# Supplementary material for: Genome-Wide Analysis of Circular RNAs Mediated ceRNA Regulation in Porcine Embryonic Muscle Development
Source: Front Cell Dev Biol. 2019 Nov 19;7:289. doi: 10.3389/fcell.2019.00289 (PMC6877547; doi:10.3389/fcell.2019.00289)
Supplement: Supplementary file 1 [file Table_1.XLSX]

## Sheet: RNase R+ RNA-seq
Supplementary Table S1. Summary of RNase R+ RNA-seq
Sample_id	Raw reads	Filtered reads	Total mapped	Mapped rate(%)	Non-Splice reads	Splice reads
DPC 33 days rep1	91926470	61832526	49954338	0.808	34325578	8016085
DPC 33 days rep2	103835268	83720952	71436179	0.853	48266491	13004239
DPC 33 days rep3	106648044	87127392	78852173	0.905	57237095	11716598
DPC 65 days rep1	95180064	75927616	58554794	0.771	38836021	8948195
DPC 65 days rep2	85728930	73404606	62913948	0.857	48380173	6108550
DPC 65 days rep3	93475554	77879460	67108319	0.862	44147009	10984922
DPC 90 days rep1	100177352	85510924	71682100	0.838	56920340	4455487
DPC 90 days rep2	81771810	62899100	44249474	0.703	31738234	4669257
DPC 90 days rep3	91065114	70654632	55303343	0.783	44780857	2198959

## Sheet: mRNA-seq
Supplementary Table S1. Summary of mRNA-seq
Sample_id	Raw reads	Filtered reads	Total mapped	Mapped rate(%)
DPC 33 days rep1	74174368	72220192	68069675	94.253
DPC 33 days rep2	65334814	64052450	59798465	93.3586
DPC 33 days rep3	77428960	75860030	72000174	94.9119
DPC 65 days rep1	73747044	71784442	66945560	93.2591
DPC 65 days rep2	71704676	70090736	65340777	93.2231
DPC 65 days rep3	69401348	68022008	63207494	92.9221
DPC 90 days rep1	65996802	64951264	60713274	93.4751
DPC 90 days rep2	71715594	70035406	65398193	93.3788
DPC 90 days rep3	78275962	76481254	71309731	93.2382
