# Supplementary material for: Genome-Wide Analysis of Circular RNAs Mediated ceRNA Regulation in Porcine Embryonic Muscle Development
Source: Front Cell Dev Biol. 2019 Nov 19;7:289. doi: 10.3389/fcell.2019.00289 (PMC6877547; doi:10.3389/fcell.2019.00289)
Supplement: Supplementary file 2 [file Table_2.XLSX]

## Sheet: circRNAs
Supplementary Table S2 Expressed circRNAs in embryonic muscle development
Chr_id	Start	End	circRNA_id	Score	Strand	Type	related transcript id	related gene id	related gene symbol
chr9	120290076	120297898	9:120290076|120297898	.	+	exon	ENSSSCT00000032575,ENSSSCT00000047555,ENSSSCT00000047395,ENSSSCT00000016906,ENSSSCT00000050116,ENSSSCT00000037395,ENSSSCT00000057410	ENSSSCG00000015519	RASAL2
chr1	122494128	122514658	1:122494128|122514658	.	-	exon	ENSSSCT00000062092,ENSSSCT00000042027,ENSSSCT00000058629,ENSSSCT00000005136,ENSSSCT00000041131	ENSSSCG00000004651	GALK2
chr4	50451389	50462793	4:50451389|50462793	.	-	exon	ENSSSCT00000006730	ENSSSCG00000006137	WWP1
chr7	121751648	121782820	7:121751648|121782820	.	+	exon_intron	ENSSSCT00000020031,ENSSSCT00000019856,ENSSSCT00000020479,ENSSSCT00000019920,ENSSSCT00000064946,ENSSSCT00000021935,ENSSSCT00000020513,ENSSSCT00000046682	ENSSSCG00000018436,ENSSSCG00000018261,ENSSSCG00000018884,ENSSSCG00000018325,ENSSSCG00000038498,ENSSSCG00000020340,ENSSSCG00000018918,ENSSSCG00000039936	SNORD113
chr13	29888031	29898615	13:29888031|29898615	.	-	exon	ENSSSCT00000044654,ENSSSCT00000012409,ENSSSCT00000051013	ENSSSCG00000011332	SETD2
chr1	218569068	218573173	1:218569068|218573173	.	+	exon	ENSSSCT00000057324,ENSSSCT00000022279,ENSSSCT00000005759	ENSSSCG00000005225	RFX3
chr12	31388335	31398979	12:31388335|31398979	.	+	exon	ENSSSCT00000019163	ENSSSCG00000017602	STXBP4
chr13	144016399	144085837	13:144016399|144085837	.	+	exon	ENSSSCT00000043882,ENSSSCT00000030211,ENSSSCT00000057528	ENSSSCG00000027941	LSAMP
chr7	58112449	58146958	7:58112449|58146958	.	+	exon	ENSSSCT00000002103	ENSSSCG00000001878	PTPN9
chr14	55077033	55089764	14:55077033|55089764	.	+	exon	ENSSSCT00000011111	ENSSSCG00000010148	ERO1B
chr9	125107788	125118687	9:125107788|125118687	.	+	exon	ENSSSCT00000016953,ENSSSCT00000045759,ENSSSCT00000038248	ENSSSCG00000015563	RGL1
chr14	46421193	46423590	14:46421193|46423590	.	+	exon	ENSSSCT00000059527,ENSSSCT00000064974,ENSSSCT00000010930,ENSSSCT00000052999,ENSSSCT00000042498	ENSSSCG00000009974	EWSR1
chr17	18298300	18310817	17:18298300|18310817	.	+	exon	ENSSSCT00000041040,ENSSSCT00000037645,ENSSSCT00000007729,ENSSSCT00000062599,ENSSSCT00000049832,ENSSSCT00000056686,ENSSSCT00000066318	ENSSSCG00000007058	PLCB4
chr7	86821805	86827149	7:86821805|86827149	.	-	exon	ENSSSCT00000054212,ENSSSCT00000037348,ENSSSCT00000002520	ENSSSCG00000002263	SLCO3A1
chr3	80483094	80500119	3:80483094|80500119	.	+	exon	ENSSSCT00000039215,ENSSSCT00000044987,ENSSSCT00000028791,ENSSSCT00000009178,ENSSSCT00000051906	ENSSSCG00000008382	USP34
chr15	110727073	110748091	15:110727073|110748091	.	+	exon	ENSSSCT00000063875,ENSSSCT00000045029,ENSSSCT00000040624,ENSSSCT00000051771,ENSSSCT00000039485	ENSSSCG00000034395	CREB1
chr5	68310430	68321820	5:68310430|68321820	.	+	exon	ENSSSCT00000048015,ENSSSCT00000058544,ENSSSCT00000039249,ENSSSCT00000000819,ENSSSCT00000047346	ENSSSCG00000000755	ERC1
chr1	12382021	12388087	1:12382021|12388087	.	+	exon	ENSSSCT00000004500	ENSSSCG00000004071	CNKSR3
chr11	1355228	1371291	11:1355228|1371291	.	-	exon	ENSSSCT00000050830,ENSSSCT00000048539,ENSSSCT00000022702,ENSSSCT00000049706	ENSSSCG00000026744	ZDHHC20
chr14	105901068	105912720	14:105901068|105912720	.	+	exon	ENSSSCT00000058672	ENSSSCG00000010485	TBC1D12
chr15	29959468	29977473	15:29959468|29977473	.	+	exon	ENSSSCT00000017131,ENSSSCT00000042638,ENSSSCT00000060889,ENSSSCT00000040879,ENSSSCT00000024092	ENSSSCG00000039157	CLASP1
chr6	91919365	91920651	6:91919365|91920651	.	-	exon	ENSSSCT00000004024,ENSSSCT00000042351	ENSSSCG00000003628	CLSPN
chr6	91593753	91604006	6:91593753|91604006	.	+	exon	ENSSSCT00000061991,ENSSSCT00000060786,ENSSSCT00000053311,ENSSSCT00000004023,ENSSSCT00000058871	ENSSSCG00000003627	ZMYM4
chr7	29131424	29134842	7:29131424|29134842	.	+	exon	ENSSSCT00000055959,ENSSSCT00000041384,ENSSSCT00000061305,ENSSSCT00000044218,ENSSSCT00000055387,ENSSSCT00000053605,ENSSSCT00000057442,ENSSSCT00000051268,ENSSSCT00000061452,ENSSSCT00000001671	ENSSSCG00000001499	DST
chr9	75818666	75839480	9:75818666|75839480	.	-	exon	ENSSSCT00000065631,ENSSSCT00000066333,ENSSSCT00000046151,ENSSSCT00000041734,ENSSSCT00000016709	ENSSSCG00000015336	SLC25A13
chr6	96460086	96475503	6:96460086|96475503	.	-	exon	ENSSSCT00000044563,ENSSSCT00000038782,ENSSSCT00000032434,ENSSSCT00000044898	ENSSSCG00000027417	LDLRAD4
chr13	47760569	47794947	13:47760569|47794947	.	+	exon	ENSSSCT00000012582	ENSSSCG00000011498	SLC25A26
chr15	106233837	106246706	15:106233837|106246706	.	+	exon	ENSSSCT00000017545	ENSSSCG00000016114	FAM117B
chr4	98199728	98204200	4:98199728|98204200	.	-	exon	ENSSSCT00000007277	ENSSSCG00000006641	PRUNE1
chr5	89019339	89036361	5:89019339|89036361	.	-	exon	ENSSSCT00000000991,ENSSSCT00000055876	ENSSSCG00000000907	PLXNC1
chr4	66853268	66863184	4:66853268|66863184	.	-	exon	ENSSSCT00000041414,ENSSSCT00000039017,ENSSSCT00000065926,ENSSSCT00000063787,ENSSSCT00000053248,ENSSSCT00000006794	ENSSSCG00000006199	PREX2
chr13	132986164	132991254	13:132986164|132991254	.	+	exon	ENSSSCT00000012945,ENSSSCT00000033279,ENSSSCT00000047590,ENSSSCT00000041463,ENSSSCT00000047155,ENSSSCT00000055575,ENSSSCT00000057107,ENSSSCT00000034060	ENSSSCG00000011833	DLG1
chr15	112808098	112896614	15:112808098|112896614	.	-	exon	ENSSSCT00000025006	ENSSSCG00000022830	KANSL1L
chr2	143714160	143728301	2:143714160|143728301	.	+	exon	ENSSSCT00000059424,ENSSSCT00000015730,ENSSSCT00000050118,ENSSSCT00000050856,ENSSSCT00000046554	ENSSSCG00000025295	NDFIP1
chr14	63470960	63472007	14:63470960|63472007	.	-	exon	ENSSSCT00000034950,ENSSSCT00000032618,ENSSSCT00000041406,ENSSSCT00000035859,ENSSSCT00000057046,ENSSSCT00000011178,ENSSSCT00000033748,ENSSSCT00000051522,ENSSSCT00000033954	ENSSSCG00000010212	---
chr11	67409533	67440820	11:67409533|67440820	.	+	exon	ENSSSCT00000026699,ENSSSCT00000030682	ENSSSCG00000026863	FARP1
chr1	182688834	182720865	1:182688834|182720865	.	-	exon	ENSSSCT00000064162,ENSSSCT00000005559,ENSSSCT00000025969	ENSSSCG00000005043	DDHD1
chr5	49813301	49859235	5:49813301|49859235	.	+	exon	ENSSSCT00000000610,ENSSSCT00000000609	ENSSSCG00000000567	SOX5
chr4	82951030	82995062	4:82951030|82995062	.	-	exon	ENSSSCT00000048165,ENSSSCT00000037338,ENSSSCT00000025175,ENSSSCT00000063178,ENSSSCT00000060647,ENSSSCT00000045678,ENSSSCT00000006908,ENSSSCT00000050818,ENSSSCT00000051977	ENSSSCG00000006303	DCAF6
chr3	47004817	47007823	3:47004817|47007823	.	+	exon	ENSSSCT00000037184,ENSSSCT00000008909	ENSSSCG00000034105,ENSSSCG00000008132	TMEM127,STARD7
chr17	28012054	28021124	17:28012054|28021124	.	+	exon	ENSSSCT00000023356,ENSSSCT00000031435	ENSSSCG00000028004	---
chr2	88196738	88206327	2:88196738|88206327	.	-	exon	ENSSSCT00000058872,ENSSSCT00000057415,ENSSSCT00000015416,ENSSSCT00000056443	ENSSSCG00000014113	HOMER1
chr15	74631515	74673181	15:74631515|74673181	.	-	exon	ENSSSCT00000030087,ENSSSCT00000030157	ENSSSCG00000022496	STK39
chr5	3750906	3774893	5:3750906|3774893	.	-	exon	ENSSSCT00000032275,ENSSSCT00000023423	ENSSSCG00000024864	ATXN10
chr3	47581985	47589668	3:47581985|47589668	.	-	exon	ENSSSCT00000062431,ENSSSCT00000008913,ENSSSCT00000054576,ENSSSCT00000054743,ENSSSCT00000031443	ENSSSCG00000008136	RANBP2
chr4	90151713	90165184	4:90151713|90165184	.	+	exon	ENSSSCT00000006999	ENSSSCG00000006386	COPA
chr1	75718076	75739270	1:75718076|75739270	.	+	exon	ENSSSCT00000047387,ENSSSCT00000004868,ENSSSCT00000031596	ENSSSCG00000004405	FIG4
chr8	87643220	87644581	8:87643220|87644581	.	-	exon	ENSSSCT00000043966,ENSSSCT00000009925	ENSSSCG00000009061	NAA15
chr10	20438111	20492105	10:20438111|20492105	.	-	exon	ENSSSCT00000042034,ENSSSCT00000049148,ENSSSCT00000011926,ENSSSCT00000062646	ENSSSCG00000010900	DENND1B
chr9	46038901	46044924	9:46038901|46044924	.	-	exon	ENSSSCT00000016463,ENSSSCT00000043421,ENSSSCT00000066230,ENSSSCT00000062639,ENSSSCT00000054132	ENSSSCG00000015097	DDX6
chr5	2675422	2692132	5:2675422|2692132	.	-	exon	ENSSSCT00000001044	ENSSSCG00000000955	TBC1D22A
chr7	68558829	68569593	7:68558829|68569593	.	+	exon	ENSSSCT00000040965,ENSSSCT00000046451,ENSSSCT00000037767,ENSSSCT00000054626	ENSSSCG00000040657	STRN3
chrX	20243402	20247157	X:20243402|20247157	.	+	exon	ENSSSCT00000027404,ENSSSCT00000042462	ENSSSCG00000021322	---
chr12	22011584	22012680	12:22011584|22012680	.	+	exon	ENSSSCT00000019023	ENSSSCG00000017473	TOP2A
chr16	23489309	23509656	16:23489309|23509656	.	+	exon	ENSSSCT00000052454,ENSSSCT00000018347,ENSSSCT00000025413	ENSSSCG00000016848	EGFLAM
chr9	125937698	125947715	9:125937698|125947715	.	-	exon	ENSSSCT00000016956,ENSSSCT00000045584,ENSSSCT00000050142,ENSSSCT00000064334	ENSSSCG00000015566	EDEM3
chr9	130549459	130564329	9:130549459|130564329	.	-	exon	ENSSSCT00000016983	ENSSSCG00000015590	FLVCR1
chr10	5777659	5797656	10:5777659|5797656	.	+	exon	ENSSSCT00000011827	ENSSSCG00000010811	KCTD3
chr9	20133607	20139090	9:20133607|20139090	.	+	exon	ENSSSCT00000044568,ENSSSCT00000016271	ENSSSCG00000014915	EED
chr7	74995762	74996138	7:74995762|74996138	.	+	exon	ENSSSCT00000052962,ENSSSCT00000040061,ENSSSCT00000002229	ENSSSCG00000001991	DHRS1
chr17	41566158	41581401	17:41566158|41581401	.	+	exon	ENSSSCT00000008039,ENSSSCT00000026825,ENSSSCT00000008037	ENSSSCG00000007345	RALGAPB
chr14	135374502	135402262	14:135374502|135402262	.	-	exon	ENSSSCT00000011758,ENSSSCT00000042367	ENSSSCG00000010746	ADAM12
chr2	83861214	83870486	2:83861214|83870486	.	-	exon	ENSSSCT00000042199,ENSSSCT00000066324,ENSSSCT00000015377,ENSSSCT00000028610	ENSSSCG00000014076	FAM169A
chr12	42589975	42596350	12:42589975|42596350	.	-	exon	ENSSSCT00000064234,ENSSSCT00000062289,ENSSSCT00000045827,ENSSSCT00000019299,ENSSSCT00000058932,ENSSSCT00000060795,ENSSSCT00000049278	ENSSSCG00000017732	ZNF207
chr9	19905675	19913189	9:19905675|19913189	.	-	exon	ENSSSCT00000016269,ENSSSCT00000045815,ENSSSCT00000052852,ENSSSCT00000023370,ENSSSCT00000044370,ENSSSCT00000042038	ENSSSCG00000014913	PICALM
chr11	11593798	11613286	11:11593798|11613286	.	+	exon	ENSSSCT00000049957,ENSSSCT00000010247,ENSSSCT00000061845,ENSSSCT00000058230	ENSSSCG00000034348	NBEA
chr15	15866989	15872004	15:15866989|15872004	.	+	exon	ENSSSCT00000017089,ENSSSCT00000064879	ENSSSCG00000015689	DARS
chr12	25066506	25069215	12:25066506|25069215	.	+	exon	ENSSSCT00000019097	ENSSSCG00000017543	CALCOCO2
chr6	46773227	46780370	6:46773227|46780370	.	-	exon	ENSSSCT00000024936,ENSSSCT00000064239	ENSSSCG00000029408	ZFP30
chr6	105959779	105970363	6:105959779|105970363	.	+	exon	ENSSSCT00000044936,ENSSSCT00000047237	ENSSSCG00000040397	COLEC12
chr12	42587230	42596350	12:42587230|42596350	.	-	exon	ENSSSCT00000064234,ENSSSCT00000062289,ENSSSCT00000045827,ENSSSCT00000019299,ENSSSCT00000058932,ENSSSCT00000060795,ENSSSCT00000049278	ENSSSCG00000017732	ZNF207
chr1	169462444	169482865	1:169462444|169482865	.	-	exon	ENSSSCT00000050576,ENSSSCT00000005491,ENSSSCT00000038413,ENSSSCT00000036741,ENSSSCT00000057674	ENSSSCG00000004979	MYO9A
chr14	136672134	136684752	14:136672134|136684752	.	+	exon	ENSSSCT00000050919	ENSSSCG00000035045	DOCK1
chr2	108613708	108617312	2:108613708|108617312	.	+	exon	ENSSSCT00000064119,ENSSSCT00000052307,ENSSSCT00000031964,ENSSSCT00000047228,ENSSSCT00000023670,ENSSSCT00000060027,ENSSSCT00000048119,ENSSSCT00000052528,ENSSSCT00000055761,ENSSSCT00000057798	ENSSSCG00000024999	PPIP5K2
chr18	22948746	22956512	18:22948746|22956512	.	+	exon	ENSSSCT00000018070,ENSSSCT00000047604,ENSSSCT00000050143	ENSSSCG00000016597	---
chr4	56149638	56163561	4:56149638|56163561	.	-	exon	ENSSSCT00000006749	ENSSSCG00000006155	ZBTB10
chr1	265729318	265733324	1:265729318|265733324	.	-	exon	ENSSSCT00000006156,ENSSSCT00000044592	ENSSSCG00000005598	SCAI
chr15	4136904	4150279	15:4136904|4150279	.	+	exon	ENSSSCT00000017066,ENSSSCT00000046525	ENSSSCG00000015668	ORC4
chr9	118014576	118069772	9:118014576|118069772	.	-	exon	ENSSSCT00000016896,ENSSSCT00000051445,ENSSSCT00000066287	ENSSSCG00000015509	RFWD2
chr9	295808	312050	9:295808|312050	.	+	exon	ENSSSCT00000047547,ENSSSCT00000054535,ENSSSCT00000053731,ENSSSCT00000050615	ENSSSCG00000014578	DENND5A
chr6	31774038	31774827	6:31774038|31774827	.	-	exon	ENSSSCT00000052955,ENSSSCT00000026766,ENSSSCT00000049220,ENSSSCT00000041116,ENSSSCT00000057336	ENSSSCG00000032648	RBL2
chr1	50838737	50870956	1:50838737|50870956	.	+	exon_intron	ENSSSCT00000004726,ENSSSCT00000051535,ENSSSCT00000052865,ENSSSCT00000056202,ENSSSCT00000050145,ENSSSCT00000052276	ENSSSCG00000004276	SMAP1
chr15	100133066	100170857	15:100133066|100170857	.	-	exon	ENSSSCT00000017494,ENSSSCT00000028914,ENSSSCT00000048076,ENSSSCT00000045504	ENSSSCG00000016068	HECW2
chr5	87896929	87899774	5:87896929|87899774	.	-	exon	ENSSSCT00000042676,ENSSSCT00000031290	ENSSSCG00000030608	METAP2
chr5	83829027	83836287	5:83829027|83836287	.	-	exon	ENSSSCT00000049215,ENSSSCT00000029830,ENSSSCT00000045567,ENSSSCT00000000960,ENSSSCT00000040713,ENSSSCT00000053383	ENSSSCG00000000877	SCYL2
chr15	56104024	56117368	15:56104024|56117368	.	-	exon	ENSSSCT00000053872,ENSSSCT00000044132,ENSSSCT00000044310	ENSSSCG00000033634	ERI1
chr2	39293801	39302396	2:39293801|39302396	.	-	exon	ENSSSCT00000014581,ENSSSCT00000027648,ENSSSCT00000042297	ENSSSCG00000013351	NAV2
chr1	242242621	242280710	1:242242621|242280710	.	+	exon	ENSSSCT00000061117,ENSSSCT00000059840,ENSSSCT00000005934	ENSSSCG00000005391	MSANTD3-TMEFF1
chr4	123091580	123105563	4:123091580|123105563	.	+	exon	ENSSSCT00000007543,ENSSSCT00000007544	ENSSSCG00000006889	ARHGAP29
chr2	36828617	36840192	2:36828617|36840192	.	-	exon	ENSSSCT00000030262,ENSSSCT00000051412,ENSSSCT00000054569,ENSSSCT00000063757,ENSSSCT00000055836	ENSSSCG00000031940	GAS2
chr2	139687335	139736914	2:139687335|139736914	.	-	exon	ENSSSCT00000015647,ENSSSCT00000040784,ENSSSCT00000043401	ENSSSCG00000014321	KLHL3
chr8	87799383	87820356	8:87799383|87820356	.	+	exon	ENSSSCT00000049971,ENSSSCT00000037210,ENSSSCT00000044832	ENSSSCG00000029920	ELF2
chr7	117977699	118004369	7:117977699|118004369	.	+	exon	ENSSSCT00000059310,ENSSSCT00000002784	ENSSSCG00000002506	VRK1
chr3	101519230	101525570	3:101519230|101525570	.	+	exon	ENSSSCT00000027140,ENSSSCT00000045436,ENSSSCT00000047956	ENSSSCG00000008479	DHX57
chr12	43595390	43611935	12:43595390|43611935	.	-	exon	ENSSSCT00000019317	ENSSSCG00000017748	NF1
chr1	40157758	40164224	1:40157758|40164224	.	-	exon	ENSSSCT00000004683,ENSSSCT00000057546	ENSSSCG00000004238	HSF2
chr1	265759724	265793548	1:265759724|265793548	.	-	exon	ENSSSCT00000044592	ENSSSCG00000005598	SCAI
chr11	47849408	47851849	11:47849408|47851849	.	+	exon	ENSSSCT00000010377,ENSSSCT00000046681	ENSSSCG00000009466	UCHL3
chr2	78552637	78573691	2:78552637|78573691	.	+	exon	ENSSSCT00000035144,ENSSSCT00000015306,ENSSSCT00000045463,ENSSSCT00000056214	ENSSSCG00000014013	---
chr6	170435237	170450066	6:170435237|170450066	.	-	exon	ENSSSCT00000051662,ENSSSCT00000044761,ENSSSCT00000040036,ENSSSCT00000061962,ENSSSCT00000004398,ENSSSCT00000046887,ENSSSCT00000054619,ENSSSCT00000040973,ENSSSCT00000038131	ENSSSCG00000003976	NFYC
chr1	169678853	169689827	1:169678853|169689827	.	+	exon	ENSSSCT00000005498,ENSSSCT00000029560	ENSSSCG00000004985	---
chr12	45838804	45847806	12:45838804|45847806	.	-	exon	ENSSSCT00000019363	ENSSSCG00000017791	SSH2
chr2	84386661	84389667	2:84386661|84389667	.	+	exon	ENSSSCT00000040907,ENSSSCT00000015381,ENSSSCT00000065332,ENSSSCT00000041297	ENSSSCG00000014080	HMGCR
chr12	43516178	43526438	12:43516178|43526438	.	-	exon	ENSSSCT00000019317	ENSSSCG00000017748	NF1
chr7	86024175	86025429	7:86024175|86025429	.	-	exon	ENSSSCT00000061746,ENSSSCT00000027293,ENSSSCT00000043688,ENSSSCT00000047171,ENSSSCT00000025402,ENSSSCT00000037867,ENSSSCT00000002524	ENSSSCG00000002266	CHD2
chr8	66613244	66633649	8:66613244|66633649	.	-	exon	ENSSSCT00000050053,ENSSSCT00000024161,ENSSSCT00000026903,ENSSSCT00000066278,ENSSSCT00000051778,ENSSSCT00000039672	ENSSSCG00000034442	---
chr14	4305018	4308988	14:4305018|4308988	.	+	exon	ENSSSCT00000029795	ENSSSCG00000028694	ATP6V1B2
chr4	46892870	46905852	4:46892870|46905852	.	-	exon	ENSSSCT00000033694	ENSSSCG00000021184	OSGIN2
chr9	121543424	121551027	9:121543424|121551027	.	+	exon	ENSSSCT00000037108,ENSSSCT00000049677	ENSSSCG00000032621	TOR1AIP1
chr9	116532205	116556539	9:116532205|116556539	.	+	exon	ENSSSCT00000023973,ENSSSCT00000016886,ENSSSCT00000062007,ENSSSCT00000060873,ENSSSCT00000063552	ENSSSCG00000015499	RABGAP1L
chr6	87847020	87874230	6:87847020|87874230	.	-	exon	ENSSSCT00000003991	ENSSSCG00000003596	SNRNP40
chr1	593018	619011	1:593018|619011	.	+	exon	ENSSSCT00000004431	ENSSSCG00000004008	WDR27
chr6	74739074	74741562	6:74739074|74741562	.	+	exon	ENSSSCT00000037494,ENSSSCT00000003850	ENSSSCG00000003464	DNAJC16
chr10	9774694	9783682	10:9774694|9783682	.	-	exon	ENSSSCT00000039520,ENSSSCT00000050571,ENSSSCT00000060678,ENSSSCT00000011842,ENSSSCT00000058354	ENSSSCG00000010824	RAB3GAP2
chr10	69026408	69030169	10:69026408|69030169	.	+	exon	ENSSSCT00000051221,ENSSSCT00000051146,ENSSSCT00000051140,ENSSSCT00000012225,ENSSSCT00000042952	ENSSSCG00000011163	DIP2C
chr6	169018075	169073044	6:169018075|169073044	.	+	exon	ENSSSCT00000024723,ENSSSCT00000038171,ENSSSCT00000031628	ENSSSCG00000023266	FOXJ3
chr3	80296585	80297962	3:80296585|80297962	.	+	exon	ENSSSCT00000048179,ENSSSCT00000057995,ENSSSCT00000049858,ENSSSCT00000031737,ENSSSCT00000065655,ENSSSCT00000038585	ENSSSCG00000028228	XPO1
chr5	52470858	52544004	5:52470858|52544004	.	-	exon	ENSSSCT00000051081,ENSSSCT00000027940	ENSSSCG00000028662	PDE3A
chr16	50437615	50446698	16:50437615|50446698	.	-	exon	ENSSSCT00000018491,ENSSSCT00000056956,ENSSSCT00000059764,ENSSSCT00000053922,ENSSSCT00000065962	ENSSSCG00000016981	CPEB4
chr13	95696483	95709483	13:95696483|95709483	.	-	exon	ENSSSCT00000027200,ENSSSCT00000045637	ENSSSCG00000025316	SLC33A1
chr17	49312897	49313377	17:49312897|49313377	.	-	exon	ENSSSCT00000008158	ENSSSCG00000007454	---
chr13	32607714	32609157	13:32607714|32609157	.	+	exon	ENSSSCT00000057016,ENSSSCT00000012473	ENSSSCG00000011395	RBM5
chr14	66658382	66662766	14:66658382|66662766	.	-	exon	ENSSSCT00000051269,ENSSSCT00000063041,ENSSSCT00000053707,ENSSSCT00000011192,ENSSSCT00000065498	ENSSSCG00000010226	JMJD1C
chr11	23784316	23852721	11:23784316|23852721	.	+	exon	ENSSSCT00000022928,ENSSSCT00000062725,ENSSSCT00000045599	ENSSSCG00000021818	ENOX1
chr1	109371271	109402997	1:109371271|109402997	.	-	exon	ENSSSCT00000051920,ENSSSCT00000025342	ENSSSCG00000024088	TLN2
chr4	94405984	94418263	4:94405984|94418263	.	+	exon	ENSSSCT00000007128,ENSSSCT00000027588	ENSSSCG00000006508	ASH1L
chr9	64541904	64551059	9:64541904|64551059	.	+	exon	ENSSSCT00000043139,ENSSSCT00000056885,ENSSSCT00000027953,ENSSSCT00000053173,ENSSSCT00000016643	ENSSSCG00000028035	---
chr13	165883078	165891486	13:165883078|165891486	.	-	exon	ENSSSCT00000027056,ENSSSCT00000024264	ENSSSCG00000027571	ARL13B
chr9	72040304	72041563	9:72040304|72041563	.	+	exon	ENSSSCT00000030484,ENSSSCT00000025278,ENSSSCT00000016683,ENSSSCT00000064131,ENSSSCT00000041238,ENSSSCT00000042493,ENSSSCT00000063634,ENSSSCT00000023446,ENSSSCT00000058131	ENSSSCG00000015310	AKAP9
chr1	266986661	267028781	1:266986661|267028781	.	+	exon	ENSSSCT00000051074,ENSSSCT00000051247,ENSSSCT00000006163	ENSSSCG00000036926	MVB12B
chr15	54402949	54411041	15:54402949|54411041	.	+	exon	ENSSSCT00000017252	ENSSSCG00000015844	GSR
chr8	130257256	130264004	8:130257256|130264004	.	+	exon	ENSSSCT00000022397	ENSSSCG00000026196	---
chr18	31065678	31102892	18:31065678|31102892	.	-	exon	ENSSSCT00000018116	ENSSSCG00000021885	MDFIC
chr9	7481453	7502740	9:7481453|7502740	.	-	exon	ENSSSCT00000054692,ENSSSCT00000036874,ENSSSCT00000050819,ENSSSCT00000016172,ENSSSCT00000056641,ENSSSCT00000052721,ENSSSCT00000016171,ENSSSCT00000045122,ENSSSCT00000058970	ENSSSCG00000014820	FCHSD2
chr3	114024053	114026778	3:114024053|114026778	.	-	exon	ENSSSCT00000009391,ENSSSCT00000065247,ENSSSCT00000064331,ENSSSCT00000009390,ENSSSCT00000039793,ENSSSCT00000039461	ENSSSCG00000008581	NCOA1
chr15	48227848	48228856	15:48227848|48228856	.	+	exon	ENSSSCT00000061612,ENSSSCT00000039934,ENSSSCT00000047326,ENSSSCT00000017228,ENSSSCT00000053196	ENSSSCG00000015820	NSD3
chr17	13115684	13199868	17:13115684|13199868	.	+	exon	ENSSSCT00000057364	ENSSSCG00000007034	PSD3
chr1	265983768	265988965	1:265983768|265988965	.	+	exon	ENSSSCT00000044899,ENSSSCT00000047655,ENSSSCT00000050019,ENSSSCT00000006160,ENSSSCT00000057490,ENSSSCT00000061872	ENSSSCG00000005602	GAPVD1
chr9	117984192	118018949	9:117984192|118018949	.	-	exon	ENSSSCT00000016896,ENSSSCT00000051445,ENSSSCT00000066287	ENSSSCG00000015509	RFWD2
chr2	90580651	90594124	2:90580651|90594124	.	+	exon	ENSSSCT00000024808	ENSSSCG00000025210	ATG10
chr1	180413386	180431593	1:180413386|180431593	.	-	exon	ENSSSCT00000037532,ENSSSCT00000005537	ENSSSCG00000005021	SAV1
chr11	75989454	76001784	11:75989454|76001784	.	+	exon	ENSSSCT00000010461	ENSSSCG00000009543	MYO16
chr3	107220946	107229406	3:107220946|107229406	.	-	exon	ENSSSCT00000009316	ENSSSCG00000008513	BIRC6
chr6	79150170	79157876	6:79150170|79157876	.	-	exon	ENSSSCT00000050704,ENSSSCT00000003902,ENSSSCT00000045379,ENSSSCT00000052108,ENSSSCT00000057014,ENSSSCT00000043524,ENSSSCT00000065554,ENSSSCT00000065345,ENSSSCT00000044728	ENSSSCG00000003512	EIF4G3
chr1	162388369	162395106	1:162388369|162395106	.	-	exon	ENSSSCT00000005429,ENSSSCT00000005428,ENSSSCT00000065789,ENSSSCT00000043333,ENSSSCT00000054104,ENSSSCT00000053523,ENSSSCT00000037288	ENSSSCG00000004919	NEDD4L
chr3	77375906	77378404	3:77375906|77378404	.	-	exon	ENSSSCT00000044463,ENSSSCT00000063303,ENSSSCT00000045437,ENSSSCT00000009157,ENSSSCT00000022299	ENSSSCG00000008363	AFTPH
chr15	100781403	100790156	15:100781403|100790156	.	-	exon	ENSSSCT00000023196	ENSSSCG00000016073	PGAP1
chr13	34769748	34780761	13:34769748|34780761	.	-	exon	ENSSSCT00000044065,ENSSSCT00000057913,ENSSSCT00000058608,ENSSSCT00000059908,ENSSSCT00000041273,ENSSSCT00000048799	ENSSSCG00000035824	PBRM1
chr9	121683320	121685361	9:121683320|121685361	.	+	exon	ENSSSCT00000016919	ENSSSCG00000015531	CEP350
chr14	105866977	105893750	14:105866977|105893750	.	+	exon	ENSSSCT00000058672,ENSSSCT00000011473	ENSSSCG00000010485	TBC1D12
chr14	42238983	42241850	14:42238983|42241850	.	+	exon	ENSSSCT00000046130,ENSSSCT00000056558,ENSSSCT00000010898	ENSSSCG00000009946	SART3
chr8	135485737	135492357	8:135485737|135492357	.	+	exon	ENSSSCT00000049135,ENSSSCT00000046857,ENSSSCT00000010124,ENSSSCT00000043066,ENSSSCT00000064796	ENSSSCG00000009244	SEC31A
chr18	1829882	1881411	18:1829882|1881411	.	+	exon	ENSSSCT00000059931,ENSSSCT00000052669,ENSSSCT00000044542,ENSSSCT00000017870	ENSSSCG00000016412	LMBR1
chr8	118470357	118483348	8:118470357|118483348	.	-	exon	ENSSSCT00000038683	ENSSSCG00000030957	NFKB1
chr14	50443181	50445373	14:50443181|50445373	.	-	exon	ENSSSCT00000040235,ENSSSCT00000036991,ENSSSCT00000047988,ENSSSCT00000040494,ENSSSCT00000038776,ENSSSCT00000049172,ENSSSCT00000011053,ENSSSCT00000061174,ENSSSCT00000048718	ENSSSCG00000010092	PI4KA
chr14	90510793	90511831	14:90510793|90511831	.	-	exon	ENSSSCT00000061091,ENSSSCT00000023429	ENSSSCG00000010399	NCOA4
chr1	90833087	90841150	1:90833087|90841150	.	+	exon	ENSSSCT00000004955	ENSSSCG00000004484	COL12A1
chr1	84036049	84056304	1:84036049|84056304	.	+	exon	ENSSSCT00000004926,ENSSSCT00000044652	ENSSSCG00000004460	IBTK
chr6	44158632	44174756	6:44158632|44174756	.	+	exon	ENSSSCT00000048082,ENSSSCT00000057376	ENSSSCG00000039166	WTIP
chr3	103310568	103324602	3:103310568|103324602	.	+	exon	ENSSSCT00000009301,ENSSSCT00000056720,ENSSSCT00000041642	ENSSSCG00000008499	STRN
chr13	4422391	4444150	13:4422391|4444150	.	-	exon	ENSSSCT00000060482,ENSSSCT00000012264,ENSSSCT00000048133,ENSSSCT00000012265	ENSSSCG00000011199	TBC1D5
chr1	12056480	12060454	1:12056480|12060454	.	-	exon	ENSSSCT00000062929,ENSSSCT00000057187,ENSSSCT00000065131,ENSSSCT00000048023,ENSSSCT00000004499,ENSSSCT00000056077	ENSSSCG00000004070	SCAF8
chr10	59913525	59918554	10:59913525|59918554	.	+	exon	ENSSSCT00000029333,ENSSSCT00000050826,ENSSSCT00000012166,ENSSSCT00000059021,ENSSSCT00000061084,ENSSSCT00000065261,ENSSSCT00000032194	ENSSSCG00000011117	---
chr6	43867657	43870512	6:43867657|43870512	.	+	exon	ENSSSCT00000003170,ENSSSCT00000055533	ENSSSCG00000002869	LSM14A
chr1	152738680	152751454	1:152738680|152751454	.	+	exon	ENSSSCT00000043505	ENSSSCG00000032574	RTTN
chr9	121616521	121617143	9:121616521|121617143	.	+	exon	ENSSSCT00000016919	ENSSSCG00000015531	CEP350
chrX	18027429	18038865	X:18027429|18038865	.	+	exon	ENSSSCT00000035911,ENSSSCT00000033234	ENSSSCG00000012165	MBTPS2
chr12	59821853	59846613	12:59821853|59846613	.	+	exon	ENSSSCT00000019640,ENSSSCT00000035940	ENSSSCG00000018045	ULK2
chr14	103704916	103728545	14:103704916|103728545	.	-	exon	ENSSSCT00000039055,ENSSSCT00000011456,ENSSSCT00000056048,ENSSSCT00000057005,ENSSSCT00000053861	ENSSSCG00000010468	CPEB3
chr3	58332949	58339989	3:58332949|58339989	.	-	exon	ENSSSCT00000027376,ENSSSCT00000041997,ENSSSCT00000009003	ENSSSCG00000008221	KDM3A
chr14	136319810	136335070	14:136319810|136335070	.	+	exon	ENSSSCT00000050919	ENSSSCG00000035045	DOCK1
chrX	14789860	14798230	X:14789860|14798230	.	-	exon	ENSSSCT00000032925,ENSSSCT00000066060,ENSSSCT00000013296	ENSSSCG00000012155	SCML2
chr6	60695388	60695898	6:60695388|60695898	.	-	exon	ENSSSCT00000028805,ENSSSCT00000044436,ENSSSCT00000039286,ENSSSCT00000051986	ENSSSCG00000032086	ZNF583
chr15	88482354	88486742	15:88482354|88486742	.	-	exon	ENSSSCT00000053703,ENSSSCT00000017442,ENSSSCT00000055458,ENSSSCT00000046639	ENSSSCG00000016019	NCKAP1
chr15	820187	827288	15:820187|827288	.	-	exon	ENSSSCT00000017851,ENSSSCT00000055870	ENSSSCG00000016395	RIF1
chr14	41025125	41037169	14:41025125|41037169	.	+	exon	ENSSSCT00000054131,ENSSSCT00000063705,ENSSSCT00000038375,ENSSSCT00000028929	ENSSSCG00000009925	GIT2
chr18	9400686	9415213	18:9400686|9415213	.	+	exon	ENSSSCT00000064927,ENSSSCT00000055042,ENSSSCT00000045498	ENSSSCG00000032266	SLC37A3
chr13	1484098	1507622	13:1484098|1507622	.	-	exon	ENSSSCT00000012246	ENSSSCG00000011183	ATP2C1
chr14	9858770	9878239	14:9858770|9878239	.	-	exon	ENSSSCT00000061568,ENSSSCT00000010585	ENSSSCG00000009655	EBF2
chr1	202207302	202254632	1:202207302|202254632	.	-	exon	ENSSSCT00000056267	ENSSSCG00000028406	FOCAD
chr3	92779851	92782233	3:92779851|92782233	.	+	exon	ENSSSCT00000028062	ENSSSCG00000029485	FBXO11
chr10	40771583	40772503	10:40771583|40772503	.	+	exon	ENSSSCT00000048465,ENSSSCT00000012060	ENSSSCG00000011018	MTPAP
chr4	37366367	37368892	4:37366367|37368892	.	-	exon	ENSSSCT00000053310,ENSSSCT00000006662,ENSSSCT00000045194	ENSSSCG00000006071	VPS13B
chr1	7598843	7599773	1:7598843|7599773	.	+	exon	ENSSSCT00000004476,ENSSSCT00000065084,ENSSSCT00000042694,ENSSSCT00000049476	ENSSSCG00000004048	TCP1
chr4	65613993	65620622	4:65613993|65620622	.	-	exon	ENSSSCT00000059775,ENSSSCT00000037262,ENSSSCT00000054113,ENSSSCT00000006792,ENSSSCT00000053984	ENSSSCG00000006197	SULF1
chr6	75399564	75415003	6:75399564|75415003	.	-	exon	ENSSSCT00000032385	ENSSSCG00000024794	FBXO42
chr13	23774623	23778566	13:23774623|23778566	.	+	exon	ENSSSCT00000065490,ENSSSCT00000012329	ENSSSCG00000011261	WDR48
chr12	35324119	35325792	12:35324119|35325792	.	-	exon	ENSSSCT00000037805,ENSSSCT00000054669,ENSSSCT00000033129,ENSSSCT00000044933,ENSSSCT00000042190,ENSSSCT00000039306,ENSSSCT00000019212	ENSSSCG00000023727	TRIM37
chr9	10247446	10258500	9:10247446|10258500	.	+	exon	ENSSSCT00000037460,ENSSSCT00000053767,ENSSSCT00000025652,ENSSSCT00000042731	ENSSSCG00000028979	UVRAG
chr7	120870973	120875223	7:120870973|120875223	.	+	exon	ENSSSCT00000027109,ENSSSCT00000040196,ENSSSCT00000065578,ENSSSCT00000038504,ENSSSCT00000031136,ENSSSCT00000059589	ENSSSCG00000027667	EML1
chr6	54456229	54459174	6:54456229|54459174	.	-	exon	ENSSSCT00000048413,ENSSSCT00000046457,ENSSSCT00000059845,ENSSSCT00000022876	ENSSSCG00000025568	TEAD2
chr4	89249724	89253261	4:89249724|89253261	.	-	exon	ENSSSCT00000006967	ENSSSCG00000006358	NDUFS2
chr4	125780952	125783720	4:125780952|125783720	.	+	exon_intron	ENSSSCT00000038524,ENSSSCT00000043089,ENSSSCT00000062073,ENSSSCT00000047668,ENSSSCT00000052759,ENSSSCT00000007571,ENSSSCT00000061126	ENSSSCG00000022534	ZNF644
chr13	107080757	107085025	13:107080757|107085025	.	+	exon	ENSSSCT00000052804,ENSSSCT00000057851,ENSSSCT00000053771,ENSSSCT00000049741	ENSSSCG00000035525	---
chrX	54162527	54293347	X:54162527|54293347	.	-	exon	ENSSSCT00000033803	ENSSSCG00000022676	OPHN1
chr14	11905048	11908167	14:11905048|11908167	.	+	exon	ENSSSCT00000061037,ENSSSCT00000010608,ENSSSCT00000050177	ENSSSCG00000009674	ELP3
chr6	18553565	18562237	6:18553565|18562237	.	-	exon	ENSSSCT00000024678	ENSSSCG00000025417	BBS2
chr12	36491955	36492906	12:36491955|36492906	.	+	exon	ENSSSCT00000047797,ENSSSCT00000019237	ENSSSCG00000017673	INTS2
chr15	16790296	16808289	15:16790296|16808289	.	-	exon	ENSSSCT00000017095	ENSSSCG00000015695	RAB3GAP1
chr2	49476548	49480738	2:49476548|49480738	.	+	exon	ENSSSCT00000064321,ENSSSCT00000066259,ENSSSCT00000014649,ENSSSCT00000024151,ENSSSCT00000051649	ENSSSCG00000013409	SBF2
chr16	35120233	35127635	16:35120233|35127635	.	-	exon	ENSSSCT00000018422,ENSSSCT00000034013	ENSSSCG00000016916	IL6ST
chr6	31859873	31866445	6:31859873|31866445	.	-	exon	ENSSSCT00000040052	ENSSSCG00000033591	CHD9
chr12	49900022	49916345	12:49900022|49916345	.	-	exon	ENSSSCT00000019446	ENSSSCG00000017870	NCBP3
chr3	98062554	98064327	3:98062554|98064327	.	-	exon	ENSSSCT00000043652,ENSSSCT00000009269,ENSSSCT00000047843	ENSSSCG00000008467	EML4
chr7	28639544	28653086	7:28639544|28653086	.	+	exon	ENSSSCT00000026804	ENSSSCG00000029539	RAB23
chr9	131287324	131288999	9:131287324|131288999	.	+	exon	ENSSSCT00000016994,ENSSSCT00000039891,ENSSSCT00000050213,ENSSSCT00000039522	ENSSSCG00000015602	INTS7
chr1	242111791	242113126	1:242111791|242113126	.	-	exon	ENSSSCT00000039346,ENSSSCT00000063565,ENSSSCT00000005932	ENSSSCG00000005389	TEX10
chr3	113319911	113363181	3:113319911|113363181	.	+	exon	ENSSSCT00000054168,ENSSSCT00000066423,ENSSSCT00000009384,ENSSSCT00000038297,ENSSSCT00000057606,ENSSSCT00000065664,ENSSSCT00000048810	ENSSSCG00000008576	DTNB
chr1	237332836	237341008	1:237332836|237341008	.	+	exon	ENSSSCT00000060405,ENSSSCT00000050904	ENSSSCG00000005344	MELK
chr8	133695707	133771896	8:133695707|133771896	.	+	intergenic region	n/a	n/a	---
chr8	69374301	69381214	8:69374301|69381214	.	-	exon	ENSSSCT00000060221,ENSSSCT00000028188,ENSSSCT00000039427	ENSSSCG00000024592	ANKRD17
chr8	85357610	85402266	8:85357610|85402266	.	+	exon	ENSSSCT00000053332,ENSSSCT00000009911	ENSSSCG00000009050	INPP4B
chr9	26923563	26932473	9:26923563|26932473	.	+	exon	ENSSSCT00000041933,ENSSSCT00000062363,ENSSSCT00000057463,ENSSSCT00000066175,ENSSSCT00000016321,ENSSSCT00000058340,ENSSSCT00000059208,ENSSSCT00000037202	ENSSSCG00000014960	AMOTL1
chr2	82117897	82137277	2:82117897|82137277	.	+	exon	ENSSSCT00000041247,ENSSSCT00000047233,ENSSSCT00000061003,ENSSSCT00000054977,ENSSSCT00000026067	ENSSSCG00000022661	FCHO2
chr2	89992977	90040856	2:89992977|90040856	.	-	exon	ENSSSCT00000062752,ENSSSCT00000062434,ENSSSCT00000039349,ENSSSCT00000060573	ENSSSCG00000035757	SSBP2
chr6	69046551	69080408	6:69046551|69080408	.	-	exon	ENSSSCT00000065793	ENSSSCG00000033497	RERE
chr4	41968917	41974171	4:41968917|41974171	.	-	exon	ENSSSCT00000047479,ENSSSCT00000058605,ENSSSCT00000053370,ENSSSCT00000006689,ENSSSCT00000062305	ENSSSCG00000006098	DPY19L4
chr13	146421223	146435567	13:146421223|146435567	.	+	exon	ENSSSCT00000029496	ENSSSCG00000024663	SPICE1
chr7	31669153	31681220	7:31669153|31681220	.	-	exon	ENSSSCT00000058591,ENSSSCT00000056511,ENSSSCT00000059532,ENSSSCT00000039757,ENSSSCT00000062109,ENSSSCT00000049454,ENSSSCT00000001732	ENSSSCG00000001554	SRPK1
chr3	127343283	127348611	3:127343283|127348611	.	+	exon	ENSSSCT00000026647,ENSSSCT00000062153	ENSSSCG00000023539	MBOAT2
chr1	236308969	236311065	1:236308969|236311065	.	+	exon	ENSSSCT00000064688,ENSSSCT00000048262,ENSSSCT00000047267,ENSSSCT00000050199,ENSSSCT00000005846	ENSSSCG00000005308	RUSC2
chr6	163315608	163324882	6:163315608|163324882	.	+	exon	ENSSSCT00000050554,ENSSSCT00000041559	ENSSSCG00000003881	SPATA6
chr3	58048643	58049988	3:58048643|58049988	.	-	exon	ENSSSCT00000037359,ENSSSCT00000046502	ENSSSCG00000035478	RMND5A
chrX	96997114	96998433	X:96997114|96998433	.	+	exon	ENSSSCT00000053734	ENSSSCG00000035488	WDR44
chrY	5296949	5374873	Y:5296949|5374873	.	-	exon	ENSSSCT00000057290,ENSSSCT00000043356,ENSSSCT00000064112,ENSSSCT00000043060,ENSSSCT00000060391	ENSSSCG00000039144	---
chr13	121161976	121163467	13:121161976|121163467	.	-	exon	ENSSSCT00000026651,ENSSSCT00000058614,ENSSSCT00000051088	ENSSSCG00000021749	MCF2L2
chr17	38031884	38057746	17:38031884|38057746	.	-	exon	ENSSSCT00000007967	ENSSSCG00000007282	PIGU
chr15	128371748	128420709	15:128371748|128420709	.	+	exon	ENSSSCT00000065550,ENSSSCT00000017687,ENSSSCT00000057948	ENSSSCG00000016243	RHBDD1
chr6	109260507	109267517	6:109260507|109267517	.	+	exon	ENSSSCT00000004113,ENSSSCT00000044081	ENSSSCG00000003713	IMPACT
chr1	253012174	253014268	1:253012174|253014268	.	-	exon	ENSSSCT00000047560,ENSSSCT00000059871,ENSSSCT00000006012,ENSSSCT00000063629	ENSSSCG00000005466	PTBP3
chr2	120614523	120623318	2:120614523|120623318	.	-	exon	ENSSSCT00000015542,ENSSSCT00000038065,ENSSSCT00000056759,ENSSSCT00000056685	ENSSSCG00000014224	SEMA6A
chr2	40688186	40700984	2:40688186|40700984	.	+	intergenic region	n/a	n/a	---
chr1	235970787	235983215	1:235970787|235983215	.	+	exon	ENSSSCT00000065284,ENSSSCT00000005843,ENSSSCT00000026971	ENSSSCG00000005305	UNC13B
chr7	80343073	80346071	7:80343073|80346071	.	+	exon	ENSSSCT00000002500	ENSSSCG00000002245	KATNBL1
chr16	21446906	21451895	16:21446906|21451895	.	-	exon	ENSSSCT00000048047,ENSSSCT00000037666,ENSSSCT00000043890	ENSSSCG00000016834	LMBRD2
chr5	43135010	43137563	5:43135010|43137563	.	+	exon	ENSSSCT00000051727,ENSSSCT00000000576,ENSSSCT00000046018,ENSSSCT00000042238	ENSSSCG00000000534	IPO8
chr8	133695707	133784611	8:133695707|133784611	.	+	intergenic region	n/a	n/a	---
chr4	82993955	83008862	4:82993955|83008862	.	-	exon	ENSSSCT00000048165,ENSSSCT00000037338,ENSSSCT00000025175,ENSSSCT00000063178,ENSSSCT00000060647,ENSSSCT00000045678,ENSSSCT00000006908,ENSSSCT00000050818,ENSSSCT00000051977	ENSSSCG00000006303	DCAF6
chr8	65429954	65445673	8:65429954|65445673	.	-	exon	ENSSSCT00000064147,ENSSSCT00000037396,ENSSSCT00000052034,ENSSSCT00000009773,ENSSSCT00000046235	ENSSSCG00000008924	UBA6
chr13	4440583	4462661	13:4440583|4462661	.	-	exon	ENSSSCT00000060482,ENSSSCT00000012264,ENSSSCT00000048133,ENSSSCT00000012265	ENSSSCG00000011199	TBC1D5
chr11	4114333	4143040	11:4114333|4143040	.	+	exon	ENSSSCT00000010186,ENSSSCT00000029736,ENSSSCT00000059226	ENSSSCG00000009298	CDK8
chr3	106331763	106353794	3:106331763|106353794	.	-	exon	ENSSSCT00000062018,ENSSSCT00000039990,ENSSSCT00000009313	ENSSSCG00000008510	LTBP1
chr11	64133759	64138070	11:64133759|64138070	.	-	exon	ENSSSCT00000052513,ENSSSCT00000037963,ENSSSCT00000032528	ENSSSCG00000026996	ABCC4
chr1	18978280	18995804	1:18978280|18995804	.	-	exon	ENSSSCT00000040195,ENSSSCT00000004549,ENSSSCT00000004553	ENSSSCG00000004114	RAB32
chr2	129832476	129844813	2:129832476|129844813	.	+	exon	ENSSSCT00000046675,ENSSSCT00000015568	ENSSSCG00000014248	LMNB1
chr13	120762855	120788611	13:120762855|120788611	.	+	exon	ENSSSCT00000050824,ENSSSCT00000012884,ENSSSCT00000038416,ENSSSCT00000065991,ENSSSCT00000062766	ENSSSCG00000011772	---
chr4	42965495	42976330	4:42965495|42976330	.	-	exon	ENSSSCT00000006701,ENSSSCT00000054394	ENSSSCG00000037963,ENSSSCG00000006109	---
chr15	133206674	133218757	15:133206674|133218757	.	+	exon	ENSSSCT00000057947,ENSSSCT00000060359,ENSSSCT00000026011,ENSSSCT00000039204	ENSSSCG00000016291	GIGYF2
chr10	14786194	14794270	10:14786194|14794270	.	-	exon	ENSSSCT00000039715,ENSSSCT00000011884,ENSSSCT00000043351,ENSSSCT00000057313,ENSSSCT00000038398,ENSSSCT00000064427,ENSSSCT00000052341,ENSSSCT00000058000,ENSSSCT00000054261	ENSSSCG00000010862	CDC42BPA
chr1	113199904	113238518	1:113199904|113238518	.	-	exon	ENSSSCT00000022531	ENSSSCG00000024131	MINDY2
chr10	711622	713164	10:711622|713164	.	-	exon	ENSSSCT00000063834,ENSSSCT00000052320	ENSSSCG00000032055	TROVE2
chr8	116010596	116022036	8:116010596|116022036	.	-	exon	ENSSSCT00000010025	ENSSSCG00000023548	GSTCD
chr5	51657471	51668553	5:51657471|51668553	.	+	exon	ENSSSCT00000045391,ENSSSCT00000056800,ENSSSCT00000055869,ENSSSCT00000059132,ENSSSCT00000046832,ENSSSCT00000000614,ENSSSCT00000042406	ENSSSCG00000000571	ABCC9
chr9	12195434	12197713	9:12195434|12197713	.	-	exon	ENSSSCT00000016236	ENSSSCG00000014882	RSF1
chr1	73564812	73567570	1:73564812|73567570	.	+	exon	ENSSSCT00000004840	ENSSSCG00000004379	SOBP
chr2	88676022	88677083	2:88676022|88677083	.	-	exon	ENSSSCT00000049799,ENSSSCT00000015420,ENSSSCT00000029307,ENSSSCT00000053978	ENSSSCG00000014116	MTX3
chr2	58549350	58553307	2:58549350|58553307	.	-	exon	ENSSSCT00000063988,ENSSSCT00000039110,ENSSSCT00000056397,ENSSSCT00000043369,ENSSSCT00000032349,ENSSSCT00000046621	ENSSSCG00000021664	MAU2
chr13	117612200	117618249	13:117612200|117618249	.	+	exon	ENSSSCT00000055204,ENSSSCT00000012873	ENSSSCG00000011762	ACTL6A
chr13	34779561	34780761	13:34779561|34780761	.	-	exon	ENSSSCT00000044065,ENSSSCT00000057913,ENSSSCT00000058608,ENSSSCT00000059908,ENSSSCT00000041273,ENSSSCT00000048799	ENSSSCG00000035824	PBRM1
chr1	182335259	182341116	1:182335259|182341116	.	+	exon	ENSSSCT00000005554,ENSSSCT00000056381,ENSSSCT00000053879	ENSSSCG00000005038	PSMC6
chr3	94958830	94980300	3:94958830|94980300	.	+	exon	ENSSSCT00000009247,ENSSSCT00000044314,ENSSSCT00000046422	ENSSSCG00000008445	SRBD1
chr15	81796259	81799621	15:81796259|81799621	.	-	exon	ENSSSCT00000055319,ENSSSCT00000025624,ENSSSCT00000044418,ENSSSCT00000064172,ENSSSCT00000017395	ENSSSCG00000015976	LNPK
chr8	82698451	82703106	8:82698451|82703106	.	+	exon	ENSSSCT00000054584,ENSSSCT00000009897,ENSSSCT00000037289,ENSSSCT00000039993,ENSSSCT00000064951	ENSSSCG00000009037	ZNF827
chr3	107449372	107459010	3:107449372|107459010	.	-	exon	ENSSSCT00000009321	ENSSSCG00000008517	SPAST
chr13	34769748	34779652	13:34769748|34779652	.	-	exon	ENSSSCT00000058421,ENSSSCT00000044065,ENSSSCT00000057913,ENSSSCT00000058608,ENSSSCT00000059908,ENSSSCT00000041273,ENSSSCT00000048799	ENSSSCG00000035824	PBRM1
chr16	36258140	36268756	16:36258140|36268756	.	+	exon	ENSSSCT00000047569,ENSSSCT00000018429	ENSSSCG00000016922	GPBP1
chr4	101135602	101139235	4:101135602|101139235	.	+	exon	ENSSSCT00000007349,ENSSSCT00000031447,ENSSSCT00000038464	ENSSSCG00000006709	NOTCH2
chr8	124703683	124759406	8:124703683|124759406	.	-	exon	ENSSSCT00000028459	ENSSSCG00000029621	BMPR1B
chr2	90151613	90216028	2:90151613|90216028	.	-	exon	ENSSSCT00000062752	ENSSSCG00000035757	SSBP2
chr15	84830996	84870609	15:84830996|84870609	.	-	exon	ENSSSCT00000017427,ENSSSCT00000017426	ENSSSCG00000016005	SESTD1
chr16	34555976	34590178	16:34555976|34590178	.	+	exon	ENSSSCT00000018417	ENSSSCG00000016911	SKIV2L2
chr13	95702963	95709483	13:95702963|95709483	.	-	exon	ENSSSCT00000027200,ENSSSCT00000045637	ENSSSCG00000025316	SLC33A1
chr14	56119047	56123150	14:56119047|56123150	.	+	exon	ENSSSCT00000011122	ENSSSCG00000010158	TOMM20
chr15	111375767	111391436	15:111375767|111391436	.	+	exon	ENSSSCT00000063694,ENSSSCT00000046313,ENSSSCT00000038596,ENSSSCT00000017580	ENSSSCG00000016147	PIKFYVE
chr2	7917525	7918215	2:7917525|7918215	.	-	exon	ENSSSCT00000027308,ENSSSCT00000047835	ENSSSCG00000021620	STIP1
chr3	87328900	87330087	3:87328900|87330087	.	+	exon	ENSSSCT00000046611,ENSSSCT00000009212,ENSSSCT00000048172,ENSSSCT00000064222,ENSSSCT00000065270	ENSSSCG00000008412	PSME4
chr14	136635494	136648841	14:136635494|136648841	.	+	exon	ENSSSCT00000050919	ENSSSCG00000035045	DOCK1
chr13	30516967	30555481	13:30516967|30555481	.	-	exon	ENSSSCT00000062331,ENSSSCT00000012417,ENSSSCT00000046724	ENSSSCG00000011340	SMARCC1
chr14	29237697	29246014	14:29237697|29246014	.	-	exon	ENSSSCT00000048259,ENSSSCT00000010707	ENSSSCG00000009765	DNAH10
chr8	19324939	19331325	8:19324939|19331325	.	+	exon	ENSSSCT00000046907,ENSSSCT00000027484,ENSSSCT00000052951	ENSSSCG00000025902	ANAPC4
chr18	5206287	5218220	18:5206287|5218220	.	+	exon	ENSSSCT00000053377,ENSSSCT00000044152,ENSSSCT00000025866,ENSSSCT00000051463,ENSSSCT00000026487,ENSSSCT00000043226,ENSSSCT00000043259,ENSSSCT00000050452	ENSSSCG00000020663	KMT2C
chr7	76237514	76238347	7:76237514|76238347	.	-	exon	ENSSSCT00000002285	ENSSSCG00000002042	OXA1L
chr1	8586433	8598060	1:8586433|8598060	.	-	exon	ENSSSCT00000026720	ENSSSCG00000024876	TMEM181
chr6	117942103	117975017	6:117942103|117975017	.	-	exon	ENSSSCT00000064714,ENSSSCT00000004137	ENSSSCG00000003737	---
chr1	168647302	168675907	1:168647302|168675907	.	+	exon	ENSSSCT00000005488	ENSSSCG00000004976	LRRC49
chr18	5300933	5308460	18:5300933|5308460	.	-	exon	ENSSSCT00000061923,ENSSSCT00000062492,ENSSSCT00000039056,ENSSSCT00000049640	ENSSSCG00000016430	GALNT11
chr14	76369984	76377709	14:76369984|76377709	.	-	exon	ENSSSCT00000011275,ENSSSCT00000054514,ENSSSCT00000042371,ENSSSCT00000048602,ENSSSCT00000037115,ENSSSCT00000051856,ENSSSCT00000055274	ENSSSCG00000010302	USP54
chr2	86340121	86356670	2:86340121|86356670	.	-	exon	ENSSSCT00000047826,ENSSSCT00000064435,ENSSSCT00000015400	ENSSSCG00000014098	WDR41
chr3	53042582	53055099	3:53042582|53055099	.	+	exon	ENSSSCT00000008945	ENSSSCG00000008168	RNF149
chr3	107207592	107229406	3:107207592|107229406	.	-	exon	ENSSSCT00000009316	ENSSSCG00000008513	BIRC6
chr6	46104858	46119863	6:46104858|46119863	.	-	exon	ENSSSCT00000055356	ENSSSCG00000002935	ZNF568
chr14	12913616	12917849	14:12913616|12917849	.	-	exon	ENSSSCT00000010618	ENSSSCG00000009683	KIF13B
chr8	105029305	105034433	8:105029305|105034433	.	-	exon	ENSSSCT00000009980,ENSSSCT00000065060,ENSSSCT00000045916	ENSSSCG00000009113	METTL14
chr10	20060944	20073030	10:20060944|20073030	.	-	exon	ENSSSCT00000058703,ENSSSCT00000011923	ENSSSCG00000010897	ZBTB41
chr9	52562682	52575753	9:52562682|52575753	.	+	exon	ENSSSCT00000023197,ENSSSCT00000016577	ENSSSCG00000015211	PKNOX2
chr1	180407635	180431593	1:180407635|180431593	.	-	exon	ENSSSCT00000037532,ENSSSCT00000005537	ENSSSCG00000005021	SAV1
chr9	103337830	103341373	9:103337830|103341373	.	-	exon	ENSSSCT00000016801	ENSSSCG00000015423	DNAJC2
chr1	189746194	189748073	1:189746194|189748073	.	+	exon	ENSSSCT00000005610	ENSSSCG00000005090	MNAT1
chr15	74631515	74643464	15:74631515|74643464	.	-	exon	ENSSSCT00000030087,ENSSSCT00000030157	ENSSSCG00000022496	STK39
chr12	17033862	17060678	12:17033862|17060678	.	+	exon	ENSSSCT00000018846,ENSSSCT00000064536,ENSSSCT00000049217,ENSSSCT00000059161,ENSSSCT00000050465,ENSSSCT00000045465,ENSSSCT00000051407	ENSSSCG00000017310	KANSL1
chr4	30775953	30818482	4:30775953|30818482	.	-	exon	ENSSSCT00000059904,ENSSSCT00000051974,ENSSSCT00000061455,ENSSSCT00000006626,ENSSSCT00000041687,ENSSSCT00000031253,ENSSSCT00000042001,ENSSSCT00000054493	ENSSSCG00000006037	OXR1
chr9	19852498	19880518	9:19852498|19880518	.	-	exon	ENSSSCT00000016269,ENSSSCT00000045815,ENSSSCT00000052852,ENSSSCT00000023370,ENSSSCT00000044370,ENSSSCT00000042038	ENSSSCG00000014913	PICALM
chr2	87745803	87760449	2:87745803|87760449	.	-	exon	ENSSSCT00000060137,ENSSSCT00000052892	ENSSSCG00000038535	ARSB
chr1	163743155	163758473	1:163743155|163758473	.	-	exon	ENSSSCT00000044216,ENSSSCT00000039194,ENSSSCT00000005449	ENSSSCG00000004938	DENND4A
chr14	6248562	6251584	14:6248562|6251584	.	+	exon	ENSSSCT00000010534,ENSSSCT00000051743,ENSSSCT00000029676	ENSSSCG00000009611	XPO7
chr9	104934227	104938132	9:104934227|104938132	.	+	exon	ENSSSCT00000052703,ENSSSCT00000058146,ENSSSCT00000022506,ENSSSCT00000038016,ENSSSCT00000053473,ENSSSCT00000059260,ENSSSCT00000043656	ENSSSCG00000029082	KMT2E
chr5	68157711	68158502	5:68157711|68158502	.	-	exon	ENSSSCT00000050037,ENSSSCT00000052070,ENSSSCT00000046779,ENSSSCT00000042724,ENSSSCT00000000818,ENSSSCT00000040429,ENSSSCT00000046239,ENSSSCT00000051733	ENSSSCG00000000754	RAD52
chr1	130255152	130256849	1:130255152|130256849	.	+	exon	ENSSSCT00000005252,ENSSSCT00000057611	ENSSSCG00000004753	INO80
chr5	33110081	33112500	5:33110081|33112500	.	+	exon	ENSSSCT00000000526,ENSSSCT00000065168,ENSSSCT00000065074,ENSSSCT00000054196,ENSSSCT00000048802,ENSSSCT00000063378,ENSSSCT00000065705,ENSSSCT00000054022,ENSSSCT00000040827	ENSSSCG00000000488	MDM2
chr16	43984409	43997996	16:43984409|43997996	.	-	exon	ENSSSCT00000018451	ENSSSCG00000016943	ADAMTS6
chr3	59631095	59636902	3:59631095|59636902	.	-	exon	ENSSSCT00000009026	ENSSSCG00000008242	KCMF1
chr16	21537442	21540786	16:21537442|21540786	.	-	exon	ENSSSCT00000018331,ENSSSCT00000039267	ENSSSCG00000016836	NADK2
chr6	89168412	89169042	6:89168412|89169042	.	-	exon	ENSSSCT00000053977,ENSSSCT00000024523	ENSSSCG00000025834	FNDC5
chr15	16804269	16814482	15:16804269|16814482	.	-	exon	ENSSSCT00000017095	ENSSSCG00000015695	RAB3GAP1
chr5	93021052	93025709	5:93021052|93025709	.	+	exon	ENSSSCT00000001005,ENSSSCT00000046212,ENSSSCT00000001006,ENSSSCT00000059392,ENSSSCT00000048359	ENSSSCG00000027898	ATP2B1
chr1	130665720	130670294	1:130665720|130670294	.	-	exon	ENSSSCT00000051176,ENSSSCT00000048852,ENSSSCT00000061564,ENSSSCT00000060680,ENSSSCT00000051098,ENSSSCT00000040606,ENSSSCT00000064233,ENSSSCT00000048433,ENSSSCT00000039183	ENSSSCG00000039107,ENSSSCG00000036264	---
chr15	74562297	74574354	15:74562297|74574354	.	-	exon	ENSSSCT00000030087,ENSSSCT00000030157	ENSSSCG00000022496	STK39
chr6	89127456	89131566	6:89127456|89131566	.	+	exon	ENSSSCT00000024488,ENSSSCT00000029571	ENSSSCG00000022801	S100PBP
chr12	43623021	43625069	12:43623021|43625069	.	-	exon	ENSSSCT00000019317	ENSSSCG00000017748	NF1
chr3	16852714	16853935	3:16852714|16853935	.	-	exon	ENSSSCT00000031361	ENSSSCG00000020808	---
chr12	37178174	37187452	12:37178174|37187452	.	-	exon	ENSSSCT00000019240,ENSSSCT00000058151,ENSSSCT00000036941,ENSSSCT00000048048	ENSSSCG00000017676	BCAS3
chr9	107115041	107126306	9:107115041|107126306	.	-	exon	ENSSSCT00000049803	ENSSSCG00000037556	COG5
chr4	6320162	6356068	4:6320162|6356068	.	-	exon	ENSSSCT00000006524,ENSSSCT00000035168	ENSSSCG00000005941	KHDRBS3
chr3	46942944	46945219	3:46942944|46945219	.	+	exon	ENSSSCT00000051137,ENSSSCT00000008903	ENSSSCG00000008127	SNRNP200
chr13	179314546	179316673	13:179314546|179316673	.	-	exon	ENSSSCT00000013138,ENSSSCT00000045370	ENSSSCG00000012007	HSPA13
chr5	12720254	12726651	5:12720254|12726651	.	-	exon	ENSSSCT00000000170,ENSSSCT00000054909	ENSSSCG00000000161	PWP1
chr7	90751454	90848269	7:90751454|90848269	.	+	exon	ENSSSCT00000053538,ENSSSCT00000002545,ENSSSCT00000063633,ENSSSCT00000041451,ENSSSCT00000061076	ENSSSCG00000002285	GPHN
chr6	14670096	14678710	6:14670096|14678710	.	-	exon	ENSSSCT00000024128,ENSSSCT00000032306	ENSSSCG00000002739	PHLPP2
chr2	108513634	108516777	2:108513634|108516777	.	+	exon	ENSSSCT00000037710,ENSSSCT00000065856,ENSSSCT00000053313,ENSSSCT00000015497,ENSSSCT00000062788,ENSSSCT00000061569,ENSSSCT00000059710	ENSSSCG00000014184	PAM
chr2	114338109	114343919	2:114338109|114343919	.	-	exon	ENSSSCT00000015509,ENSSSCT00000026253,ENSSSCT00000061337	ENSSSCG00000022845	PJA2
chr13	74786100	74790021	13:74786100|74790021	.	-	exon	ENSSSCT00000023415,ENSSSCT00000044655,ENSSSCT00000023340,ENSSSCT00000026732	ENSSSCG00000021966	TOPBP1
chr10	14136881	14145886	10:14136881|14145886	.	-	exon	ENSSSCT00000024654,ENSSSCT00000066308,ENSSSCT00000045927	ENSSSCG00000021310	---
chr3	4288138	4308978	3:4288138|4308978	.	-	exon	ENSSSCT00000029070,ENSSSCT00000027403	ENSSSCG00000021285	RNF216
chr9	114043001	114048053	9:114043001|114048053	.	+	exon	ENSSSCT00000054927,ENSSSCT00000060211,ENSSSCT00000066046,ENSSSCT00000065140,ENSSSCT00000016863	ENSSSCG00000015480	PRRC2C
chr9	120607167	120612451	9:120607167|120612451	.	+	exon	ENSSSCT00000038783,ENSSSCT00000016910	ENSSSCG00000015523	RALGPS2
chr8	31031523	31041185	8:31031523|31041185	.	-	exon	ENSSSCT00000029818,ENSSSCT00000045596,ENSSSCT00000048475,ENSSSCT00000060181,ENSSSCT00000047810,ENSSSCT00000046561	ENSSSCG00000023112	PDS5A
chr9	12336522	12365001	9:12336522|12365001	.	-	exon	ENSSSCT00000016238	ENSSSCG00000014884	---
chr13	38946729	38951861	13:38946729|38951861	.	-	exon	ENSSSCT00000012544	ENSSSCG00000011463	IL17RD
chr5	49813301	49941728	5:49813301|49941728	.	+	exon	ENSSSCT00000000610,ENSSSCT00000000609	ENSSSCG00000000567	SOX5
chr16	22318006	22322380	16:22318006|22322380	.	+	exon	ENSSSCT00000055899,ENSSSCT00000018339,ENSSSCT00000060078,ENSSSCT00000062716,ENSSSCT00000060510,ENSSSCT00000038335	ENSSSCG00000016842	NIPBL
chr1	87134227	87153004	1:87134227|87153004	.	+	exon	ENSSSCT00000004941	ENSSSCG00000004473	PHIP
chr2	62389731	62392801	2:62389731|62392801	.	+	exon	ENSSSCT00000029966	ENSSSCG00000025176	NOTCH3
chr1	86082233	86098862	1:86082233|86098862	.	-	exon	ENSSSCT00000004933,ENSSSCT00000037594	ENSSSCG00000004466	TTK
chr12	43631642	43638270	12:43631642|43638270	.	-	exon	ENSSSCT00000019317	ENSSSCG00000017748	NF1
chr1	112815694	112828063	1:112815694|112828063	.	+	exon	ENSSSCT00000005066,ENSSSCT00000063902	ENSSSCG00000004587	MYO1E
chr2	14884459	14887371	2:14884459|14887371	.	+	exon	ENSSSCT00000014443	ENSSSCG00000013223	NUP160
chr5	71505492	71584762	5:71505492|71584762	.	-	exon	ENSSSCT00000000848	ENSSSCG00000000783	SLC2A13
chr10	5770011	5777849	10:5770011|5777849	.	+	exon	ENSSSCT00000011827	ENSSSCG00000010811	KCTD3
chr8	78723253	78754613	8:78723253|78754613	.	-	exon	ENSSSCT00000009882,ENSSSCT00000050076,ENSSSCT00000063898,ENSSSCT00000058865	ENSSSCG00000009023	DCLK2
chr15	25204621	25214088	15:25204621|25214088	.	+	exon	ENSSSCT00000063888,ENSSSCT00000043306,ENSSSCT00000041629,ENSSSCT00000017121	ENSSSCG00000015721	ERCC3
chr13	83159181	83160799	13:83159181|83160799	.	-	exon	ENSSSCT00000012784	ENSSSCG00000011678	---
chr11	49307682	49309007	11:49307682|49309007	.	-	exon	ENSSSCT00000010386,ENSSSCT00000044438,ENSSSCT00000051420,ENSSSCT00000065466,ENSSSCT00000043213	ENSSSCG00000009473	MYCBP2
chr1	169453679	169482865	1:169453679|169482865	.	-	exon	ENSSSCT00000050576,ENSSSCT00000005491,ENSSSCT00000038413,ENSSSCT00000036741,ENSSSCT00000057674	ENSSSCG00000004979	MYO9A
chr12	16822210	16829262	12:16822210|16829262	.	+	exon	ENSSSCT00000046519,ENSSSCT00000058263,ENSSSCT00000018844	ENSSSCG00000017308	CDC27
chr2	89083911	89098329	2:89083911|89098329	.	+	exon	ENSSSCT00000015425,ENSSSCT00000027416,ENSSSCT00000024491	ENSSSCG00000014121	ZFYVE16
chr11	16858657	16886709	11:16858657|16886709	.	-	exon	ENSSSCT00000059543,ENSSSCT00000054063,ENSSSCT00000060320,ENSSSCT00000047378	ENSSSCG00000024385	RNASEH2B
chr5	88056782	88064420	5:88056782|88064420	.	-	exon	ENSSSCT00000000984,ENSSSCT00000028334	ENSSSCG00000000900	VEZT
chr8	75506602	75507182	8:75506602|75507182	.	-	exon	ENSSSCT00000024984,ENSSSCT00000009864,ENSSSCT00000041060,ENSSSCT00000060770,ENSSSCT00000040785	ENSSSCG00000009007	TMEM131L
chr13	71719658	71720414	13:71719658|71720414	.	+	exon	ENSSSCT00000012713	ENSSSCG00000011616	COPG1
chr3	7480870	7491522	3:7480870|7491522	.	+	exon	ENSSSCT00000040294,ENSSSCT00000060697,ENSSSCT00000062966,ENSSSCT00000061587,ENSSSCT00000063085,ENSSSCT00000057388,ENSSSCT00000036712	ENSSSCG00000039119	PDXDC1
chr7	97388452	97395211	7:97388452|97395211	.	+	exon	ENSSSCT00000028560	ENSSSCG00000027564	LIN52
chr9	118040203	118083148	9:118040203|118083148	.	-	exon	ENSSSCT00000016896,ENSSSCT00000051445,ENSSSCT00000066287	ENSSSCG00000015509	RFWD2
chr13	29956791	29960782	13:29956791|29960782	.	-	exon	ENSSSCT00000044654,ENSSSCT00000042293,ENSSSCT00000012409,ENSSSCT00000051013	ENSSSCG00000011332	SETD2
chr13	136447200	136448423	13:136447200|136448423	.	+	exon	ENSSSCT00000029688,ENSSSCT00000040405	ENSSSCG00000025349	CCDC14
chr15	137824300	137825447	15:137824300|137825447	.	-	exon	ENSSSCT00000017793	ENSSSCG00000016338	PER2
chr18	54562129	54563773	18:54562129|54563773	.	-	exon	ENSSSCT00000051200,ENSSSCT00000024299	ENSSSCG00000029741	RALA
chr1	268317896	268318444	1:268317896|268318444	.	-	exon	ENSSSCT00000006185,ENSSSCT00000035446	ENSSSCG00000005625	ENG
chr7	58944925	58950391	7:58944925|58950391	.	-	exon	ENSSSCT00000002134	ENSSSCG00000001905	ARID3B
chr3	77953414	77958200	3:77953414|77958200	.	+	exon	ENSSSCT00000029984,ENSSSCT00000054111	ENSSSCG00000027509	VPS54
chrX	106777156	106779888	X:106777156|106779888	.	-	exon	ENSSSCT00000056024,ENSSSCT00000033263,ENSSSCT00000043182	ENSSSCG00000012659	ZNF280C
chr4	16032296	16033730	4:16032296|16033730	.	+	exon	ENSSSCT00000055665	ENSSSCG00000005983	ATAD2
chr5	69979459	69983238	5:69979459|69983238	.	-	exon	ENSSSCT00000036844,ENSSSCT00000041944,ENSSSCT00000046692,ENSSSCT00000054818,ENSSSCT00000000834,ENSSSCT00000041312	ENSSSCG00000000770	MICAL3
chr18	40175333	40184681	18:40175333|40184681	.	-	exon	ENSSSCT00000031056,ENSSSCT00000043707,ENSSSCT00000018146	ENSSSCG00000024754	BBS9
chr1	265125631	265145350	1:265125631|265145350	.	+	exon	ENSSSCT00000057496,ENSSSCT00000047631,ENSSSCT00000028349,ENSSSCT00000058361,ENSSSCT00000006142	ENSSSCG00000005587	NEK6
chr11	68450305	68454998	11:68450305|68454998	.	+	exon	ENSSSCT00000044326	ENSSSCG00000031808	TM9SF2
chr11	71125629	71135931	11:71125629|71135931	.	+	exon	ENSSSCT00000010452,ENSSSCT00000062126,ENSSSCT00000059859	ENSSSCG00000009534	---
chr13	127446430	127456347	13:127446430|127456347	.	-	exon	ENSSSCT00000063582,ENSSSCT00000012925,ENSSSCT00000042669	ENSSSCG00000011813	P3H2
chr17	5719251	5733109	17:5719251|5733109	.	-	exon	ENSSSCT00000007660,ENSSSCT00000064630	ENSSSCG00000006995	ASAH1
chr1	213593212	213688897	1:213593212|213688897	.	+	exon	ENSSSCT00000041207,ENSSSCT00000029124,ENSSSCT00000005727,ENSSSCT00000005726,ENSSSCT00000064789	ENSSSCG00000005194	PTPRD
chr1	273342081	273347767	1:273342081|273347767	.	-	exon	ENSSSCT00000044450,ENSSSCT00000048675,ENSSSCT00000006315	ENSSSCG00000005743	VAV2
chr13	12631992	12635895	13:12631992|12635895	.	-	exon	ENSSSCT00000060480,ENSSSCT00000061148,ENSSSCT00000054526,ENSSSCT00000012280	ENSSSCG00000011214	NGLY1
chr13	95760812	95775714	13:95760812|95775714	.	+	exon	ENSSSCT00000048788,ENSSSCT00000025813	ENSSSCG00000028855	GMPS
chr9	120907571	120909200	9:120907571|120909200	.	-	exon	ENSSSCT00000027500,ENSSSCT00000047288,ENSSSCT00000052053,ENSSSCT00000054313,ENSSSCT00000038371	ENSSSCG00000024674	ABL2
chr2	140754235	140757554	2:140754235|140757554	.	+	exon	ENSSSCT00000060628,ENSSSCT00000015666	ENSSSCG00000014339	CTNNA1
chr1	54487286	54502778	1:54487286|54502778	.	-	exon	ENSSSCT00000004747	ENSSSCG00000004293	SNX14
chr3	11758114	11773901	3:11758114|11773901	.	+	exon	ENSSSCT00000008466	ENSSSCG00000007721	GTF2I
chr17	37533832	37539598	17:37533832|37539598	.	+	exon	ENSSSCT00000043976,ENSSSCT00000059666,ENSSSCT00000045140,ENSSSCT00000051775,ENSSSCT00000046368,ENSSSCT00000050590,ENSSSCT00000007960	ENSSSCG00000007275	RALY
chr13	135019965	135020313	13:135019965|135020313	.	+	exon	ENSSSCT00000051980,ENSSSCT00000049443,ENSSSCT00000064810,ENSSSCT00000063441,ENSSSCT00000060773,ENSSSCT00000012971	ENSSSCG00000011858	ZNF148
chr9	102378852	102381489	9:102378852|102381489	.	-	exon	ENSSSCT00000049333	ENSSSCG00000038977	RSBN1L
chr4	117975450	117981685	4:117975450|117981685	.	-	exon	ENSSSCT00000057662,ENSSSCT00000007522	ENSSSCG00000006869	TRMT13
chr14	120993720	120996812	14:120993720|120996812	.	+	exon	ENSSSCT00000011621	ENSSSCG00000010625	SMC3
chr9	86979316	87000228	9:86979316|87000228	.	-	exon	ENSSSCT00000029645,ENSSSCT00000048803,ENSSSCT00000063406	ENSSSCG00000024761	SNX13
chr10	16560321	16607933	10:16560321|16607933	.	-	exon	ENSSSCT00000045011,ENSSSCT00000055643,ENSSSCT00000035590,ENSSSCT00000011894,ENSSSCT00000033298	ENSSSCG00000010872	AKT3
chr5	15930841	15931222	5:15930841|15931222	.	+	exon	ENSSSCT00000000233,ENSSSCT00000049870,ENSSSCT00000050218	ENSSSCG00000000217	RACGAP1
chr14	45405412	45419391	14:45405412|45419391	.	-	exon	ENSSSCT00000010924,ENSSSCT00000026589	ENSSSCG00000009968	TTC28
chr15	64776914	64795113	15:64776914|64795113	.	-	exon	ENSSSCT00000017285,ENSSSCT00000045475,ENSSSCT00000047399,ENSSSCT00000060330,ENSSSCT00000048728	ENSSSCG00000015874	ACVR1
chr14	39401661	39418413	14:39401661|39418413	.	+	exon	ENSSSCT00000010835,ENSSSCT00000048879,ENSSSCT00000062948,ENSSSCT00000023139	ENSSSCG00000009885	HECTD4
chr14	77706066	77706658	14:77706066|77706658	.	+	exon	ENSSSCT00000011296,ENSSSCT00000037641	ENSSSCG00000010319	SAMD8
chr5	21912524	21915147	5:21912524|21915147	.	+	exon	ENSSSCT00000000434,ENSSSCT00000060088,ENSSSCT00000046407,ENSSSCT00000061336	ENSSSCG00000000402	RBMS2
chr5	73589496	73653060	5:73589496|73653060	.	+	exon	ENSSSCT00000056241,ENSSSCT00000000859,ENSSSCT00000064602,ENSSSCT00000056187,ENSSSCT00000065723	ENSSSCG00000000793	PPHLN1
chr1	138468428	138472413	1:138468428|138472413	.	+	exon	ENSSSCT00000054655,ENSSSCT00000005317,ENSSSCT00000059700	ENSSSCG00000028771	MEF2A
chr1	266981815	267028781	1:266981815|267028781	.	+	exon	ENSSSCT00000051074,ENSSSCT00000051247,ENSSSCT00000006163	ENSSSCG00000036926	MVB12B
chr12	60348042	60361193	12:60348042|60361193	.	-	exon	ENSSSCT00000053536,ENSSSCT00000037168,ENSSSCT00000060063,ENSSSCT00000019644,ENSSSCT00000061151,ENSSSCT00000064503	ENSSSCG00000018049	SLC5A10
chr1	90793255	90794963	1:90793255|90794963	.	+	exon	ENSSSCT00000004955	ENSSSCG00000004484	COL12A1
chr13	133048338	133052271	13:133048338|133052271	.	+	exon	ENSSSCT00000012945,ENSSSCT00000047590,ENSSSCT00000041463,ENSSSCT00000047155,ENSSSCT00000055575,ENSSSCT00000057107,ENSSSCT00000034060	ENSSSCG00000011833	DLG1
chr2	140517595	140524448	2:140517595|140524448	.	-	exon	ENSSSCT00000050075,ENSSSCT00000015665	ENSSSCG00000014338	---
chr3	87369571	87371772	3:87369571|87371772	.	-	exon	ENSSSCT00000009214,ENSSSCT00000051288,ENSSSCT00000059391,ENSSSCT00000037232,ENSSSCT00000060358	ENSSSCG00000008414	ERLEC1
chr14	41428540	41438049	14:41428540|41438049	.	-	exon	ENSSSCT00000049805,ENSSSCT00000052742,ENSSSCT00000051551,ENSSSCT00000055576,ENSSSCT00000010885,ENSSSCT00000061643	ENSSSCG00000009933	UBE3B
chr3	5123860	5131218	3:5123860|5131218	.	+	exon	ENSSSCT00000008330	ENSSSCG00000007590	PMS2
chr8	3857225	3865279	8:3857225|3865279	.	-	exon	ENSSSCT00000061952,ENSSSCT00000025950	ENSSSCG00000027349	---
chr1	187315688	187323793	1:187315688|187323793	.	+	exon	ENSSSCT00000030515	ENSSSCG00000022299	ACTR10
chr18	1850543	1881411	18:1850543|1881411	.	+	exon	ENSSSCT00000059931,ENSSSCT00000052669,ENSSSCT00000044542,ENSSSCT00000017870	ENSSSCG00000016412	LMBR1
chr3	113142605	113148454	3:113142605|113148454	.	+	exon	ENSSSCT00000009382,ENSSSCT00000062944	ENSSSCG00000008575	---
chr2	141440312	141457233	2:141440312|141457233	.	+	exon	ENSSSCT00000050070	ENSSSCG00000036711	---
chr17	31807232	31817495	17:31807232|31817495	.	-	exon	ENSSSCT00000040048,ENSSSCT00000007814	ENSSSCG00000007142	PANK2
chr12	42741473	42758003	12:42741473|42758003	.	-	exon	ENSSSCT00000019302,ENSSSCT00000052850,ENSSSCT00000036939,ENSSSCT00000056201,ENSSSCT00000045634	ENSSSCG00000017735	RHOT1
chr8	133758866	133771896	8:133758866|133771896	.	+	intergenic region	n/a	n/a	---
chr1	242018656	242018942	1:242018656|242018942	.	+	exon	ENSSSCT00000040630,ENSSSCT00000043815,ENSSSCT00000005931,ENSSSCT00000053276,ENSSSCT00000046324	ENSSSCG00000005388	INVS
chr12	4778463	4784906	12:4778463|4784906	.	-	exon	ENSSSCT00000061555,ENSSSCT00000022358	ENSSSCG00000029343	MFSD11
chr2	83870336	83881949	2:83870336|83881949	.	-	exon	ENSSSCT00000042199,ENSSSCT00000066324,ENSSSCT00000015377,ENSSSCT00000028610	ENSSSCG00000014076	FAM169A
chr2	50831116	50831660	2:50831116|50831660	.	+	exon	ENSSSCT00000054337,ENSSSCT00000015274,ENSSSCT00000038967	ENSSSCG00000013984	SNAP47
chr4	2738960	2793098	4:2738960|2793098	.	+	exon	ENSSSCT00000054197,ENSSSCT00000052660,ENSSSCT00000055364,ENSSSCT00000048594,ENSSSCT00000041316,ENSSSCT00000048392,ENSSSCT00000065316,ENSSSCT00000038035,ENSSSCT00000044460	ENSSSCG00000038397	PTK2
chr11	4639811	4652306	11:4639811|4652306	.	-	exon	ENSSSCT00000010190	ENSSSCG00000009302	USP12
chr11	69067104	69080842	11:69067104|69080842	.	+	exon	ENSSSCT00000051470,ENSSSCT00000056816,ENSSSCT00000010440,ENSSSCT00000062011,ENSSSCT00000038021,ENSSSCT00000054459	ENSSSCG00000009522	PCCA
chr1	67450988	67455592	1:67450988|67455592	.	-	exon	ENSSSCT00000004815,ENSSSCT00000004816,ENSSSCT00000058812	ENSSSCG00000004358	ASCC3
chr9	126270541	126282262	9:126270541|126282262	.	+	exon	ENSSSCT00000063272,ENSSSCT00000061196,ENSSSCT00000049209,ENSSSCT00000060674,ENSSSCT00000042424,ENSSSCT00000051776,ENSSSCT00000016959	ENSSSCG00000015568	RNF2
chr14	23346047	23353660	14:23346047|23353660	.	-	exon	ENSSSCT00000024610,ENSSSCT00000027939,ENSSSCT00000044188	ENSSSCG00000028018	EP400
chr7	60160838	60204571	7:60160838|60204571	.	-	exon	ENSSSCT00000038620,ENSSSCT00000002150,ENSSSCT00000048908,ENSSSCT00000042691,ENSSSCT00000061626,ENSSSCT00000038420	ENSSSCG00000001921	NEO1
chr2	16002950	16021491	2:16002950|16021491	.	+	exon	ENSSSCT00000014486,ENSSSCT00000045828,ENSSSCT00000059623	ENSSSCG00000013262	AMBRA1
chr2	60179898	60180750	2:60179898|60180750	.	-	exon	ENSSSCT00000053068,ENSSSCT00000015169,ENSSSCT00000040309,ENSSSCT00000058427,ENSSSCT00000015168,ENSSSCT00000060236,ENSSSCT00000044380,ENSSSCT00000043102	ENSSSCG00000013882,ENSSSCG00000013883	FAM129C,COLGALT1
chr10	38401532	38406317	10:38401532|38406317	.	+	exon	ENSSSCT00000052740,ENSSSCT00000047297,ENSSSCT00000012052,ENSSSCT00000051717	ENSSSCG00000011010	C9orf72
chr3	92761995	92762903	3:92761995|92762903	.	+	exon	ENSSSCT00000028062	ENSSSCG00000029485	FBXO11
chr18	5097623	5109435	18:5097623|5109435	.	+	exon	ENSSSCT00000053377,ENSSSCT00000044152,ENSSSCT00000025866,ENSSSCT00000051463,ENSSSCT00000043226,ENSSSCT00000043259,ENSSSCT00000050452	ENSSSCG00000020663	KMT2C
chr6	131774291	131781246	6:131774291|131781246	.	-	exon	ENSSSCT00000065512,ENSSSCT00000039570,ENSSSCT00000050160,ENSSSCT00000038746,ENSSSCT00000044796,ENSSSCT00000050877,ENSSSCT00000065589,ENSSSCT00000059785,ENSSSCT00000004163,ENSSSCT00000063942	ENSSSCG00000003761	ADGRL2
chr8	30730698	30734343	8:30730698|30734343	.	-	exon	ENSSSCT00000026582	ENSSSCG00000030150	UGDH
chr15	133929237	133942425	15:133929237|133942425	.	-	exon	ENSSSCT00000042186,ENSSSCT00000060171,ENSSSCT00000024707,ENSSSCT00000017757,ENSSSCT00000028215,ENSSSCT00000017758,ENSSSCT00000017759	ENSSSCG00000016306	USP40
chr7	97903402	97906928	7:97903402|97906928	.	-	exon	ENSSSCT00000042760,ENSSSCT00000045456,ENSSSCT00000002634,ENSSSCT00000057866	ENSSSCG00000002370	AREL1
chr12	31358562	31388511	12:31358562|31388511	.	+	exon	ENSSSCT00000019163	ENSSSCG00000017602	STXBP4
chr15	100981699	100990930	15:100981699|100990930	.	-	exon	ENSSSCT00000017501,ENSSSCT00000059190,ENSSSCT00000051756,ENSSSCT00000046158,ENSSSCT00000041974	ENSSSCG00000016074	ANKRD44
chr15	118320252	118327364	15:118320252|118327364	.	-	exon	ENSSSCT00000028863	ENSSSCG00000022758	PECR
chr12	14465466	14473032	12:14465466|14473032	.	+	exon	ENSSSCT00000038813	ENSSSCG00000032176	SMURF2
chr13	158683519	158686017	13:158683519|158686017	.	-	exon	ENSSSCT00000030794,ENSSSCT00000040945	ENSSSCG00000030486	TBC1D23
chr13	134604389	134607961	13:134604389|134607961	.	+	exon	ENSSSCT00000044369,ENSSSCT00000012970,ENSSSCT00000023850	ENSSSCG00000040273,ENSSSCG00000011857	LMLN
chr18	5206287	5212308	18:5206287|5212308	.	+	exon	ENSSSCT00000053377,ENSSSCT00000044152,ENSSSCT00000025866,ENSSSCT00000051463,ENSSSCT00000026487,ENSSSCT00000043226,ENSSSCT00000043259,ENSSSCT00000050452	ENSSSCG00000020663	KMT2C
chr14	71600838	71603836	14:71600838|71603836	.	-	exon	ENSSSCT00000047320,ENSSSCT00000011207	ENSSSCG00000010240	DNA2
chr14	14989270	14998854	14:14989270|14998854	.	+	exon	ENSSSCT00000052854,ENSSSCT00000024166,ENSSSCT00000055183,ENSSSCT00000052808	ENSSSCG00000026044	FDFT1
chr1	265878959	265886247	1:265878959|265886247	.	-	exon	ENSSSCT00000006158	ENSSSCG00000005600	PPP6C
chr1	163477441	163481032	1:163477441|163481032	.	-	exon	ENSSSCT00000035110,ENSSSCT00000034461,ENSSSCT00000005445,ENSSSCT00000034112,ENSSSCT00000036317	ENSSSCG00000004934	DPP8
chr2	4615482	4623769	2:4615482|4623769	.	-	exon	ENSSSCT00000014086,ENSSSCT00000056493,ENSSSCT00000026471	ENSSSCG00000012885	LRP5
chr18	13747402	13765569	18:13747402|13765569	.	-	exon	ENSSSCT00000044772,ENSSSCT00000055895,ENSSSCT00000052722,ENSSSCT00000049743,ENSSSCT00000041550,ENSSSCT00000031986,ENSSSCT00000043277	ENSSSCG00000030386	NUP205
chr3	110442415	110451455	3:110442415|110451455	.	-	exon	ENSSSCT00000057931,ENSSSCT00000051822,ENSSSCT00000009345	ENSSSCG00000008540	PPP1CB
chr1	82587980	82594233	1:82587980|82594233	.	+	exon	ENSSSCT00000047119,ENSSSCT00000038829,ENSSSCT00000004918,ENSSSCT00000055987,ENSSSCT00000056175,ENSSSCT00000058076,ENSSSCT00000060105,ENSSSCT00000051434,ENSSSCT00000060709,ENSSSCT00000046996	ENSSSCG00000004453	SNAP91
chr12	12440497	12495369	12:12440497|12495369	.	-	exon	ENSSSCT00000018795,ENSSSCT00000052192	ENSSSCG00000023992	CEP112
chr10	25722507	25727818	10:25722507|25727818	.	+	exon	ENSSSCT00000029185	ENSSSCG00000028981	ZNF367
chr9	124746022	124747461	9:124746022|124747461	.	+	exon	ENSSSCT00000053586,ENSSSCT00000016948,ENSSSCT00000026288,ENSSSCT00000048611	ENSSSCG00000015558	SMG7
chr10	15236726	15262500	10:15236726|15262500	.	-	exon	ENSSSCT00000011888	ENSSSCG00000010866	SCCPDH
chr15	132587331	132697460	15:132587331|132697460	.	+	exon	ENSSSCT00000065050,ENSSSCT00000052834,ENSSSCT00000026575,ENSSSCT00000056240,ENSSSCT00000054592	ENSSSCG00000022177	DIS3L2
chr8	40166606	40198354	8:40166606|40198354	.	+	exon	ENSSSCT00000049842,ENSSSCT00000044700,ENSSSCT00000048302,ENSSSCT00000040558,ENSSSCT00000041138,ENSSSCT00000058558	ENSSSCG00000031636	---
chr1	128865268	128886577	1:128865268|128886577	.	-	exon	ENSSSCT00000046474	ENSSSCG00000038735	SNAP23
chr5	7555320	7557859	5:7555320|7557859	.	-	exon	ENSSSCT00000043980,ENSSSCT00000062118,ENSSSCT00000046291,ENSSSCT00000063528,ENSSSCT00000060667	ENSSSCG00000033823	XPNPEP3
chr13	75336799	75350029	13:75336799|75350029	.	-	exon	ENSSSCT00000012743,ENSSSCT00000046732	ENSSSCG00000011642	RYK
chr13	16822443	16826413	13:16822443|16826413	.	+	exon	ENSSSCT00000035130	ENSSSCG00000011226	TGFBR2
chr6	28736919	28754026	6:28736919|28754026	.	+	exon	ENSSSCT00000025781,ENSSSCT00000051936,ENSSSCT00000063104,ENSSSCT00000048178,ENSSSCT00000062417,ENSSSCT00000050722,ENSSSCT00000048470,ENSSSCT00000057574	ENSSSCG00000029578	NFATC3
chr13	166836891	166874785	13:166836891|166874785	.	-	exon_intron	ENSSSCT00000022760,ENSSSCT00000040760,ENSSSCT00000044063	ENSSSCG00000026130	EPHA3
chr3	96249368	96260927	3:96249368|96260927	.	-	exon	ENSSSCT00000009253	ENSSSCG00000008451	PPM1B
chr12	15263850	15288986	12:15263850|15288986	.	-	exon	ENSSSCT00000033901,ENSSSCT00000042403	ENSSSCG00000024813	MAP3K3
chr1	149478221	149488620	1:149478221|149488620	.	-	exon	ENSSSCT00000046040,ENSSSCT00000038557	ENSSSCG00000033971	ZNF407
chr18	52609240	52628187	18:52609240|52628187	.	+	exon	ENSSSCT00000018246,ENSSSCT00000047336,ENSSSCT00000018248	ENSSSCG00000016763	GLI3
chr4	129368386	129385680	4:129368386|129385680	.	-	exon	ENSSSCT00000040817,ENSSSCT00000050084,ENSSSCT00000007592	ENSSSCG00000006930	SH3GLB1
chr1	127175568	127177694	1:127175568|127177694	.	-	exon	ENSSSCT00000005183,ENSSSCT00000025826	ENSSSCG00000023996	CASC4
chr11	68454941	68463198	11:68454941|68463198	.	+	exon	ENSSSCT00000044326	ENSSSCG00000031808	TM9SF2
chr15	60405553	60414442	15:60405553|60414442	.	-	exon	ENSSSCT00000064185,ENSSSCT00000038990,ENSSSCT00000017278,ENSSSCT00000055453,ENSSSCT00000049460,ENSSSCT00000037304,ENSSSCT00000066344,ENSSSCT00000049118	ENSSSCG00000015867	PRPF40A
chr13	189597995	189600156	13:189597995|189600156	.	-	exon	ENSSSCT00000013153,ENSSSCT00000066382,ENSSSCT00000013154,ENSSSCT00000053164,ENSSSCT00000050470,ENSSSCT00000054301,ENSSSCT00000041749	ENSSSCG00000012022	APP
chr6	117384662	117432584	6:117384662|117432584	.	+	exon	ENSSSCT00000056137	ENSSSCG00000003736	ASXL3
chr1	108459471	108468465	1:108459471|108468465	.	-	exon	ENSSSCT00000031114,ENSSSCT00000055085,ENSSSCT00000029412,ENSSSCT00000005040	ENSSSCG00000028737	USP3
chr14	129400520	129411762	14:129400520|129411762	.	-	exon	ENSSSCT00000041381,ENSSSCT00000047393	ENSSSCG00000039838	RGS10
chr3	94944703	94974100	3:94944703|94974100	.	+	exon	ENSSSCT00000009247,ENSSSCT00000044314,ENSSSCT00000046422	ENSSSCG00000008445	SRBD1
chr9	92147586	92147867	9:92147586|92147867	.	-	exon	ENSSSCT00000054233,ENSSSCT00000049852,ENSSSCT00000043710,ENSSSCT00000047363	ENSSSCG00000036695	IGF2BP3
chr15	110755272	110757633	15:110755272|110757633	.	+	exon	ENSSSCT00000063875,ENSSSCT00000045029,ENSSSCT00000040624,ENSSSCT00000051771,ENSSSCT00000039485	ENSSSCG00000034395	CREB1
chr3	81204941	81208191	3:81204941|81208191	.	+	exon_intron	ENSSSCT00000009189,ENSSSCT00000059747,ENSSSCT00000039117,ENSSSCT00000046105	ENSSSCG00000008392	BCL11A
chr9	66406846	66413572	9:66406846|66413572	.	-	exon	ENSSSCT00000041084,ENSSSCT00000030608	ENSSSCG00000022398	NUCKS1
chr9	121640085	121648834	9:121640085|121648834	.	+	exon	ENSSSCT00000016919	ENSSSCG00000015531	CEP350
chr9	8637987	8646907	9:8637987|8646907	.	-	exon	ENSSSCT00000025621	ENSSSCG00000014840	P4HA3
chr9	6361824	6376708	9:6361824|6376708	.	+	exon	ENSSSCT00000058103,ENSSSCT00000016145,ENSSSCT00000064356,ENSSSCT00000046020,ENSSSCT00000061745	ENSSSCG00000014794	NUP98
chr15	110747949	110757633	15:110747949|110757633	.	+	exon	ENSSSCT00000063875,ENSSSCT00000045029,ENSSSCT00000040624,ENSSSCT00000051771,ENSSSCT00000039485	ENSSSCG00000034395	CREB1
chr11	20661774	20668158	11:20661774|20668158	.	+	exon	ENSSSCT00000060442,ENSSSCT00000051355,ENSSSCT00000010306,ENSSSCT00000052541	ENSSSCG00000009407	ESD
chr2	40683252	40700984	2:40683252|40700984	.	+	intergenic region	n/a	n/a	---
chr9	106977196	106988900	9:106977196|106988900	.	+	exon	ENSSSCT00000051448,ENSSSCT00000052339,ENSSSCT00000063021,ENSSSCT00000066378,ENSSSCT00000055801	ENSSSCG00000035673	HBP1
chr14	63428276	63437137	14:63428276|63437137	.	-	exon	ENSSSCT00000051522	ENSSSCG00000010212	---
chr16	41216082	41238993	16:41216082|41238993	.	+	exon	ENSSSCT00000042522,ENSSSCT00000049001,ENSSSCT00000053964,ENSSSCT00000040024	ENSSSCG00000016938	IPO11
chr1	168374291	168377139	1:168374291|168377139	.	-	exon	ENSSSCT00000058328,ENSSSCT00000005485,ENSSSCT00000040641,ENSSSCT00000049297,ENSSSCT00000051009,ENSSSCT00000063140,ENSSSCT00000042141	ENSSSCG00000004973	UACA
chr17	34722015	34733655	17:34722015|34733655	.	+	exon	ENSSSCT00000059848,ENSSSCT00000049766,ENSSSCT00000007882	ENSSSCG00000007203	CSNK2A1
chr11	11248377	11255274	11:11248377|11255274	.	+	exon	ENSSSCT00000049957,ENSSSCT00000010247,ENSSSCT00000061845,ENSSSCT00000058230	ENSSSCG00000034348	NBEA
chr8	116275910	116285509	8:116275910|116285509	.	+	exon	ENSSSCT00000053551,ENSSSCT00000050170,ENSSSCT00000025642	ENSSSCG00000022788	PPA2
chr2	6880349	6881507	2:6880349|6881507	.	-	exon	ENSSSCT00000014205,ENSSSCT00000036918,ENSSSCT00000064892,ENSSSCT00000054785	ENSSSCG00000012995	DPF2
chr1	208394068	208397303	1:208394068|208397303	.	+	exon	ENSSSCT00000057993,ENSSSCT00000061544,ENSSSCT00000005721	ENSSSCG00000005190	NFIB
chr15	66000520	66027687	15:66000520|66027687	.	+	exon	ENSSSCT00000045193,ENSSSCT00000042609,ENSSSCT00000040186,ENSSSCT00000050040,ENSSSCT00000061300,ENSSSCT00000057932,ENSSSCT00000017292	ENSSSCG00000015880	TANC1
chr2	78892190	78893995	2:78892190|78893995	.	-	exon	ENSSSCT00000040961,ENSSSCT00000063958,ENSSSCT00000041740,ENSSSCT00000058492,ENSSSCT00000015315	ENSSSCG00000014020	CANX
chr1	193989473	193994320	1:193989473|193994320	.	-	exon	ENSSSCT00000054162,ENSSSCT00000005633,ENSSSCT00000047352,ENSSSCT00000029685	ENSSSCG00000005110	SYNE2
chr1	75718076	75731720	1:75718076|75731720	.	+	exon	ENSSSCT00000047387,ENSSSCT00000004868,ENSSSCT00000031596	ENSSSCG00000004405	FIG4
chr3	46319305	46338231	3:46319305|46338231	.	-	exon	ENSSSCT00000008887,ENSSSCT00000035691	ENSSSCG00000008111	NPHP1
chr14	266888	287094	14:266888|287094	.	+	exon	ENSSSCT00000037900,ENSSSCT00000048435,ENSSSCT00000043382	ENSSSCG00000035901	SPIN1
chr11	20713782	20719541	11:20713782|20719541	.	-	exon	ENSSSCT00000058056,ENSSSCT00000039610,ENSSSCT00000010309	ENSSSCG00000009408	LRCH1
chr4	67700132	67722071	4:67700132|67722071	.	-	exon	ENSSSCT00000046810,ENSSSCT00000063543,ENSSSCT00000006797,ENSSSCT00000047786,ENSSSCT00000029434,ENSSSCT00000045141	ENSSSCG00000006202	CSPP1
chr1	78136844	78149434	1:78136844|78149434	.	-	exon	ENSSSCT00000004890	ENSSSCG00000004425	LAMA4
chr7	114639157	114646888	7:114639157|114646888	.	-	exon	ENSSSCT00000002732	ENSSSCG00000002461	BTBD7
chr8	83254667	83268011	8:83254667|83268011	.	+	exon	ENSSSCT00000044496,ENSSSCT00000009902	ENSSSCG00000009042	OTUD4
chr15	77227959	77251120	15:77227959|77251120	.	-	exon	ENSSSCT00000017361	ENSSSCG00000015944	TLK1
chr16	49101098	49112899	16:49101098|49112899	.	+	exon	ENSSSCT00000052539,ENSSSCT00000026046	ENSSSCG00000027293	TNPO1
chrX	46345680	46354249	X:46345680|46354249	.	-	exon	ENSSSCT00000013481,ENSSSCT00000032330,ENSSSCT00000035055,ENSSSCT00000034630	ENSSSCG00000012328	HUWE1
chr7	32218356	32232636	7:32218356|32232636	.	-	exon	ENSSSCT00000065030,ENSSSCT00000001742	ENSSSCG00000001563	STK38
chr18	5300933	5326209	18:5300933|5326209	.	-	exon	ENSSSCT00000061923,ENSSSCT00000062492,ENSSSCT00000039056,ENSSSCT00000049640	ENSSSCG00000016430	GALNT11
chr1	12053595	12060454	1:12053595|12060454	.	-	exon	ENSSSCT00000062929,ENSSSCT00000057187,ENSSSCT00000065131,ENSSSCT00000048023,ENSSSCT00000004499,ENSSSCT00000056077	ENSSSCG00000004070	SCAF8
chr10	50663344	50664576	10:50663344|50664576	.	+	exon	ENSSSCT00000012118,ENSSSCT00000029464,ENSSSCT00000028075,ENSSSCT00000041223,ENSSSCT00000061538	ENSSSCG00000011074	ARHGAP21
chr18	22896628	22913514	18:22896628|22913514	.	+	exon	ENSSSCT00000018070,ENSSSCT00000047604,ENSSSCT00000050143	ENSSSCG00000016597	---
chr8	109181231	109219512	8:109181231|109219512	.	+	exon	ENSSSCT00000009990	ENSSSCG00000009123	CAMK2D
chr9	87924389	87943328	9:87924389|87943328	.	+	exon	ENSSSCT00000065597,ENSSSCT00000042130,ENSSSCT00000033958	ENSSSCG00000015368	HDAC9
chr15	91678147	91684121	15:91678147|91684121	.	+	exon	ENSSSCT00000017452,ENSSSCT00000035682,ENSSSCT00000035294	ENSSSCG00000016027	ITGAV
chr18	13756151	13761629	18:13756151|13761629	.	-	exon	ENSSSCT00000044772,ENSSSCT00000055895,ENSSSCT00000052722,ENSSSCT00000049743,ENSSSCT00000041550,ENSSSCT00000031986,ENSSSCT00000043277	ENSSSCG00000030386	NUP205
chr13	185464378	185477500	13:185464378|185477500	.	+	exon	ENSSSCT00000013151	ENSSSCG00000012020	---
chr1	184524174	184525686	1:184524174|184525686	.	-	exon	ENSSSCT00000005573	ENSSSCG00000005056	DLGAP5
chr13	30512469	30524999	13:30512469|30524999	.	-	exon	ENSSSCT00000062331,ENSSSCT00000012417	ENSSSCG00000011340	SMARCC1
chr3	92177219	92196690	3:92177219|92196690	.	-	exon	ENSSSCT00000056264,ENSSSCT00000009224	ENSSSCG00000008423	PPP1R21
chr9	6040783	6042995	9:6040783|6042995	.	-	exon	ENSSSCT00000050049,ENSSSCT00000016142	ENSSSCG00000014791	---
chr1	73564812	73595164	1:73564812|73595164	.	+	exon	ENSSSCT00000004840	ENSSSCG00000004379	SOBP
chr11	12828703	12838685	11:12828703|12838685	.	-	exon	ENSSSCT00000053123,ENSSSCT00000037044,ENSSSCT00000040086,ENSSSCT00000010256,ENSSSCT00000060979,ENSSSCT00000052734,ENSSSCT00000043361	ENSSSCG00000009359	SUPT20H
chr13	12556296	12562815	13:12556296|12562815	.	-	exon	ENSSSCT00000012279	ENSSSCG00000011213	TOP2B
chr14	88066271	88079759	14:88066271|88079759	.	+	exon	ENSSSCT00000047850,ENSSSCT00000022588,ENSSSCT00000040555,ENSSSCT00000054226	ENSSSCG00000027767	FAM35A
chr1	145960694	145964893	1:145960694|145964893	.	-	exon	ENSSSCT00000053635,ENSSSCT00000005361,ENSSSCT00000062127,ENSSSCT00000005362,ENSSSCT00000041715,ENSSSCT00000052375	ENSSSCG00000004856	NFATC1
chr15	16340141	16342055	15:16340141|16342055	.	-	exon	ENSSSCT00000044974,ENSSSCT00000041615,ENSSSCT00000050228,ENSSSCT00000058927,ENSSSCT00000042921,ENSSSCT00000017092,ENSSSCT00000065524,ENSSSCT00000066422,ENSSSCT00000023564	ENSSSCG00000015692	R3HDM1
chr8	18591592	18594011	8:18591592|18594011	.	-	exon	ENSSSCT00000040511,ENSSSCT00000064800,ENSSSCT00000009580	ENSSSCG00000008756	DHX15
chr6	166971305	167024441	6:166971305|167024441	.	+	exon	ENSSSCT00000066160,ENSSSCT00000063043,ENSSSCT00000041323,ENSSSCT00000037476,ENSSSCT00000004352	ENSSSCG00000036909	ERI3
chr1	107552365	107553238	1:107552365|107553238	.	-	exon	ENSSSCT00000040122	ENSSSCG00000004551	ZNF609
chr17	58559517	58565207	17:58559517|58565207	.	+	exon	ENSSSCT00000008229,ENSSSCT00000052582	ENSSSCG00000007513	RAB22A
chr4	93736189	93747422	4:93736189|93747422	.	+	exon	ENSSSCT00000045139	ENSSSCG00000006487	CCT3
chr14	20847019	20850544	14:20847019|20850544	.	-	exon	ENSSSCT00000010658,ENSSSCT00000022985,ENSSSCT00000053826	ENSSSCG00000029331	PALLD
chr4	90235723	90238988	4:90235723|90238988	.	+	exon	ENSSSCT00000042069,ENSSSCT00000061610,ENSSSCT00000049232,ENSSSCT00000057745,ENSSSCT00000048587,ENSSSCT00000042473,ENSSSCT00000053166,ENSSSCT00000007001,ENSSSCT00000058803	ENSSSCG00000006388	---
chr15	94016853	94019208	15:94016853|94019208	.	+	exon	ENSSSCT00000017461	ENSSSCG00000016036	WDR75
chr13	206595223	206612556	13:206595223|206612556	.	-	exon	ENSSSCT00000043876,ENSSSCT00000025735	ENSSSCG00000022164	---
chr15	105913868	105917527	15:105913868|105917527	.	+	exon	ENSSSCT00000066257,ENSSSCT00000059894,ENSSSCT00000029321,ENSSSCT00000046156	ENSSSCG00000022225	NOP58
chr6	54352208	54353283	6:54352208|54353283	.	+	exon	ENSSSCT00000042961,ENSSSCT00000065905,ENSSSCT00000022953,ENSSSCT00000054988	ENSSSCG00000022672	TRPM4
chr18	14212354	14243823	18:14212354|14243823	.	-	exon	ENSSSCT00000017997	ENSSSCG00000016529	AGBL3
chr13	110168822	110200698	13:110168822|110200698	.	-	exon	ENSSSCT00000012861,ENSSSCT00000040699,ENSSSCT00000061996,ENSSSCT00000037465,ENSSSCT00000050056,ENSSSCT00000049110	ENSSSCG00000011750	PLD1
chr15	46425015	46429747	15:46425015|46429747	.	-	exon	ENSSSCT00000017195,ENSSSCT00000059312	ENSSSCG00000015792	LRP2BP
chr2	131354294	131363905	2:131354294|131363905	.	-	exon	ENSSSCT00000015577	ENSSSCG00000014256	FBN2
chr13	82256891	82274534	13:82256891|82274534	.	+	exon	ENSSSCT00000012777,ENSSSCT00000053735	ENSSSCG00000011672	RASA2
chr7	110475343	110506262	7:110475343|110506262	.	+	exon	ENSSSCT00000042842,ENSSSCT00000052011,ENSSSCT00000041602,ENSSSCT00000038157,ENSSSCT00000002695,ENSSSCT00000058109	ENSSSCG00000002426	ZC3H14
chr4	71985409	72041701	4:71985409|72041701	.	+	exon	ENSSSCT00000006826,ENSSSCT00000046542,ENSSSCT00000039192,ENSSSCT00000057627,ENSSSCT00000028806	ENSSSCG00000025087	ASPH
chr10	54449346	54504293	10:54449346|54504293	.	-	exon	ENSSSCT00000045809,ENSSSCT00000041070,ENSSSCT00000061704	ENSSSCG00000032444	PLXDC2
chr12	60361138	60376920	12:60361138|60376920	.	-	exon	ENSSSCT00000053536,ENSSSCT00000037168,ENSSSCT00000019644,ENSSSCT00000064503,ENSSSCT00000030478	ENSSSCG00000018049	SLC5A10
chr6	34743079	34755027	6:34743079|34755027	.	-	exon	ENSSSCT00000044682	ENSSSCG00000039577	HEATR3
chr3	28903672	28904794	3:28903672|28904794	.	-	exon	ENSSSCT00000051883	ENSSSCG00000036428	---
chr15	94387078	94390579	15:94387078|94390579	.	+	exon	ENSSSCT00000062488,ENSSSCT00000037039,ENSSSCT00000052772,ENSSSCT00000037786,ENSSSCT00000059289,ENSSSCT00000048592,ENSSSCT00000017470	ENSSSCG00000016045	PMS1
chr9	99368230	99385468	9:99368230|99385468	.	+	exon	ENSSSCT00000031885	ENSSSCG00000023784	SEMA3C
chr13	30681584	30691776	13:30681584|30691776	.	-	exon	ENSSSCT00000062343,ENSSSCT00000043563,ENSSSCT00000012420,ENSSSCT00000062804,ENSSSCT00000023537,ENSSSCT00000059703,ENSSSCT00000037364,ENSSSCT00000038848	ENSSSCG00000029251	---
chr1	253842995	253853400	1:253842995|253853400	.	-	exon	ENSSSCT00000006023,ENSSSCT00000031937	ENSSSCG00000005477	FKBP15
chr12	34147335	34153299	12:34147335|34153299	.	-	exon	ENSSSCT00000019186	ENSSSCG00000017624	CUEDC1
chr9	72230096	72230374	9:72230096|72230374	.	+	exon	ENSSSCT00000016687,ENSSSCT00000055638	ENSSSCG00000015314	ANKIB1
chr14	121395348	121396290	14:121395348|121396290	.	+	exon	ENSSSCT00000011624,ENSSSCT00000066370,ENSSSCT00000059486	ENSSSCG00000010628	SHOC2
chr8	82646236	82703106	8:82646236|82703106	.	+	exon	ENSSSCT00000054584,ENSSSCT00000009897,ENSSSCT00000037289,ENSSSCT00000039993,ENSSSCT00000064951,ENSSSCT00000059519	ENSSSCG00000009037	ZNF827
chr6	125976381	125989169	6:125976381|125989169	.	+	exon	ENSSSCT00000060093,ENSSSCT00000057896,ENSSSCT00000004151,ENSSSCT00000048045	ENSSSCG00000003749	PIK3C3
chr8	131037066	131051514	8:131037066|131051514	.	-	exon	ENSSSCT00000010093,ENSSSCT00000065380,ENSSSCT00000041785	ENSSSCG00000009217	PKD2
chr12	37496922	37517080	12:37496922|37517080	.	-	exon	ENSSSCT00000025171	ENSSSCG00000026665	PPM1D
chr2	3124713	3126923	2:3124713|3126923	.	-	exon	ENSSSCT00000060920,ENSSSCT00000043630,ENSSSCT00000041903,ENSSSCT00000062269,ENSSSCT00000052752	ENSSSCG00000037451	PPFIA1
chr9	92397525	92397915	9:92397525|92397915	.	+	exon	ENSSSCT00000037533,ENSSSCT00000028274	ENSSSCG00000029174	CCDC126
chr2	142195747	142219557	2:142195747|142219557	.	+	exon	ENSSSCT00000015694	ENSSSCG00000014364	ANKHD1
chr9	104977276	104978823	9:104977276|104978823	.	+	exon	ENSSSCT00000052703,ENSSSCT00000058146,ENSSSCT00000022506,ENSSSCT00000038016,ENSSSCT00000053473,ENSSSCT00000059260,ENSSSCT00000043656,ENSSSCT00000038314	ENSSSCG00000029082	KMT2E
chr6	87911284	87926357	6:87911284|87926357	.	+	exon	ENSSSCT00000060373	ENSSSCG00000031639	ZCCHC17
chr4	93516344	93523286	4:93516344|93523286	.	+	exon	ENSSSCT00000007092,ENSSSCT00000043258	ENSSSCG00000006475	IQGAP3
chr4	103240688	103262146	4:103240688|103262146	.	-	exon	ENSSSCT00000007372	ENSSSCG00000006730	MAN1A2
chr6	84934413	84949152	6:84934413|84949152	.	+	exon	ENSSSCT00000032017	ENSSSCG00000024927	STX12
chr7	93921496	93928855	7:93921496|93928855	.	-	exon	ENSSSCT00000024697	ENSSSCG00000026389	---
chr1	33950092	33968583	1:33950092|33968583	.	-	exon	ENSSSCT00000048337,ENSSSCT00000059566,ENSSSCT00000036716,ENSSSCT00000039085	ENSSSCG00000033894	---
chr7	89431025	89520131	7:89431025|89520131	.	+	exon	ENSSSCT00000060503,ENSSSCT00000002542,ENSSSCT00000055552	ENSSSCG00000002283	FUT8
chr10	9591486	9592309	10:9591486|9592309	.	-	exon	ENSSSCT00000011838,ENSSSCT00000043477	ENSSSCG00000010821	EPRS
chr10	44928914	44935556	10:44928914|44935556	.	-	exon	ENSSSCT00000012085,ENSSSCT00000051292,ENSSSCT00000058763	ENSSSCG00000011041	---
chr6	586614	589023	6:586614|589023	.	+	exon	ENSSSCT00000044664,ENSSSCT00000047946	ENSSSCG00000039541	ANKRD11
chr1	218831499	218854761	1:218831499|218854761	.	+	exon	ENSSSCT00000055417	ENSSSCG00000039823	---
chr15	128371748	128373809	15:128371748|128373809	.	+	exon	ENSSSCT00000065550,ENSSSCT00000017687,ENSSSCT00000057948	ENSSSCG00000016243	RHBDD1
chr18	7797516	7801676	18:7797516|7801676	.	-	exon	ENSSSCT00000052165,ENSSSCT00000017951	ENSSSCG00000016487	MGAM2
chr12	59351567	59360421	12:59351567|59360421	.	+	exon	ENSSSCT00000019634	ENSSSCG00000018039	NCOR1
chr4	71936785	71969159	4:71936785|71969159	.	+	exon	ENSSSCT00000006826,ENSSSCT00000046542,ENSSSCT00000039192,ENSSSCT00000057627	ENSSSCG00000025087	ASPH
chr13	206595223	206626785	13:206595223|206626785	.	-	exon	ENSSSCT00000043876,ENSSSCT00000025735	ENSSSCG00000022164	---
chr2	60881980	60882277	2:60881980|60882277	.	-	exon	ENSSSCT00000015145	ENSSSCG00000013865	NWD1
chr13	95795776	95803142	13:95795776|95803142	.	+	exon	ENSSSCT00000048788,ENSSSCT00000025813	ENSSSCG00000028855	GMPS
chr13	30544508	30564659	13:30544508|30564659	.	-	exon	ENSSSCT00000062331,ENSSSCT00000012417,ENSSSCT00000046724	ENSSSCG00000011340	SMARCC1
chr13	113844578	113852783	13:113844578|113852783	.	+	exon	ENSSSCT00000041515,ENSSSCT00000026159,ENSSSCT00000062119,ENSSSCT00000041347,ENSSSCT00000041241	ENSSSCG00000023871	NAALADL2
chr1	76598234	76605761	1:76598234|76605761	.	-	exon	ENSSSCT00000044968,ENSSSCT00000053920,ENSSSCT00000004858,ENSSSCT00000046900,ENSSSCT00000057673,ENSSSCT00000059751	ENSSSCG00000037424	CDK19
chr14	32073134	32079986	14:32073134|32079986	.	-	exon	ENSSSCT00000057780,ENSSSCT00000010772	ENSSSCG00000009828	PPP1CC
chr2	151686104	151695549	2:151686104|151695549	.	-	exon	ENSSSCT00000024781,ENSSSCT00000040304	ENSSSCG00000021427	---
chr13	75307918	75336899	13:75307918|75336899	.	-	exon	ENSSSCT00000012743,ENSSSCT00000046732	ENSSSCG00000011642	RYK
chr1	203396554	203404306	1:203396554|203404306	.	-	exon	ENSSSCT00000060646,ENSSSCT00000062707	ENSSSCG00000034213	ACER2
chr17	32408682	32421148	17:32408682|32421148	.	+	exon	ENSSSCT00000007828	ENSSSCG00000007155	C20orf194
chr8	39547976	39553138	8:39547976|39553138	.	-	exon	ENSSSCT00000052697	ENSSSCG00000036284	---
chr13	69223492	69228869	13:69223492|69228869	.	-	exon	ENSSSCT00000029276,ENSSSCT00000048493,ENSSSCT00000012689	ENSSSCG00000011593	TMCC1
chr2	118058168	118060611	2:118058168|118060611	.	+	exon	ENSSSCT00000060020,ENSSSCT00000015529,ENSSSCT00000038889	ENSSSCG00000014211	YTHDC2
chrX	6229613	6232101	X:6229613|6232101	.	+	exon	ENSSSCT00000060986,ENSSSCT00000034620,ENSSSCT00000034442,ENSSSCT00000013237	ENSSSCG00000012102	---
chr13	28017168	28018937	13:28017168|28018937	.	+	exon	ENSSSCT00000042575,ENSSSCT00000059206,ENSSSCT00000012380,ENSSSCT00000043506	ENSSSCG00000011309	KIF15
chr4	124733366	124744355	4:124733366|124744355	.	-	exon	ENSSSCT00000043396,ENSSSCT00000042637,ENSSSCT00000046391,ENSSSCT00000038115	ENSSSCG00000006903	RPAP2
chr9	56972613	56973685	9:56972613|56973685	.	-	exon	ENSSSCT00000037739,ENSSSCT00000016616,ENSSSCT00000039620	ENSSSCG00000015247	ZBTB44
chr13	94336123	94340544	13:94336123|94340544	.	-	exon	ENSSSCT00000027576	ENSSSCG00000024916	DHX36
chr1	1657903	1663793	1:1657903|1663793	.	-	exon	ENSSSCT00000043070,ENSSSCT00000004443,ENSSSCT00000039396,ENSSSCT00000051253	ENSSSCG00000004018	AFDN
chr6	18553565	18553968	6:18553565|18553968	.	-	exon	ENSSSCT00000024678	ENSSSCG00000025417	BBS2
chr7	9980131	9992700	7:9980131|9992700	.	-	exon	ENSSSCT00000058264,ENSSSCT00000053402,ENSSSCT00000001150	ENSSSCG00000001056	RANBP9
chr1	260540753	260564338	1:260540753|260564338	.	-	exon	ENSSSCT00000025473	ENSSSCG00000028117	---
chr6	47062616	47063192	6:47062616|47063192	.	+	exon	ENSSSCT00000003272,ENSSSCT00000048301	ENSSSCG00000002950	SIPA1L3
chr15	104533992	104535204	15:104533992|104535204	.	+	exon	ENSSSCT00000017522,ENSSSCT00000064308	ENSSSCG00000016094	BZW1
chr4	18589817	18600617	4:18589817|18600617	.	-	exon	ENSSSCT00000006578,ENSSSCT00000064413	ENSSSCG00000005995	MTBP
chr6	52977944	53015810	6:52977944|53015810	.	+	exon	ENSSSCT00000003450	ENSSSCG00000003111	SAE1
chr1	230672892	230694252	1:230672892|230694252	.	-	exon	ENSSSCT00000057300	ENSSSCG00000033763	GNAQ
chr12	47051002	47057141	12:47051002|47057141	.	+	exon	ENSSSCT00000022331	ENSSSCG00000028720	NXN
chr1	98929605	98931423	1:98929605|98931423	.	-	exon	ENSSSCT00000024612,ENSSSCT00000022523,ENSSSCT00000044909,ENSSSCT00000004980	ENSSSCG00000004508	DYM
chr13	19234817	19251022	13:19234817|19251022	.	-	exon	ENSSSCT00000012302,ENSSSCT00000050090	ENSSSCG00000011235	UBP1
chr9	17351072	17373225	9:17351072|17373225	.	+	exon	ENSSSCT00000064507,ENSSSCT00000016257,ENSSSCT00000056596,ENSSSCT00000050097,ENSSSCT00000044553	ENSSSCG00000014902	ANKRD42
chr15	137749062	137751469	15:137749062|137751469	.	-	exon	ENSSSCT00000017794,ENSSSCT00000066080,ENSSSCT00000017790,ENSSSCT00000064906	ENSSSCG00000016339	ILKAP
chr1	149228411	149357536	1:149228411|149357536	.	-	exon	ENSSSCT00000046040,ENSSSCT00000038557	ENSSSCG00000033971	ZNF407
chr13	39498591	39501188	13:39498591|39501188	.	-	exon	ENSSSCT00000026579,ENSSSCT00000058112,ENSSSCT00000012549,ENSSSCT00000012548	ENSSSCG00000011467	DENND6A
chr16	34486719	34493412	16:34486719|34493412	.	+	exon	ENSSSCT00000018417	ENSSSCG00000016911	SKIV2L2
chr15	74640065	74643464	15:74640065|74643464	.	-	exon	ENSSSCT00000030087,ENSSSCT00000030157	ENSSSCG00000022496	STK39
chr11	78351385	78356609	11:78351385|78356609	.	+	exon	ENSSSCT00000053574	ENSSSCG00000037561	ATP11A
chr3	113272703	113276969	3:113272703|113276969	.	+	exon	ENSSSCT00000054168,ENSSSCT00000066423,ENSSSCT00000009384,ENSSSCT00000038297,ENSSSCT00000057606,ENSSSCT00000065664,ENSSSCT00000048810	ENSSSCG00000008576	DTNB
chr6	159918293	159943735	6:159918293|159943735	.	-	exon	ENSSSCT00000004275,ENSSSCT00000060637,ENSSSCT00000038070	ENSSSCG00000003863	ZFYVE9
chr6	79099871	79108480	6:79099871|79108480	.	-	exon	ENSSSCT00000050704,ENSSSCT00000003902,ENSSSCT00000045379,ENSSSCT00000052108,ENSSSCT00000057014,ENSSSCT00000043524,ENSSSCT00000065554,ENSSSCT00000065345,ENSSSCT00000044728	ENSSSCG00000003512	EIF4G3
chr9	130486143	130488250	9:130486143|130488250	.	-	exon	ENSSSCT00000016982,ENSSSCT00000057955	ENSSSCG00000015589	VASH2
chr18	40696219	40697513	18:40696219|40697513	.	-	exon	ENSSSCT00000060396,ENSSSCT00000029825,ENSSSCT00000055803,ENSSSCT00000053149	ENSSSCG00000023445	AVL9
chr3	83349428	83384802	3:83349428|83384802	.	+	exon	ENSSSCT00000059199	ENSSSCG00000008394	FANCL
chr15	80528304	80529078	15:80528304|80529078	.	-	exon	ENSSSCT00000028507,ENSSSCT00000062056,ENSSSCT00000039472	ENSSSCG00000027348	WIPF1
chr14	77415234	77419754	14:77415234|77419754	.	+	exon	ENSSSCT00000063691,ENSSSCT00000040190,ENSSSCT00000043884,ENSSSCT00000056205,ENSSSCT00000011293	ENSSSCG00000010316	KAT6B
chr3	47619650	47620978	3:47619650|47620978	.	-	exon	ENSSSCT00000008914,ENSSSCT00000046796,ENSSSCT00000043323	ENSSSCG00000008137	LIMS1
chr4	94476170	94481917	4:94476170|94481917	.	+	exon	ENSSSCT00000007128,ENSSSCT00000026228,ENSSSCT00000027588	ENSSSCG00000006508	ASH1L
chr4	15084665	15086374	4:15084665|15086374	.	+	exon	ENSSSCT00000057400,ENSSSCT00000006558,ENSSSCT00000053820,ENSSSCT00000048216,ENSSSCT00000050441	ENSSSCG00000005975	MTSS1
chr2	140745891	140757554	2:140745891|140757554	.	+	exon	ENSSSCT00000060628,ENSSSCT00000015666	ENSSSCG00000014339	CTNNA1
chr1	11584817	11596113	1:11584817|11596113	.	+	exon	ENSSSCT00000031943,ENSSSCT00000054905	ENSSSCG00000024361	TFB1M
chrX	113523080	113665275	X:113523080|113665275	.	-	exon_intron	ENSSSCT00000029012	ENSSSCG00000022331	FGF13
chr9	52743673	52750537	9:52743673|52750537	.	+	exon	ENSSSCT00000016580,ENSSSCT00000066232,ENSSSCT00000058815,ENSSSCT00000038536	ENSSSCG00000015214	STT3A
chr8	132081381	132086552	8:132081381|132086552	.	-	exon	ENSSSCT00000046259,ENSSSCT00000029989	ENSSSCG00000026655	PTPN13
chr6	13214838	13216077	6:13214838|13216077	.	+	exon	ENSSSCT00000003018,ENSSSCT00000045770,ENSSSCT00000058633	ENSSSCG00000002724	PDPR
chr3	107146965	107147569	3:107146965|107147569	.	-	exon	ENSSSCT00000009316	ENSSSCG00000008513	BIRC6
chr17	37856179	37881223	17:37856179|37881223	.	+	exon	ENSSSCT00000041641,ENSSSCT00000007965,ENSSSCT00000036055	ENSSSCG00000007280	ITCH
chr13	133296684	133312344	13:133296684|133312344	.	-	exon	ENSSSCT00000012955	ENSSSCG00000011843	PAK2
chr17	32111605	32121507	17:32111605|32121507	.	-	exon	ENSSSCT00000007826,ENSSSCT00000035365	ENSSSCG00000007153	ATRN
chr14	6745390	6746054	14:6745390|6746054	.	+	exon	ENSSSCT00000010550,ENSSSCT00000040581,ENSSSCT00000057329	ENSSSCG00000032622	PPP3CC
chr12	59827745	59846613	12:59827745|59846613	.	+	exon	ENSSSCT00000019640,ENSSSCT00000035940	ENSSSCG00000018045	ULK2
chr6	166989367	167058986	6:166989367|167058986	.	+	exon	ENSSSCT00000066160	ENSSSCG00000036909	ERI3
chr9	97468566	97506201	9:97468566|97506201	.	+	exon	ENSSSCT00000027728,ENSSSCT00000016776,ENSSSCT00000025400	ENSSSCG00000015401	---
chr13	25565162	25580092	13:25565162|25580092	.	-	exon	ENSSSCT00000029444,ENSSSCT00000064110,ENSSSCT00000055146,ENSSSCT00000042446,ENSSSCT00000058983	ENSSSCG00000025408	ULK4
chr12	14479742	14488093	12:14479742|14488093	.	+	exon	ENSSSCT00000038813	ENSSSCG00000032176	SMURF2
chr15	88241812	88244842	15:88241812|88244842	.	+	exon	ENSSSCT00000055807,ENSSSCT00000017440,ENSSSCT00000063475,ENSSSCT00000066241,ENSSSCT00000061963	ENSSSCG00000016017	DNAJC10
chr9	72286431	72301787	9:72286431|72301787	.	+	exon	ENSSSCT00000016687,ENSSSCT00000055638	ENSSSCG00000015314	ANKIB1
chr4	90231259	90238988	4:90231259|90238988	.	+	exon	ENSSSCT00000042069,ENSSSCT00000061610,ENSSSCT00000049232,ENSSSCT00000048587,ENSSSCT00000042473,ENSSSCT00000053166,ENSSSCT00000007001,ENSSSCT00000058803	ENSSSCG00000006388	---
chr7	121770913	121777869	7:121770913|121777869	.	+	exon_intron	ENSSSCT00000020031,ENSSSCT00000020479,ENSSSCT00000064946	ENSSSCG00000018436,ENSSSCG00000018884,ENSSSCG00000038498	SNORD113
chr11	51540591	51551593	11:51540591|51551593	.	+	exon	ENSSSCT00000010395	ENSSSCG00000009480	NDFIP2
chr9	121683320	121693272	9:121683320|121693272	.	+	exon	ENSSSCT00000016919	ENSSSCG00000015531	CEP350
chr3	39466946	39473595	3:39466946|39473595	.	-	exon	ENSSSCT00000008833,ENSSSCT00000046231,ENSSSCT00000054591	ENSSSCG00000037719	PDPK1
chr18	40685239	40687168	18:40685239|40687168	.	-	exon	ENSSSCT00000060396,ENSSSCT00000029825,ENSSSCT00000055803,ENSSSCT00000053149	ENSSSCG00000023445	AVL9
chr4	124782532	124789165	4:124782532|124789165	.	+	exon	ENSSSCT00000035642,ENSSSCT00000007560,ENSSSCT00000033937,ENSSSCT00000007561	ENSSSCG00000006904	GLMN
chr15	100909174	100981813	15:100909174|100981813	.	-	exon	ENSSSCT00000017501,ENSSSCT00000059190,ENSSSCT00000051756,ENSSSCT00000041974	ENSSSCG00000016074	ANKRD44
chr4	38060333	38086563	4:38060333|38086563	.	+	exon	ENSSSCT00000061571,ENSSSCT00000006665,ENSSSCT00000050676,ENSSSCT00000055189	ENSSSCG00000006074	STK3
chr8	40982678	40985923	8:40982678|40985923	.	+	exon	ENSSSCT00000009678	ENSSSCG00000008841	PDGFRA
chr12	2308469	2311186	12:2308469|2311186	.	+	exon	ENSSSCT00000018679	ENSSSCG00000017155	EIF4A3
chr6	106939301	106954430	6:106939301|106954430	.	+	exon	ENSSSCT00000025346,ENSSSCT00000065295	ENSSSCG00000025478	MIB1
chr8	31993513	31997428	8:31993513|31997428	.	-	exon	ENSSSCT00000054947,ENSSSCT00000058359,ENSSSCT00000029046,ENSSSCT00000059697,ENSSSCT00000055771,ENSSSCT00000044061	ENSSSCG00000022168	APBB2
chr3	28684207	28692651	3:28684207|28692651	.	+	exon	ENSSSCT00000008633,ENSSSCT00000051626,ENSSSCT00000053722,ENSSSCT00000037222	ENSSSCG00000007878	PARN
chr6	160415615	160433902	6:160415615|160433902	.	-	exon	ENSSSCT00000036779,ENSSSCT00000048605,ENSSSCT00000044653,ENSSSCT00000053356,ENSSSCT00000028073	ENSSSCG00000021292	OSBPL9
chr17	59133156	59136271	17:59133156|59136271	.	+	exon	ENSSSCT00000008248,ENSSSCT00000033175,ENSSSCT00000051276,ENSSSCT00000034403,ENSSSCT00000039266,ENSSSCT00000062399	ENSSSCG00000007521	NELFCD
chr13	30110846	30113591	13:30110846|30113591	.	+	exon	ENSSSCT00000066220,ENSSSCT00000027575,ENSSSCT00000057792	ENSSSCG00000024513	KLHL18
chr8	44495815	44497936	8:44495815|44497936	.	+	exon	ENSSSCT00000009706	ENSSSCG00000008866	GUCY1A3
chr8	113907743	113923830	8:113907743|113923830	.	+	exon	ENSSSCT00000056140,ENSSSCT00000050523,ENSSSCT00000010018,ENSSSCT00000048517,ENSSSCT00000062889,ENSSSCT00000052019,ENSSSCT00000046509,ENSSSCT00000053864	ENSSSCG00000009148	LEF1
chr3	126975536	126992124	3:126975536|126992124	.	-	exon	ENSSSCT00000009454,ENSSSCT00000043441	ENSSSCG00000008642	ASAP2
chrX	107141803	107168820	X:107141803|107168820	.	-	exon	ENSSSCT00000035356,ENSSSCT00000051981,ENSSSCT00000055485,ENSSSCT00000034092,ENSSSCT00000013844,ENSSSCT00000062416,ENSSSCT00000026646	ENSSSCG00000012663	ENOX2
chr13	123437550	123447842	13:123437550|123447842	.	+	exon	ENSSSCT00000029102,ENSSSCT00000012906	ENSSSCG00000011794	SENP2
chr4	37699840	37727849	4:37699840|37727849	.	-	exon	ENSSSCT00000053310,ENSSSCT00000006662,ENSSSCT00000045194	ENSSSCG00000006071	VPS13B
chr5	29732023	29790977	5:29732023|29790977	.	+	exon	ENSSSCT00000059229	ENSSSCG00000026004	MSRB3
chr12	60182783	60184718	12:60182783|60184718	.	-	exon	ENSSSCT00000054471,ENSSSCT00000056266,ENSSSCT00000054551	ENSSSCG00000040457	EPN2
chr8	48111300	48159079	8:48111300|48159079	.	+	exon	ENSSSCT00000061660,ENSSSCT00000009724,ENSSSCT00000062306	ENSSSCG00000008881	RAPGEF2
chr13	54119777	54173527	13:54119777|54173527	.	-	exon	ENSSSCT00000012605	ENSSSCG00000011518	SHQ1
chr5	48854948	48863298	5:48854948|48863298	.	+	exon	ENSSSCT00000054392,ENSSSCT00000058014,ENSSSCT00000037021,ENSSSCT00000050111,ENSSSCT00000046099,ENSSSCT00000026706	ENSSSCG00000029163	BCAT1
chr1	130089894	130103599	1:130089894|130103599	.	-	exon	ENSSSCT00000044283,ENSSSCT00000005250	ENSSSCG00000004751	CHP1
chr1	45173524	45177436	1:45173524|45177436	.	+	exon	ENSSSCT00000063899,ENSSSCT00000058723,ENSSSCT00000054951,ENSSSCT00000063357,ENSSSCT00000050791,ENSSSCT00000062352	ENSSSCG00000025941	PTP4A1
chr18	54260019	54270584	18:54260019|54270584	.	-	exon	ENSSSCT00000047945	ENSSSCG00000035581	SUGCT
chr13	202816277	202829578	13:202816277|202829578	.	-	exon	ENSSSCT00000037062,ENSSSCT00000064156,ENSSSCT00000062884,ENSSSCT00000025909	ENSSSCG00000021042	BRWD1
chr6	1051422	1057079	6:1051422|1057079	.	-	exon	ENSSSCT00000046191	ENSSSCG00000035967	ZC3H18
chr1	33672928	33681370	1:33672928|33681370	.	+	exon	ENSSSCT00000004646,ENSSSCT00000064357,ENSSSCT00000038797,ENSSSCT00000047609,ENSSSCT00000004647	ENSSSCG00000004205	ARHGAP18
chr10	44928914	44947188	10:44928914|44947188	.	-	exon	ENSSSCT00000012085,ENSSSCT00000051292,ENSSSCT00000058763	ENSSSCG00000011041	---
chr12	5288901	5289968	12:5288901|5289968	.	+	exon	ENSSSCT00000064466,ENSSSCT00000053726,ENSSSCT00000018711	ENSSSCG00000017186	RNF157
chr1	52130362	52179177	1:52130362|52179177	.	+	exon	ENSSSCT00000054435,ENSSSCT00000062332,ENSSSCT00000039201,ENSSSCT00000004730,ENSSSCT00000063919	ENSSSCG00000004280	RIMS1
chr1	145634728	145638870	1:145634728|145638870	.	+	exon	ENSSSCT00000044351,ENSSSCT00000006361	ENSSSCG00000005785	PCSK6
chr3	113319911	113324246	3:113319911|113324246	.	+	exon	ENSSSCT00000054168,ENSSSCT00000066423,ENSSSCT00000009384,ENSSSCT00000038297,ENSSSCT00000057606,ENSSSCT00000065664,ENSSSCT00000048810	ENSSSCG00000008576	DTNB
chr14	103433785	103438960	14:103433785|103438960	.	+	exon	ENSSSCT00000054170,ENSSSCT00000011453	ENSSSCG00000010465	TNKS2
chr17	39047675	39052455	17:39047675|39052455	.	-	exon	ENSSSCT00000055064,ENSSSCT00000061882,ENSSSCT00000048381,ENSSSCT00000060269,ENSSSCT00000055143,ENSSSCT00000007997	ENSSSCG00000007309	RBM39
chr17	22215079	22258039	17:22215079|22258039	.	-	exon	ENSSSCT00000022973,ENSSSCT00000007745,ENSSSCT00000050893,ENSSSCT00000052394,ENSSSCT00000057957,ENSSSCT00000040258,ENSSSCT00000047206	ENSSSCG00000007074	TASP1
chr12	60348042	60376568	12:60348042|60376568	.	-	exon	ENSSSCT00000053536,ENSSSCT00000037168,ENSSSCT00000060063,ENSSSCT00000019644,ENSSSCT00000061151,ENSSSCT00000064503	ENSSSCG00000018049	SLC5A10
chr1	131103657	131106285	1:131103657|131106285	.	-	exon	ENSSSCT00000032164,ENSSSCT00000064597,ENSSSCT00000005281,ENSSSCT00000063679,ENSSSCT00000031444	ENSSSCG00000004782	BUB1B
chr3	26683193	26690578	3:26683193|26690578	.	+	exon	ENSSSCT00000054686,ENSSSCT00000054147	ENSSSCG00000032531	SMG1
chr13	133296684	133304898	13:133296684|133304898	.	-	exon	ENSSSCT00000012955	ENSSSCG00000011843	PAK2
chr13	38187456	38188532	13:38187456|38188532	.	-	exon	ENSSSCT00000057815,ENSSSCT00000043453,ENSSSCT00000062614,ENSSSCT00000040948,ENSSSCT00000060784,ENSSSCT00000058828,ENSSSCT00000030632	ENSSSCG00000024417	ERC2
chr7	54870349	54875452	7:54870349|54875452	.	+	exon	ENSSSCT00000002059,ENSSSCT00000038355,ENSSSCT00000051989,ENSSSCT00000054463	ENSSSCG00000001837	FANCI
chrX	56089960	56093690	X:56089960|56093690	.	+	exon	ENSSSCT00000034708	ENSSSCG00000021647	EDA
chr8	101750483	101751380	8:101750483|101751380	.	-	exon	ENSSSCT00000039509,ENSSSCT00000009956,ENSSSCT00000065880,ENSSSCT00000061877,ENSSSCT00000045526	ENSSSCG00000009090	KIAA1109
chrX	67340404	67379977	X:67340404|67379977	.	-	exon	ENSSSCT00000013622,ENSSSCT00000032934	ENSSSCG00000012456	RPS6KA6
chr5	79297641	79298171	5:79297641|79298171	.	-	exon	ENSSSCT00000061249,ENSSSCT00000000916,ENSSSCT00000042946	ENSSSCG00000000842	KANSL2
chr9	52762282	52772459	9:52762282|52772459	.	+	exon	ENSSSCT00000016581	ENSSSCG00000015215	---
chr10	43443984	43446589	10:43443984|43446589	.	-	exon	ENSSSCT00000030385	ENSSSCG00000021309	TRDMT1
chr9	32902790	32920023	9:32902790|32920023	.	+	exon	ENSSSCT00000040218,ENSSSCT00000063880	ENSSSCG00000031429	YAP1
chr1	264455217	264509476	1:264455217|264509476	.	-	exon	ENSSSCT00000066386,ENSSSCT00000050622,ENSSSCT00000053295,ENSSSCT00000046032,ENSSSCT00000056935,ENSSSCT00000026950,ENSSSCT00000045610,ENSSSCT00000060293,ENSSSCT00000006138	ENSSSCG00000005585	DENND1A
chr5	21239122	21252562	5:21239122|21252562	.	-	exon	ENSSSCT00000047885,ENSSSCT00000000387	ENSSSCG00000000364	SARNP
chr13	200015260	200020785	13:200015260|200020785	.	+	exon	ENSSSCT00000013187	ENSSSCG00000012055	MORC3
chr8	29513969	29555037	8:29513969|29555037	.	+	exon	ENSSSCT00000022915,ENSSSCT00000009599,ENSSSCT00000041921,ENSSSCT00000046818,ENSSSCT00000023939	ENSSSCG00000028983	TBC1D1
chr8	101831661	101834103	8:101831661|101834103	.	-	exon	ENSSSCT00000039509,ENSSSCT00000038122,ENSSSCT00000009956,ENSSSCT00000065880,ENSSSCT00000061877,ENSSSCT00000045526,ENSSSCT00000057093	ENSSSCG00000009090	KIAA1109
chr15	59562524	59570339	15:59562524|59570339	.	+	exon	ENSSSCT00000029060,ENSSSCT00000026043,ENSSSCT00000017272	ENSSSCG00000015861	WDR33
chr5	52464458	52544004	5:52464458|52544004	.	-	exon	ENSSSCT00000051081,ENSSSCT00000027940	ENSSSCG00000028662	PDE3A
chr10	33229551	33237248	10:33229551|33237248	.	+	exon	ENSSSCT00000012037	ENSSSCG00000010996	BAG1
chr9	87018358	87021020	9:87018358|87021020	.	-	exon	ENSSSCT00000029645,ENSSSCT00000048803,ENSSSCT00000063406	ENSSSCG00000024761	SNX13
chr13	125959242	126013836	13:125959242|126013836	.	+	exon	ENSSSCT00000012923,ENSSSCT00000023546,ENSSSCT00000060974	ENSSSCG00000011811	LPP
chr6	168831728	168858417	6:168831728|168858417	.	-	exon	ENSSSCT00000054287,ENSSSCT00000004386	ENSSSCG00000003965	CCDC30
chr13	140282902	140294573	13:140282902|140294573	.	+	exon	ENSSSCT00000039364,ENSSSCT00000013006,ENSSSCT00000036443	ENSSSCG00000011889	GSK3B
chr13	4407150	4422493	13:4407150|4422493	.	-	exon	ENSSSCT00000060482,ENSSSCT00000012264,ENSSSCT00000048133,ENSSSCT00000012265	ENSSSCG00000011199	TBC1D5
chr5	28836818	28842051	5:28836818|28842051	.	+	exon	ENSSSCT00000065895,ENSSSCT00000049535,ENSSSCT00000000504	ENSSSCG00000000466	XPOT
chr3	98056723	98074295	3:98056723|98074295	.	-	exon	ENSSSCT00000043652,ENSSSCT00000009269	ENSSSCG00000008467	EML4
chr5	67681766	67688990	5:67681766|67688990	.	-	exon	ENSSSCT00000022573,ENSSSCT00000023353,ENSSSCT00000044526	ENSSSCG00000029464	KDM5A
chr10	69201376	69235186	10:69201376|69235186	.	-	exon	ENSSSCT00000054778,ENSSSCT00000060375,ENSSSCT00000012228	ENSSSCG00000011166	ZMYND11
chr6	170161273	170173172	6:170161273|170173172	.	+	exon	ENSSSCT00000042103,ENSSSCT00000065727,ENSSSCT00000051896,ENSSSCT00000004393,ENSSSCT00000057724	ENSSSCG00000003971	SCMH1
chr15	72447550	72457035	15:72447550|72457035	.	-	exon	ENSSSCT00000059662,ENSSSCT00000038484,ENSSSCT00000052558,ENSSSCT00000030496,ENSSSCT00000017321,ENSSSCT00000049996,ENSSSCT00000017322	ENSSSCG00000015908	TTC21B
chr14	28212871	28219484	14:28212871|28219484	.	+	exon	ENSSSCT00000010698	ENSSSCG00000009758	DHX37
chr14	71844195	71857332	14:71844195|71857332	.	+	exon	ENSSSCT00000065106,ENSSSCT00000058683,ENSSSCT00000011212,ENSSSCT00000063279	ENSSSCG00000010243	CCAR1
chr4	77612564	77614563	4:77612564|77614563	.	+	exon	ENSSSCT00000026198,ENSSSCT00000045505,ENSSSCT00000064633,ENSSSCT00000055677	ENSSSCG00000028902	RB1CC1
chr8	85435253	85472740	8:85435253|85472740	.	+	exon	ENSSSCT00000053332,ENSSSCT00000009911	ENSSSCG00000009050	INPP4B
chr13	83150017	83152060	13:83150017|83152060	.	-	exon	ENSSSCT00000012784	ENSSSCG00000011678	---
chr9	71956396	71967022	9:71956396|71967022	.	+	exon	ENSSSCT00000030484,ENSSSCT00000025278,ENSSSCT00000016683,ENSSSCT00000064131,ENSSSCT00000041238,ENSSSCT00000042493,ENSSSCT00000063634,ENSSSCT00000023446,ENSSSCT00000058131	ENSSSCG00000015310	AKAP9
chr5	11398147	11402891	5:11398147|11402891	.	+	exon_intron	ENSSSCT00000000151,ENSSSCT00000024385	ENSSSCG00000000145	MYH9
chr18	42339883	42342492	18:42339883|42342492	.	-	exon	ENSSSCT00000018157	ENSSSCG00000016677	GARS
chr13	111286099	111295698	13:111286099|111295698	.	+	exon	ENSSSCT00000039086,ENSSSCT00000042727,ENSSSCT00000065191,ENSSSCT00000051545	ENSSSCG00000035746	ECT2
chr8	125057227	125092346	8:125057227|125092346	.	-	exon	ENSSSCT00000060775,ENSSSCT00000010065,ENSSSCT00000049419,ENSSSCT00000050300	ENSSSCG00000009192	PDLIM5
chr1	90802122	90804871	1:90802122|90804871	.	+	exon	ENSSSCT00000004955	ENSSSCG00000004484	COL12A1
chr15	7751278	7785694	15:7751278|7785694	.	+	exon_intron	ENSSSCT00000054970,ENSSSCT00000017069,ENSSSCT00000058484,ENSSSCT00000064065,ENSSSCT00000046993,ENSSSCT00000038661	ENSSSCG00000015670	GTDC1
chrX	109649122	109745549	X:109649122|109745549	.	-	exon	ENSSSCT00000013862,ENSSSCT00000063893,ENSSSCT00000058967,ENSSSCT00000039232,ENSSSCT00000033241	ENSSSCG00000012680	GPC3
chr7	90811957	90831658	7:90811957|90831658	.	+	exon	ENSSSCT00000053538,ENSSSCT00000002545,ENSSSCT00000063633,ENSSSCT00000041451,ENSSSCT00000061076	ENSSSCG00000002285	GPHN
chr1	114716401	114718485	1:114716401|114718485	.	-	exon	ENSSSCT00000034080,ENSSSCT00000062025,ENSSSCT00000056655,ENSSSCT00000064267,ENSSSCT00000005081,ENSSSCT00000061260,ENSSSCT00000043785	ENSSSCG00000004600	TCF12
chr9	44226341	44227691	9:44226341|44227691	.	-	exon	ENSSSCT00000049401,ENSSSCT00000016437,ENSSSCT00000025641,ENSSSCT00000044866	ENSSSCG00000015071	SIK3
chr1	114737786	114740195	1:114737786|114740195	.	-	exon	ENSSSCT00000034080,ENSSSCT00000056655,ENSSSCT00000064267,ENSSSCT00000005081,ENSSSCT00000061260,ENSSSCT00000043785	ENSSSCG00000004600	TCF12
chr11	75862629	75912101	11:75862629|75912101	.	+	exon_intron	ENSSSCT00000010461	ENSSSCG00000009543	MYO16
chr1	71053397	71055262	1:71053397|71055262	.	-	exon	ENSSSCT00000004823,ENSSSCT00000048824,ENSSSCT00000051567,ENSSSCT00000059109	ENSSSCG00000004364	HACE1
chr9	13234952	13270417	9:13234952|13270417	.	-	exon	ENSSSCT00000016249	ENSSSCG00000014894	TENM4
chr15	77504151	77551163	15:77504151|77551163	.	-	exon	ENSSSCT00000039305,ENSSSCT00000042481	ENSSSCG00000015945	METTL8
chr14	108951534	108951917	14:108951534|108951917	.	+	exon	ENSSSCT00000038685,ENSSSCT00000011512	ENSSSCG00000010522	ANKRD2
chr6	79150170	79151009	6:79150170|79151009	.	-	exon	ENSSSCT00000050704,ENSSSCT00000003902,ENSSSCT00000045379,ENSSSCT00000052108,ENSSSCT00000057014,ENSSSCT00000043524,ENSSSCT00000065554,ENSSSCT00000065345,ENSSSCT00000044728	ENSSSCG00000003512	EIF4G3
chr1	203502034	203516233	1:203502034|203516233	.	-	exon	ENSSSCT00000052325	ENSSSCG00000005170	DENND4C
chr12	43595390	43607668	12:43595390|43607668	.	-	exon	ENSSSCT00000019317	ENSSSCG00000017748	NF1
chr4	85901537	85922913	4:85901537|85922913	.	-	exon	ENSSSCT00000006939,ENSSSCT00000053615,ENSSSCT00000042595	ENSSSCG00000006331	PBX1
chr13	123445565	123450518	13:123445565|123450518	.	+	exon	ENSSSCT00000029102,ENSSSCT00000012906	ENSSSCG00000011794	SENP2
chr2	14939730	14941779	2:14939730|14941779	.	+	exon	ENSSSCT00000038642,ENSSSCT00000056265	ENSSSCG00000040838	AGBL2
chr14	112495835	112514724	14:112495835|112514724	.	+	exon	ENSSSCT00000055591,ENSSSCT00000049083,ENSSSCT00000055250,ENSSSCT00000046264	ENSSSCG00000010563	BTRC
chr1	112774113	112786111	1:112774113|112786111	.	+	exon	ENSSSCT00000005066,ENSSSCT00000063902	ENSSSCG00000004587	MYO1E
chr14	121316588	121320413	14:121316588|121320413	.	+	exon	ENSSSCT00000011623,ENSSSCT00000051692,ENSSSCT00000063953,ENSSSCT00000041632	ENSSSCG00000010627	PDCD4
chrX	14780708	14801436	X:14780708|14801436	.	-	exon	ENSSSCT00000033664,ENSSSCT00000032925,ENSSSCT00000066060,ENSSSCT00000013296	ENSSSCG00000012155	SCML2
chr1	128864102	128866434	1:128864102|128866434	.	-	exon	ENSSSCT00000046474,ENSSSCT00000048710,ENSSSCT00000037345,ENSSSCT00000045675,ENSSSCT00000037285	ENSSSCG00000038735	SNAP23
chr9	120823073	120834752	9:120823073|120834752	.	+	exon	ENSSSCT00000059851,ENSSSCT00000063189,ENSSSCT00000047758,ENSSSCT00000016911	ENSSSCG00000015524	FAM20B
chr16	23573695	23576943	16:23573695|23576943	.	+	exon	ENSSSCT00000052454,ENSSSCT00000018347,ENSSSCT00000025413	ENSSSCG00000016848	EGFLAM
chr13	162540260	162552422	13:162540260|162552422	.	-	exon	ENSSSCT00000023112,ENSSSCT00000045020,ENSSSCT00000053845	ENSSSCG00000027278	ARL6
chr17	39167686	39169959	17:39167686|39169959	.	+	exon	ENSSSCT00000049627,ENSSSCT00000041013,ENSSSCT00000031797,ENSSSCT00000054603,ENSSSCT00000008000	ENSSSCG00000007311	PHF20
chr5	60241617	60249461	5:60241617|60249461	.	+	exon	ENSSSCT00000000671,ENSSSCT00000059330,ENSSSCT00000039050	ENSSSCG00000000625	LRP6
chr15	123386771	123389330	15:123386771|123389330	.	-	exon	ENSSSCT00000017672	ENSSSCG00000016230	EPHA4
chr6	12085353	12085956	6:12085353|12085956	.	+	exon	ENSSSCT00000003000,ENSSSCT00000058598,ENSSSCT00000043701,ENSSSCT00000064878,ENSSSCT00000062617	ENSSSCG00000002706	ADAT1
chr14	75890549	75897301	14:75890549|75897301	.	-	exon	ENSSSCT00000043393,ENSSSCT00000011264	ENSSSCG00000010292	P4HA1
chr14	129034302	129036590	14:129034302|129036590	.	+	exon	ENSSSCT00000011681,ENSSSCT00000037025,ENSSSCT00000043840,ENSSSCT00000060975	ENSSSCG00000010680	FAM45A
chr13	189505179	189541330	13:189505179|189541330	.	-	exon	ENSSSCT00000013153,ENSSSCT00000066382,ENSSSCT00000013154,ENSSSCT00000050470,ENSSSCT00000041749	ENSSSCG00000012022	APP
chr1	259488319	259488586	1:259488319|259488586	.	-	exon	ENSSSCT00000006053,ENSSSCT00000055699	ENSSSCG00000005504	BRINP1
chr12	50194815	50197791	12:50194815|50197791	.	-	exon	ENSSSCT00000051814,ENSSSCT00000019454,ENSSSCT00000063642,ENSSSCT00000043120	ENSSSCG00000017877	ANKFY1
chr13	158599501	158606537	13:158599501|158606537	.	+	exon	ENSSSCT00000013090,ENSSSCT00000060965	ENSSSCG00000011963	TOMM70
chr6	69071403	69170871	6:69071403|69170871	.	-	exon	ENSSSCT00000065793	ENSSSCG00000033497	RERE
chr18	6949371	6962579	18:6949371|6962579	.	-	exon	ENSSSCT00000042552,ENSSSCT00000017927	ENSSSCG00000016464	---
chr13	108851501	108854260	13:108851501|108854260	.	-	exon	ENSSSCT00000050971,ENSSSCT00000038072,ENSSSCT00000057064,ENSSSCT00000029926	ENSSSCG00000030467	PHC3
chr1	119735151	119740313	1:119735151|119740313	.	-	exon	ENSSSCT00000005107,ENSSSCT00000050785,ENSSSCT00000041237	ENSSSCG00000004624	---
chr14	134376834	134438668	14:134376834|134438668	.	-	exon	ENSSSCT00000040246,ENSSSCT00000038362,ENSSSCT00000054391	ENSSSCG00000010739	CTBP2
chr3	53044456	53055099	3:53044456|53055099	.	+	exon	ENSSSCT00000008945	ENSSSCG00000008168	RNF149
chr13	117240823	117241978	13:117240823|117241978	.	+	exon	ENSSSCT00000029004,ENSSSCT00000039550	ENSSSCG00000030413	PIK3CA
chr4	65139557	65143179	4:65139557|65143179	.	+	exon	ENSSSCT00000051622,ENSSSCT00000022649,ENSSSCT00000006789,ENSSSCT00000058022,ENSSSCT00000039136,ENSSSCT00000006788,ENSSSCT00000046265,ENSSSCT00000053898,ENSSSCT00000046801	ENSSSCG00000006194	NCOA2
chr13	197138888	197142966	13:197138888|197142966	.	-	exon	ENSSSCT00000022788	ENSSSCG00000030677	GART
chr1	146154356	146194348	1:146154356|146194348	.	-	exon	ENSSSCT00000005360,ENSSSCT00000005363	ENSSSCG00000004857	ATP9B
chr6	20317779	20321216	6:20317779|20321216	.	-	exon	ENSSSCT00000055198,ENSSSCT00000062805,ENSSSCT00000060693,ENSSSCT00000052383,ENSSSCT00000003099,ENSSSCT00000023952	ENSSSCG00000002799	CNOT1
chr8	80312232	80313990	8:80312232|80313990	.	+	exon	ENSSSCT00000060351,ENSSSCT00000032998	ENSSSCG00000037766	NR3C2
chr6	104058131	104065876	6:104058131|104065876	.	+	exon	ENSSSCT00000037788,ENSSSCT00000038489	ENSSSCG00000034816	METTL4
chr3	5123860	5128740	3:5123860|5128740	.	+	exon	ENSSSCT00000008330	ENSSSCG00000007590	PMS2
chr8	29493631	29514108	8:29493631|29514108	.	+	exon	ENSSSCT00000022915,ENSSSCT00000009599,ENSSSCT00000041921,ENSSSCT00000046818,ENSSSCT00000023939	ENSSSCG00000028983	TBC1D1
chr4	62178830	62187826	4:62178830|62187826	.	+	exon	ENSSSCT00000051111,ENSSSCT00000064078,ENSSSCT00000046055,ENSSSCT00000006773,ENSSSCT00000051634,ENSSSCT00000043677,ENSSSCT00000063933,ENSSSCT00000061450,ENSSSCT00000050776	ENSSSCG00000006179	---
chr4	16034713	16042097	4:16034713|16042097	.	+	exon	ENSSSCT00000006566,ENSSSCT00000055665	ENSSSCG00000005983	ATAD2
chr15	101401682	101407822	15:101401682|101407822	.	+	exon	ENSSSCT00000017507	ENSSSCG00000016079	MOBKL3
chr14	134307490	134313120	14:134307490|134313120	.	+	exon	ENSSSCT00000048339,ENSSSCT00000011750	ENSSSCG00000010738	ZRANB1
chr6	103511676	103514896	6:103511676|103514896	.	+	exon	ENSSSCT00000028416,ENSSSCT00000004091	ENSSSCG00000003693	MYOM1
chrX	101525185	101536227	X:101525185|101536227	.	+	exon	ENSSSCT00000051232,ENSSSCT00000033242,ENSSSCT00000048514,ENSSSCT00000063134,ENSSSCT00000013823,ENSSSCT00000049710	ENSSSCG00000012642	STAG2
chr4	97595028	97595259	4:97595028|97595259	.	-	exon	ENSSSCT00000007253,ENSSSCT00000050431,ENSSSCT00000044567,ENSSSCT00000053594	ENSSSCG00000006619	SNX27
chr2	81555541	81578018	2:81555541|81578018	.	-	exon	ENSSSCT00000015361	ENSSSCG00000014062	SIMC1
chr11	76014232	76038044	11:76014232|76038044	.	+	exon	ENSSSCT00000010461	ENSSSCG00000009543	MYO16
chr10	42147410	42194913	10:42147410|42194913	.	+	exon	ENSSSCT00000035562,ENSSSCT00000012067,ENSSSCT00000044948	ENSSSCG00000011025	ZEB1
chr17	58635283	58672300	17:58635283|58672300	.	+	exon_intron	ENSSSCT00000052330,ENSSSCT00000008231	ENSSSCG00000007514	VAPB
chr9	114939349	114944875	9:114939349|114944875	.	+	exon	ENSSSCT00000016869	ENSSSCG00000015485	SUCO
chr10	10038504	10066131	10:10038504|10066131	.	+	exon	ENSSSCT00000011843,ENSSSCT00000029833	ENSSSCG00000010825	MARK1
chr13	194843738	194859114	13:194843738|194859114	.	-	exon	ENSSSCT00000044602,ENSSSCT00000031132,ENSSSCT00000055345,ENSSSCT00000050461,ENSSSCT00000013166,ENSSSCT00000059964,ENSSSCT00000041544,ENSSSCT00000038445	ENSSSCG00000012034	TIAM1
chr2	73829182	73837640	2:73829182|73837640	.	-	exon	ENSSSCT00000047149,ENSSSCT00000041912,ENSSSCT00000025153,ENSSSCT00000026522,ENSSSCT00000060520,ENSSSCT00000029703	ENSSSCG00000024570	KDM4B
chr9	124746022	124749248	9:124746022|124749248	.	+	exon	ENSSSCT00000053586,ENSSSCT00000016948,ENSSSCT00000026288,ENSSSCT00000048611	ENSSSCG00000015558	SMG7
chr10	48781955	48788374	10:48781955|48788374	.	-	exon	ENSSSCT00000058596,ENSSSCT00000030870,ENSSSCT00000038107	ENSSSCG00000011068	---
chr13	206170888	206175031	13:206170888|206175031	.	+	exon	ENSSSCT00000062079,ENSSSCT00000056231,ENSSSCT00000058741,ENSSSCT00000062720	ENSSSCG00000037663	PKNOX1
chr1	208189592	208322341	1:208189592|208322341	.	+	exon	ENSSSCT00000057993,ENSSSCT00000061544,ENSSSCT00000044141,ENSSSCT00000065823,ENSSSCT00000005721	ENSSSCG00000005190	NFIB
chr1	7593401	7598966	1:7593401|7598966	.	+	exon	ENSSSCT00000004476,ENSSSCT00000065084,ENSSSCT00000042694,ENSSSCT00000049476	ENSSSCG00000004048	TCP1
chr1	213851887	213896869	1:213851887|213896869	.	+	exon	ENSSSCT00000041207,ENSSSCT00000029124,ENSSSCT00000005727,ENSSSCT00000052345,ENSSSCT00000005726,ENSSSCT00000064789	ENSSSCG00000005194	PTPRD
chr18	44098524	44186515	18:44098524|44186515	.	-	exon	ENSSSCT00000018171	ENSSSCG00000016690	CREB5
chr5	53855333	53862191	5:53855333|53862191	.	-	exon	ENSSSCT00000000633,ENSSSCT00000055577,ENSSSCT00000046224,ENSSSCT00000059158,ENSSSCT00000060287,ENSSSCT00000056634,ENSSSCT00000037877,ENSSSCT00000041180	ENSSSCG00000000588	PLEKHA5
chr15	100143837	100170857	15:100143837|100170857	.	-	exon	ENSSSCT00000017494,ENSSSCT00000028914,ENSSSCT00000048076,ENSSSCT00000045504	ENSSSCG00000016068	HECW2
chr5	98858993	98883041	5:98858993|98883041	.	-	exon	ENSSSCT00000029091,ENSSSCT00000029567	ENSSSCG00000024065	TMTC2
chr14	136307328	136335070	14:136307328|136335070	.	+	exon	ENSSSCT00000050919	ENSSSCG00000035045	DOCK1
chr8	112677571	112678436	8:112677571|112678436	.	-	exon	ENSSSCT00000010010,ENSSSCT00000042746	ENSSSCG00000009142	SEC24B
chr16	44128660	44129690	16:44128660|44129690	.	-	exon	ENSSSCT00000052745,ENSSSCT00000018456,ENSSSCT00000033510	ENSSSCG00000016948	TRIM23
chr4	80170780	80183572	4:80170780|80183572	.	-	exon	ENSSSCT00000048367,ENSSSCT00000042869,ENSSSCT00000059279,ENSSSCT00000006876,ENSSSCT00000049182	ENSSSCG00000006277	SPIDR
chr13	77255800	77263360	13:77255800|77263360	.	+	exon	ENSSSCT00000012757,ENSSSCT00000043887	ENSSSCG00000011653	PCCB
chr10	24768866	24779098	10:24768866|24779098	.	-	exon	ENSSSCT00000011960,ENSSSCT00000029047	ENSSSCG00000010928	KDM5B
chr8	46172648	46183679	8:46172648|46183679	.	+	exon	ENSSSCT00000066201,ENSSSCT00000022356,ENSSSCT00000039120	ENSSSCG00000024685	GRIA2
chr18	12050721	12099905	18:12050721|12099905	.	+	exon	ENSSSCT00000050518,ENSSSCT00000044301,ENSSSCT00000043261,ENSSSCT00000017989,ENSSSCT00000060806,ENSSSCT00000045817,ENSSSCT00000046679,ENSSSCT00000047641	ENSSSCG00000016521	DGKI
chr6	31388854	31427802	6:31388854|31427802	.	-	exon	ENSSSCT00000051015,ENSSSCT00000038045,ENSSSCT00000062853	ENSSSCG00000035949	FTO
chr14	22799592	22801796	14:22799592|22801796	.	+	exon	ENSSSCT00000054631	ENSSSCG00000033051	POLE
chr15	112963824	112965950	15:112963824|112965950	.	-	exon	ENSSSCT00000017589	ENSSSCG00000016156	ACADL
chr13	30512469	30547685	13:30512469|30547685	.	-	exon	ENSSSCT00000062331,ENSSSCT00000012417	ENSSSCG00000011340	SMARCC1
chr7	68556416	68558279	7:68556416|68558279	.	+	exon	ENSSSCT00000040965,ENSSSCT00000046451,ENSSSCT00000037767,ENSSSCT00000054626	ENSSSCG00000040657	STRN3
chr1	163582925	163587393	1:163582925|163587393	.	-	exon	ENSSSCT00000057006,ENSSSCT00000042425,ENSSSCT00000030635,ENSSSCT00000005447	ENSSSCG00000004936	INTS14
chr3	41951780	41952939	3:41951780|41952939	.	-	exon	ENSSSCT00000043998,ENSSSCT00000024941,ENSSSCT00000043795,ENSSSCT00000008841,ENSSSCT00000027044,ENSSSCT00000040669,ENSSSCT00000040156	ENSSSCG00000008068	IARS
chr14	71584483	71605070	14:71584483|71605070	.	-	exon	ENSSSCT00000047320,ENSSSCT00000011207	ENSSSCG00000010240	DNA2
chr18	54393586	54397331	18:54393586|54397331	.	-	exon	ENSSSCT00000018255	ENSSSCG00000016769	CDK13
chr2	147804661	147813282	2:147804661|147813282	.	+	exon	ENSSSCT00000064480,ENSSSCT00000015755	ENSSSCG00000014416	TCERG1
chr18	9099418	9118627	18:9099418|9118627	.	+	exon	ENSSSCT00000053983,ENSSSCT00000046523,ENSSSCT00000036816,ENSSSCT00000017958,ENSSSCT00000055445	ENSSSCG00000016494	BRAF
chr16	26522986	26576955	16:26522986|26576955	.	-	exon	ENSSSCT00000018366,ENSSSCT00000037432,ENSSSCT00000044789	ENSSSCG00000016863	OXCT1
chr6	150941876	151023867	6:150941876|151023867	.	-	exon	ENSSSCT00000025523,ENSSSCT00000037600,ENSSSCT00000042939,ENSSSCT00000063700	ENSSSCG00000023243	NFIA
chr18	33630566	33673693	18:33630566|33673693	.	+	exon	ENSSSCT00000029218,ENSSSCT00000018126,ENSSSCT00000064164,ENSSSCT00000041115,ENSSSCT00000052746	ENSSSCG00000025602	DOCK4
chr7	96517745	96521028	7:96517745|96521028	.	+	exon	ENSSSCT00000002603	ENSSSCG00000002340	PSEN1
chrX	109590892	109745549	X:109590892|109745549	.	-	exon	ENSSSCT00000063893,ENSSSCT00000058967,ENSSSCT00000039232,ENSSSCT00000033241	ENSSSCG00000012680	GPC3
chr7	55158788	55160839	7:55158788|55160839	.	+	exon	ENSSSCT00000002064,ENSSSCT00000059766,ENSSSCT00000065588	ENSSSCG00000040355	TICRR
chr6	51226510	51226836	6:51226510|51226836	.	+	exon	ENSSSCT00000034675	ENSSSCG00000003081	CEACAM16
chr10	8950586	8978128	10:8950586|8978128	.	+	exon	ENSSSCT00000011834,ENSSSCT00000045494,ENSSSCT00000044181	ENSSSCG00000010817	LYPLAL1
chr7	68406557	68410328	7:68406557|68410328	.	+	exon	ENSSSCT00000002204	ENSSSCG00000001971	HECTD1
chr1	165549895	165582736	1:165549895|165582736	.	+	exon	ENSSSCT00000054919,ENSSSCT00000036194,ENSSSCT00000065488,ENSSSCT00000060702,ENSSSCT00000024115	ENSSSCG00000004955	MAP2K5
chr13	39412846	39420490	13:39412846|39420490	.	-	exon	ENSSSCT00000062964,ENSSSCT00000046332	ENSSSCG00000031791	ARF4
chr2	28003476	28004151	2:28003476|28004151	.	-	exon	ENSSSCT00000038902,ENSSSCT00000038039,ENSSSCT00000061207	ENSSSCG00000013314	QSER1
chr5	16309169	16320268	5:16309169|16320268	.	+	exon	ENSSSCT00000034406,ENSSSCT00000025921,ENSSSCT00000034524,ENSSSCT00000000235	ENSSSCG00000028516	LARP4
chrX	46832331	46832580	X:46832331|46832580	.	-	exon	ENSSSCT00000040652	ENSSSCG00000035822	FAM120C
chr8	60173444	60283348	8:60173444|60283348	.	+	intergenic region	n/a	n/a	---
chr5	52470858	52473275	5:52470858|52473275	.	-	exon	ENSSSCT00000051081,ENSSSCT00000027940	ENSSSCG00000028662	PDE3A
chr2	16373975	16381397	2:16373975|16381397	.	+	exon	ENSSSCT00000061805,ENSSSCT00000023373,ENSSSCT00000051529,ENSSSCT00000014488	ENSSSCG00000023974	PHF21A
chr7	51782208	51792316	7:51782208|51792316	.	+	exon	ENSSSCT00000051162,ENSSSCT00000038154	ENSSSCG00000035432	HDGFL3
chr2	141219340	141222143	2:141219340|141222143	.	+	exon	ENSSSCT00000057911,ENSSSCT00000040778,ENSSSCT00000015671,ENSSSCT00000040894,ENSSSCT00000048814,ENSSSCT00000061551,ENSSSCT00000052776,ENSSSCT00000040926,ENSSSCT00000066118,ENSSSCT00000058287	ENSSSCG00000014343	---
chr4	94218669	94220967	4:94218669|94220967	.	+	exon	ENSSSCT00000028079,ENSSSCT00000057637,ENSSSCT00000007130,ENSSSCT00000029745,ENSSSCT00000029338	ENSSSCG00000006510	---
chr5	7354350	7355862	5:7354350|7355862	.	-	exon_intron	ENSSSCT00000000074,ENSSSCT00000026332	ENSSSCG00000000068	EP300
chr10	7633349	7689038	10:7633349|7689038	.	-	exon	ENSSSCT00000025633,ENSSSCT00000044388	ENSSSCG00000027207	GPATCH2
chr3	98047438	98064327	3:98047438|98064327	.	-	exon	ENSSSCT00000043652,ENSSSCT00000009269,ENSSSCT00000047843	ENSSSCG00000008467	EML4
chr14	89065561	89075561	14:89065561|89075561	.	+	exon	ENSSSCT00000042018,ENSSSCT00000011362	ENSSSCG00000010380	MAPK8
chr1	76649382	76723195	1:76649382|76723195	.	-	exon	ENSSSCT00000044968,ENSSSCT00000053920,ENSSSCT00000004858,ENSSSCT00000046900,ENSSSCT00000057673,ENSSSCT00000059751	ENSSSCG00000037424	CDK19
chr4	97796454	97797983	4:97796454|97797983	.	+	exon	ENSSSCT00000046893,ENSSSCT00000062951,ENSSSCT00000007256	ENSSSCG00000006622	POGZ
chr6	109082436	109141734	6:109082436|109141734	.	-	exon	ENSSSCT00000004111,ENSSSCT00000063215	ENSSSCG00000003712	OSBPL1A
chr14	62644195	62683467	14:62644195|62683467	.	-	exon	ENSSSCT00000048997,ENSSSCT00000011175	ENSSSCG00000010209	FAM13C
chr5	85285642	85286475	5:85285642|85286475	.	-	exon	ENSSSCT00000049040,ENSSSCT00000064711,ENSSSCT00000000970	ENSSSCG00000000886	SLC25A3
chr6	31851972	31853898	6:31851972|31853898	.	-	exon	ENSSSCT00000040052	ENSSSCG00000033591	CHD9
chr16	39749506	39755148	16:39749506|39755148	.	-	exon	ENSSSCT00000018442,ENSSSCT00000039701,ENSSSCT00000057189	ENSSSCG00000016934	ERCC8
chr9	46486910	46488853	9:46486910|46488853	.	+	exon	ENSSSCT00000016481,ENSSSCT00000045136,ENSSSCT00000040411	ENSSSCG00000015115	CBL
chr13	26682837	26686462	13:26682837|26686462	.	+	exon	ENSSSCT00000012365,ENSSSCT00000061604,ENSSSCT00000057732,ENSSSCT00000055027	ENSSSCG00000011295	SNRK
chr11	1341589	1364698	11:1341589|1364698	.	-	exon	ENSSSCT00000050830,ENSSSCT00000048539,ENSSSCT00000022702,ENSSSCT00000051250,ENSSSCT00000049706	ENSSSCG00000026744	ZDHHC20
chr2	65247848	65248843	2:65247848|65248843	.	-	exon	ENSSSCT00000061070	ENSSSCG00000013761	CC2D1A
chr3	4729570	4731375	3:4729570|4731375	.	+	exon	ENSSSCT00000062901	ENSSSCG00000031432	KDELR2
chr15	54054919	54063425	15:54054919|54063425	.	-	exon	ENSSSCT00000017248,ENSSSCT00000061430,ENSSSCT00000056627,ENSSSCT00000043230,ENSSSCT00000022344	ENSSSCG00000015840	WRN
chr2	42861755	42864865	2:42861755|42864865	.	+	exon	ENSSSCT00000056025,ENSSSCT00000051326,ENSSSCT00000064721,ENSSSCT00000060827,ENSSSCT00000062538,ENSSSCT00000044979,ENSSSCT00000055966,ENSSSCT00000014619	ENSSSCG00000034191	SOX6
chr13	202023570	202027140	13:202023570|202027140	.	-	exon	ENSSSCT00000023594,ENSSSCT00000059251	ENSSSCG00000022318	ERG
chr3	103644872	103669701	3:103644872|103669701	.	-	exon	ENSSSCT00000009306	ENSSSCG00000008504	CRIM1
chr1	16307508	16307993	1:16307508|16307993	.	+	exon	ENSSSCT00000064835,ENSSSCT00000004541	ENSSSCG00000004106	LATS1
chr4	93738637	93750841	4:93738637|93750841	.	+	exon	ENSSSCT00000007106,ENSSSCT00000047930,ENSSSCT00000045139	ENSSSCG00000006487	CCT3
chr15	111351984	111355626	15:111351984|111355626	.	-	exon	ENSSSCT00000059742,ENSSSCT00000026412,ENSSSCT00000043430	ENSSSCG00000023264	---
chr16	66609509	66700676	16:66609509|66700676	.	-	exon	ENSSSCT00000018578	ENSSSCG00000017063	SGCD
chr13	200712158	200718953	13:200712158|200718953	.	+	exon	ENSSSCT00000013194,ENSSSCT00000038292,ENSSSCT00000058719	ENSSSCG00000012062	TTC3
chr8	39008497	39040610	8:39008497|39040610	.	+	exon	ENSSSCT00000009666	ENSSSCG00000008831	DCUN1D4
chr7	37769606	37778393	7:37769606|37778393	.	+	exon	ENSSSCT00000047658,ENSSSCT00000001825,ENSSSCT00000037458,ENSSSCT00000062002,ENSSSCT00000037445	ENSSSCG00000001641	UBR2
chr15	74668450	74690511	15:74668450|74690511	.	-	exon	ENSSSCT00000030087,ENSSSCT00000030157	ENSSSCG00000022496	STK39
chr4	67679793	67689219	4:67679793|67689219	.	-	exon	ENSSSCT00000046810,ENSSSCT00000063543,ENSSSCT00000047786,ENSSSCT00000029434,ENSSSCT00000045141	ENSSSCG00000006202	CSPP1
chr13	132321056	132337788	13:132321056|132337788	.	-	exon	ENSSSCT00000055236,ENSSSCT00000054180,ENSSSCT00000037839,ENSSSCT00000065924,ENSSSCT00000048801,ENSSSCT00000047910	ENSSSCG00000031147	ACAP2
chr17	37900616	37912170	17:37900616|37912170	.	+	exon	ENSSSCT00000041641,ENSSSCT00000036444,ENSSSCT00000007965,ENSSSCT00000036055	ENSSSCG00000007280	ITCH
chr1	219009383	219016372	1:219009383|219016372	.	+	exon	ENSSSCT00000038806,ENSSSCT00000005761	ENSSSCG00000005227	PUM3
chr1	36976974	36991472	1:36976974|36991472	.	-	exon	ENSSSCT00000052828,ENSSSCT00000051154,ENSSSCT00000045517,ENSSSCT00000004665	ENSSSCG00000004220	TRMT11
chr11	15829857	15840297	11:15829857|15840297	.	+	exon	ENSSSCT00000010277	ENSSSCG00000009380	NEK5
chr16	44432764	44455050	16:44432764|44455050	.	+	exon	ENSSSCT00000050289,ENSSSCT00000056306,ENSSSCT00000060941,ENSSSCT00000035098,ENSSSCT00000018461,ENSSSCT00000054440	ENSSSCG00000016954	ERBIN
chr4	85032415	85040050	4:85032415|85040050	.	+	exon	ENSSSCT00000062442,ENSSSCT00000006932	ENSSSCG00000006324	ALDH9A1
chr5	101568269	101579825	5:101568269|101579825	.	+	exon	ENSSSCT00000050420,ENSSSCT00000057360	ENSSSCG00000038973	PPP1R12A
chr15	69042226	69046083	15:69042226|69046083	.	+	exon	ENSSSCT00000031337	ENSSSCG00000027472	GCA
chr12	59273100	59291841	12:59273100|59291841	.	+	exon_intron	ENSSSCT00000056709,ENSSSCT00000019634	ENSSSCG00000037031,ENSSSCG00000018039	NCOR1
chr15	16184227	16197963	15:16184227|16197963	.	-	exon	ENSSSCT00000017090	ENSSSCG00000015690	UBXN4
chr1	166036953	166044981	1:166036953|166044981	.	+	exon	ENSSSCT00000026593,ENSSSCT00000005470	ENSSSCG00000004958	PIAS1
chr15	77234646	77283482	15:77234646|77283482	.	-	exon	ENSSSCT00000061621,ENSSSCT00000017361	ENSSSCG00000015944	TLK1
chr8	131012687	131016781	8:131012687|131016781	.	-	exon	ENSSSCT00000010093,ENSSSCT00000065380,ENSSSCT00000041785	ENSSSCG00000009217	PKD2
chr2	36798161	36840192	2:36798161|36840192	.	-	exon	ENSSSCT00000030262,ENSSSCT00000051412,ENSSSCT00000054569,ENSSSCT00000063757,ENSSSCT00000055836	ENSSSCG00000031940	GAS2
chr17	52363300	52373971	17:52363300|52373971	.	-	exon	ENSSSCT00000008179,ENSSSCT00000040191	ENSSSCG00000034952	DPM1
chr7	80250621	80252396	7:80250621|80252396	.	+	exon	ENSSSCT00000044837,ENSSSCT00000029279,ENSSSCT00000041678,ENSSSCT00000002498,ENSSSCT00000054913,ENSSSCT00000043797,ENSSSCT00000027916	ENSSSCG00000002243	SLC12A6
chr13	22809779	22820144	13:22809779|22820144	.	+	exon	ENSSSCT00000022614	ENSSSCG00000028740	CTDSPL
chr16	53134553	53150253	16:53134553|53150253	.	-	exon	ENSSSCT00000043212,ENSSSCT00000047646,ENSSSCT00000061529,ENSSSCT00000050855	ENSSSCG00000017000	RANBP17
chr11	376042	380465	11:376042|380465	.	+	exon	ENSSSCT00000029020	ENSSSCG00000022957	PARP4
chr1	60882053	60883394	1:60882053|60883394	.	-	exon	ENSSSCT00000004792,ENSSSCT00000058715	ENSSSCG00000004336	EPHA7
chr1	108459471	108486823	1:108459471|108486823	.	-	exon	ENSSSCT00000031114,ENSSSCT00000055085,ENSSSCT00000029412,ENSSSCT00000005040	ENSSSCG00000028737	USP3
chr3	11781135	11787399	3:11781135|11787399	.	+	exon	ENSSSCT00000030268,ENSSSCT00000008466,ENSSSCT00000031896,ENSSSCT00000052444	ENSSSCG00000007721	GTF2I
chr7	88150859	88165789	7:88150859|88165789	.	+	exon	ENSSSCT00000002516	ENSSSCG00000002259	---
chr16	22246390	22248632	16:22246390|22248632	.	+	exon	ENSSSCT00000055899,ENSSSCT00000018339,ENSSSCT00000060078,ENSSSCT00000060510,ENSSSCT00000038335	ENSSSCG00000016842	NIPBL
chr2	18980330	18982921	2:18980330|18982921	.	-	exon	ENSSSCT00000014509,ENSSSCT00000063970	ENSSSCG00000013285	API5
chr1	207223705	207243608	1:207223705|207243608	.	-	exon	ENSSSCT00000005715,ENSSSCT00000037443,ENSSSCT00000040849	ENSSSCG00000005184	---
chr9	56834108	56835414	9:56834108|56835414	.	+	exon	ENSSSCT00000060720,ENSSSCT00000061256,ENSSSCT00000063911,ENSSSCT00000016613	ENSSSCG00000015244	APLP2
chr2	88358554	88364636	2:88358554|88364636	.	+	exon	ENSSSCT00000064644,ENSSSCT00000057835,ENSSSCT00000062462,ENSSSCT00000015417,ENSSSCT00000064551	ENSSSCG00000014114	PAPD4
chr12	43070860	43074243	12:43070860|43074243	.	+	exon	ENSSSCT00000059694,ENSSSCT00000060594,ENSSSCT00000038476,ENSSSCT00000019313	ENSSSCG00000017745	UTP6
chr1	115575635	115585772	1:115575635|115585772	.	-	exon	ENSSSCT00000005083	ENSSSCG00000004602	TEX9
chr5	101624124	101629141	5:101624124|101629141	.	+	intergenic region	n/a	n/a	---
chr18	18251378	18276491	18:18251378|18276491	.	+	exon	ENSSSCT00000018023,ENSSSCT00000064760,ENSSSCT00000059717,ENSSSCT00000054137	ENSSSCG00000016553	COPG2
chr17	8562312	8563388	17:8562312|8563388	.	+	exon	ENSSSCT00000007666	ENSSSCG00000007000	FAT1
chr11	1455412	1463356	11:1455412|1463356	.	-	exon	ENSSSCT00000025191,ENSSSCT00000054260	ENSSSCG00000024667	MICU2
chr4	17596492	17597118	4:17596492|17597118	.	+	exon	ENSSSCT00000006575,ENSSSCT00000046958	ENSSSCG00000005992	SHAS2
chr15	74574103	74631732	15:74574103|74631732	.	-	exon	ENSSSCT00000030087,ENSSSCT00000030157	ENSSSCG00000022496	STK39
chr2	89323270	89350868	2:89323270|89350868	.	+	exon	ENSSSCT00000044915,ENSSSCT00000015430	ENSSSCG00000014126	MSH3
chr12	37649097	37669406	12:37649097|37669406	.	+	exon	ENSSSCT00000019242,ENSSSCT00000054052	ENSSSCG00000017678	APPBP2
chr15	74562297	74631732	15:74562297|74631732	.	-	exon	ENSSSCT00000030087,ENSSSCT00000030157	ENSSSCG00000022496	STK39
chr3	126983403	126992124	3:126983403|126992124	.	-	exon	ENSSSCT00000009454,ENSSSCT00000043441	ENSSSCG00000008642	ASAP2
chr9	2038535	2055979	9:2038535|2055979	.	-	exon	ENSSSCT00000055157,ENSSSCT00000042506,ENSSSCT00000050886,ENSSSCT00000047852,ENSSSCT00000047675,ENSSSCT00000029781,ENSSSCT00000062679,ENSSSCT00000065865	ENSSSCG00000014598	PPFIBP2
chr2	127051486	127065981	2:127051486|127065981	.	+	exon	ENSSSCT00000064332,ENSSSCT00000049569,ENSSSCT00000015560,ENSSSCT00000058378	ENSSSCG00000014240	CSNK1G3
chr8	109356651	109359872	8:109356651|109359872	.	-	exon	ENSSSCT00000040372,ENSSSCT00000009992	ENSSSCG00000009125	ANK2
chr14	29676249	29684479	14:29676249|29684479	.	+	exon	ENSSSCT00000055081,ENSSSCT00000010721,ENSSSCT00000053306,ENSSSCT00000025142,ENSSSCT00000040904	ENSSSCG00000009779	MPHOSPH9
chr4	71004601	71013275	4:71004601|71013275	.	+	exon	ENSSSCT00000046296,ENSSSCT00000043389,ENSSSCT00000006823	ENSSSCG00000037637	GGH
chr3	117885521	117903927	3:117885521|117903927	.	+	exon	ENSSSCT00000009411,ENSSSCT00000045867,ENSSSCT00000037311,ENSSSCT00000043465,ENSSSCT00000050337,ENSSSCT00000050255,ENSSSCT00000045037,ENSSSCT00000037408	ENSSSCG00000008600	PUM2
chr7	4574943	4608689	7:4574943|4608689	.	+	exon_intron	ENSSSCT00000001114	ENSSSCG00000001021	RREB1
chr5	67691739	67701976	5:67691739|67701976	.	-	exon	ENSSSCT00000022573,ENSSSCT00000023353,ENSSSCT00000044526	ENSSSCG00000029464	KDM5A
chr3	111577728	111588265	3:111577728|111588265	.	-	exon	ENSSSCT00000009350,ENSSSCT00000042327,ENSSSCT00000056567,ENSSSCT00000053321	ENSSSCG00000008545	ZNF512
chr12	25235501	25236446	12:25235501|25236446	.	+	exon	ENSSSCT00000022825,ENSSSCT00000063269	ENSSSCG00000023128	---
chr13	19227601	19251022	13:19227601|19251022	.	-	exon	ENSSSCT00000012302	ENSSSCG00000011235	UBP1
chr18	703809	706504	18:703809|706504	.	+	exon	ENSSSCT00000027169,ENSSSCT00000058610	ENSSSCG00000028169	NCAPG2
chr13	12556296	12562830	13:12556296|12562830	.	-	exon_intron	ENSSSCT00000012279	ENSSSCG00000011213	TOP2B
chr14	58280692	58291727	14:58280692|58291727	.	+	exon	ENSSSCT00000024390,ENSSSCT00000044612,ENSSSCT00000011135,ENSSSCT00000049930,ENSSSCT00000060292,ENSSSCT00000058727,ENSSSCT00000064171,ENSSSCT00000057754	ENSSSCG00000010169	SIPA1L2
chr11	25937034	25941525	11:25937034|25941525	.	+	exon	ENSSSCT00000052286	ENSSSCG00000039338	SUGT1
chr16	64195119	64198609	16:64195119|64198609	.	-	exon	ENSSSCT00000050578,ENSSSCT00000018555	ENSSSCG00000017042	UBLCP1
chr4	90161231	90165184	4:90161231|90165184	.	+	exon	ENSSSCT00000006999	ENSSSCG00000006386	COPA
chr6	70428067	70430862	6:70428067|70430862	.	+	exon	ENSSSCT00000024710,ENSSSCT00000062672,ENSSSCT00000003769	ENSSSCG00000003398	UBE4B
chr18	1589912	1604899	18:1589912|1604899	.	-	exon	ENSSSCT00000017866	ENSSSCG00000016409	UBE3C
chrX	7964438	7967642	X:7964438|7967642	.	-	exon	ENSSSCT00000013247,ENSSSCT00000033210	ENSSSCG00000012112	ARHGAP6
chr13	28871682	28876415	13:28871682|28876415	.	+	exon	ENSSSCT00000029881	ENSSSCG00000027176	SACM1L
chr6	109061486	109150901	6:109061486|109150901	.	-	exon	ENSSSCT00000004111,ENSSSCT00000063215	ENSSSCG00000003712	OSBPL1A
chr9	23192217	23199299	9:23192217|23199299	.	-	exon	ENSSSCT00000036879	ENSSSCG00000014934	CHORDC1
chr9	118058399	118074614	9:118058399|118074614	.	-	exon	ENSSSCT00000016896,ENSSSCT00000051445	ENSSSCG00000015509	RFWD2
chr13	122190540	122192108	13:122190540|122192108	.	+	exon	ENSSSCT00000024405,ENSSSCT00000059320,ENSSSCT00000043727	ENSSSCG00000023998	PSMD2
chr8	75551863	75561015	8:75551863|75561015	.	-	exon	ENSSSCT00000024984,ENSSSCT00000009864,ENSSSCT00000041060,ENSSSCT00000060770,ENSSSCT00000040785	ENSSSCG00000009007	TMEM131L
chr10	31658426	31666145	10:31658426|31666145	.	+	exon	ENSSSCT00000060006,ENSSSCT00000051323	ENSSSCG00000010962	FRMD3
chr9	131464801	131475251	9:131464801|131475251	.	+	exon	ENSSSCT00000066248,ENSSSCT00000060846,ENSSSCT00000016996	ENSSSCG00000015603	LPGAT1
chr1	97447508	97451864	1:97447508|97451864	.	-	exon	ENSSSCT00000046471,ENSSSCT00000042255,ENSSSCT00000045010	ENSSSCG00000004505	SMAD2
chr11	65368101	65384151	11:65368101|65384151	.	-	exon	ENSSSCT00000010419	ENSSSCG00000009502	UGGT2
chr1	204211025	204225467	1:204211025|204225467	.	-	exon	ENSSSCT00000037462,ENSSSCT00000054691	ENSSSCG00000040366	ADAMTSL1
chr3	4177764	4188916	3:4177764|4188916	.	-	exon	ENSSSCT00000029070,ENSSSCT00000027403	ENSSSCG00000021285	RNF216
chr18	8305622	8313537	18:8305622|8313537	.	-	exon	ENSSSCT00000017956	ENSSSCG00000016492	AGK
chr1	128452957	128459400	1:128452957|128459400	.	+	exon	ENSSSCT00000046627,ENSSSCT00000005209	ENSSSCG00000004717	UBR1
chr12	37641250	37649220	12:37641250|37649220	.	+	exon	ENSSSCT00000019242,ENSSSCT00000054052	ENSSSCG00000017678	APPBP2
chr15	45013458	45015026	15:45013458|45015026	.	+	exon	ENSSSCT00000043231,ENSSSCT00000058860,ENSSSCT00000017178	ENSSSCG00000015777	TRAPPC11
chr3	501359	507810	3:501359|507810	.	+	exon	ENSSSCT00000044938,ENSSSCT00000049095,ENSSSCT00000061097,ENSSSCT00000048951,ENSSSCT00000030566,ENSSSCT00000059698,ENSSSCT00000008276,ENSSSCT00000058332,ENSSSCT00000054302	ENSSSCG00000007544	SUN1
chr12	25142004	25145161	12:25142004|25145161	.	-	exon_intron	ENSSSCT00000030250	ENSSSCG00000021461	SNF8
chr9	107064877	107075930	9:107064877|107075930	.	-	exon	ENSSSCT00000049803	ENSSSCG00000037556	COG5
chr1	641934	653683	1:641934|653683	.	+	exon	ENSSSCT00000004431	ENSSSCG00000004008	WDR27
chr15	130853867	130894869	15:130853867|130894869	.	-	exon	ENSSSCT00000051734,ENSSSCT00000037680,ENSSSCT00000037953,ENSSSCT00000059340,ENSSSCT00000060169,ENSSSCT00000041440,ENSSSCT00000038752	ENSSSCG00000024373	TRIP12
chr17	29155959	29172437	17:29155959|29172437	.	+	exon	ENSSSCT00000007781,ENSSSCT00000059298	ENSSSCG00000007109	XRN2
chr10	20469603	20492105	10:20469603|20492105	.	-	exon	ENSSSCT00000042034,ENSSSCT00000049148,ENSSSCT00000011926,ENSSSCT00000062646	ENSSSCG00000010900	DENND1B
chr7	117566117	117573666	7:117566117|117573666	.	-	exon	ENSSSCT00000002780,ENSSSCT00000057140,ENSSSCT00000052844	ENSSSCG00000002502	ATG2B
chr3	26701499	26703165	3:26701499|26703165	.	+	exon	ENSSSCT00000054686,ENSSSCT00000054147	ENSSSCG00000032531	SMG1
chr9	10684937	10699154	9:10684937|10699154	.	+	exon	ENSSSCT00000016221,ENSSSCT00000062543,ENSSSCT00000042237,ENSSSCT00000065038,ENSSSCT00000062021	ENSSSCG00000014868	EMSY
chr13	31891050	31894444	13:31891050|31894444	.	-	exon	ENSSSCT00000059156,ENSSSCT00000057843,ENSSSCT00000039768,ENSSSCT00000012460	ENSSSCG00000011382	USP4
chr12	59042473	59043128	12:59042473|59043128	.	+	exon	ENSSSCT00000019626	ENSSSCG00000018031	ZNF287
chr8	55749265	55755369	8:55749265|55755369	.	+	exon	ENSSSCT00000009744	ENSSSCG00000008900	SRP72
chr5	103201167	103218141	5:103201167|103218141	.	-	exon	ENSSSCT00000029790,ENSSSCT00000029841,ENSSSCT00000058522,ENSSSCT00000026141	ENSSSCG00000029249	NAV3
chr16	18501572	18509031	16:18501572|18509031	.	-	exon_intron	ENSSSCT00000064358	ENSSSCG00000031509	MTMR12
chr5	2600835	2692132	5:2600835|2692132	.	-	exon	ENSSSCT00000001044	ENSSSCG00000000955	TBC1D22A
chr13	140290847	140347934	13:140290847|140347934	.	+	exon	ENSSSCT00000039364,ENSSSCT00000013006	ENSSSCG00000011889	GSK3B
chr8	60511134	60514381	8:60511134|60514381	.	+	intergenic region	n/a	n/a	---
chr5	16483985	16512911	5:16483985|16512911	.	+	exon	ENSSSCT00000028346,ENSSSCT00000047499	ENSSSCG00000029196	DIP2B
chr8	97139191	97139670	8:97139191|97139670	.	-	exon	ENSSSCT00000043010,ENSSSCT00000046762,ENSSSCT00000062001,ENSSSCT00000009945	ENSSSCG00000009079	INTU
chr5	3717600	3754014	5:3717600|3754014	.	-	exon	ENSSSCT00000032275,ENSSSCT00000023423,ENSSSCT00000065839	ENSSSCG00000024864	ATXN10
chr15	124536212	124540124	15:124536212|124540124	.	-	exon	ENSSSCT00000023908,ENSSSCT00000017668	ENSSSCG00000016226	---
chr14	112014287	112016856	14:112014287|112016856	.	+	exon	ENSSSCT00000057557	ENSSSCG00000037592	SLF2
chr1	53419653	53422321	1:53419653|53422321	.	-	exon	ENSSSCT00000004742,ENSSSCT00000038085,ENSSSCT00000057299	ENSSSCG00000004289	CEP162
chr9	118058399	118083148	9:118058399|118083148	.	-	exon	ENSSSCT00000016896,ENSSSCT00000051445	ENSSSCG00000015509	RFWD2
chr12	15601921	15633473	12:15601921|15633473	.	-	exon	ENSSSCT00000060354,ENSSSCT00000063389,ENSSSCT00000018832	ENSSSCG00000017298	TANC2
chr10	42490402	42509443	10:42490402|42509443	.	-	exon	ENSSSCT00000042987,ENSSSCT00000056090,ENSSSCT00000062860,ENSSSCT00000012068,ENSSSCT00000050368,ENSSSCT00000045314,ENSSSCT00000041109	ENSSSCG00000011026	ARHGAP12
chr8	12779730	12782867	8:12779730|12782867	.	+	exon	ENSSSCT00000009570,ENSSSCT00000060834	ENSSSCG00000008747	NCAPG
chr7	62714874	62719144	7:62714874|62719144	.	-	exon	ENSSSCT00000040658,ENSSSCT00000055718,ENSSSCT00000043917,ENSSSCT00000023477	ENSSSCG00000039714	MIPOL1
chr11	4104218	4143040	11:4104218|4143040	.	+	exon	ENSSSCT00000010186,ENSSSCT00000029736,ENSSSCT00000059226	ENSSSCG00000009298	CDK8
chr9	80731159	80741082	9:80731159|80741082	.	+	exon	ENSSSCT00000031171,ENSSSCT00000030889,ENSSSCT00000047756	ENSSSCG00000026722	PHF14
chr6	31768647	31769605	6:31768647|31769605	.	-	exon	ENSSSCT00000052955,ENSSSCT00000026766,ENSSSCT00000049220,ENSSSCT00000041116,ENSSSCT00000057336	ENSSSCG00000032648	RBL2
chr10	25521774	25561338	10:25521774|25561338	.	+	exon	ENSSSCT00000050681,ENSSSCT00000051422,ENSSSCT00000039358,ENSSSCT00000053812,ENSSSCT00000060556,ENSSSCT00000058968,ENSSSCT00000030381,ENSSSCT00000066163	ENSSSCG00000027557	CDC14B
chr1	31980772	31982095	1:31980772|31982095	.	+	exon	ENSSSCT00000030957,ENSSSCT00000032585,ENSSSCT00000004637	ENSSSCG00000004196	MED23
chr14	6745390	6771753	14:6745390|6771753	.	+	exon	ENSSSCT00000010550,ENSSSCT00000040581,ENSSSCT00000057329	ENSSSCG00000032622	PPP3CC
chr13	133302378	133305955	13:133302378|133305955	.	-	exon	ENSSSCT00000012955	ENSSSCG00000011843	PAK2
chr15	135623969	135663172	15:135623969|135663172	.	+	exon	ENSSSCT00000060683,ENSSSCT00000045986,ENSSSCT00000045380,ENSSSCT00000017770,ENSSSCT00000053870,ENSSSCT00000062245	ENSSSCG00000016317	---
chr6	155709580	155715446	6:155709580|155715446	.	-	exon	ENSSSCT00000055782	ENSSSCG00000036145	PRKAA2
chr1	163475931	163485045	1:163475931|163485045	.	-	exon	ENSSSCT00000035110,ENSSSCT00000034461,ENSSSCT00000005445,ENSSSCT00000034112,ENSSSCT00000036317	ENSSSCG00000004934	DPP8
chr5	22580095	22582673	5:22580095|22582673	.	-	exon	ENSSSCT00000038632,ENSSSCT00000027063,ENSSSCT00000055158,ENSSSCT00000063402,ENSSSCT00000031367	ENSSSCG00000026498	R3HDM2
chr8	114308442	114318544	8:114308442|114318544	.	+	exon	ENSSSCT00000063231,ENSSSCT00000054071	ENSSSCG00000031901	PAPSS1
chr13	206168639	206173479	13:206168639|206173479	.	+	exon	ENSSSCT00000062079,ENSSSCT00000056231,ENSSSCT00000058741,ENSSSCT00000062720	ENSSSCG00000037663	PKNOX1
chr3	125943043	125943717	3:125943043|125943717	.	+	exon	ENSSSCT00000061396,ENSSSCT00000061079,ENSSSCT00000009447	ENSSSCG00000008635	NOL10
chr12	37669216	37671584	12:37669216|37671584	.	+	exon	ENSSSCT00000019242,ENSSSCT00000054052	ENSSSCG00000017678	APPBP2
chr8	125121245	125134715	8:125121245|125134715	.	-	exon	ENSSSCT00000060775,ENSSSCT00000038442,ENSSSCT00000048771,ENSSSCT00000038022,ENSSSCT00000010065,ENSSSCT00000049419,ENSSSCT00000050300	ENSSSCG00000009192	PDLIM5
chr4	90161231	90163552	4:90161231|90163552	.	+	exon	ENSSSCT00000006999	ENSSSCG00000006386	COPA
chr9	19677180	19679141	9:19677180|19679141	.	-	exon	ENSSSCT00000057935,ENSSSCT00000016265,ENSSSCT00000059857,ENSSSCT00000059590,ENSSSCT00000061373,ENSSSCT00000054982,ENSSSCT00000058162	ENSSSCG00000014909	---
chr2	136907206	136920524	2:136907206|136920524	.	+	exon	ENSSSCT00000062247,ENSSSCT00000015628,ENSSSCT00000048923,ENSSSCT00000061719,ENSSSCT00000040922	ENSSSCG00000014304	SEC24A
chr1	253514454	253516759	1:253514454|253516759	.	+	exon	ENSSSCT00000040628,ENSSSCT00000006017,ENSSSCT00000060807,ENSSSCT00000040538,ENSSSCT00000052566	ENSSSCG00000005471	SNX30
chr8	31020866	31025401	8:31020866|31025401	.	-	exon	ENSSSCT00000029818,ENSSSCT00000045596,ENSSSCT00000048475,ENSSSCT00000060181,ENSSSCT00000047810,ENSSSCT00000046561	ENSSSCG00000023112	PDS5A
chr8	33016128	33026134	8:33016128|33026134	.	+	exon	ENSSSCT00000038583,ENSSSCT00000058432,ENSSSCT00000041324	ENSSSCG00000037305	TMEM33
chr6	88999540	89002108	6:88999540|89002108	.	+	exon	ENSSSCT00000061972,ENSSSCT00000023350,ENSSSCT00000041552	ENSSSCG00000028423	RBBP4
chr7	95095656	95113617	7:95095656|95113617	.	+	exon	ENSSSCT00000062553,ENSSSCT00000052148,ENSSSCT00000037835,ENSSSCT00000065070,ENSSSCT00000036724,ENSSSCT00000002595,ENSSSCT00000053387,ENSSSCT00000037538,ENSSSCT00000060875,ENSSSCT00000046769	ENSSSCG00000002332	SIPA1L1
chr1	141657499	141662713	1:141657499|141662713	.	+	exon	ENSSSCT00000005332,ENSSSCT00000040646	ENSSSCG00000004830	ATP10A
chr13	23289447	23307580	13:23289447|23307580	.	+	exon_intron	ENSSSCT00000012326	ENSSSCG00000011258	EXOG
chr10	46538292	46563430	10:46538292|46563430	.	+	exon	ENSSSCT00000041299,ENSSSCT00000062919,ENSSSCT00000012091,ENSSSCT00000065934,ENSSSCT00000063062	ENSSSCG00000011047	FAM171A1
chr14	46985143	46996102	14:46985143|46996102	.	+	exon	ENSSSCT00000045628,ENSSSCT00000047423,ENSSSCT00000058941,ENSSSCT00000051134,ENSSSCT00000010951,ENSSSCT00000065286	ENSSSCG00000009994	MTMR3
chr12	14825380	14837436	12:14825380|14837436	.	+	exon	ENSSSCT00000018810	ENSSSCG00000017278	TEX2
chr15	16790296	16796655	15:16790296|16796655	.	-	exon	ENSSSCT00000017095	ENSSSCG00000015695	RAB3GAP1
chr8	82633708	82634760	8:82633708|82634760	.	+	exon	ENSSSCT00000054584,ENSSSCT00000009897,ENSSSCT00000039993,ENSSSCT00000064951,ENSSSCT00000059519	ENSSSCG00000009037	ZNF827
chr9	19885865	19913189	9:19885865|19913189	.	-	exon	ENSSSCT00000016269,ENSSSCT00000045815,ENSSSCT00000052852,ENSSSCT00000023370,ENSSSCT00000044370,ENSSSCT00000042038	ENSSSCG00000014913	PICALM
chr1	110034206	110039341	1:110034206|110039341	.	+	exon	ENSSSCT00000062985,ENSSSCT00000053839,ENSSSCT00000061270	ENSSSCG00000036431	VPS13C
chr6	32578261	32582576	6:32578261|32582576	.	+	exon	ENSSSCT00000003136,ENSSSCT00000052965	ENSSSCG00000002835	TOX3
chr18	40490565	40517359	18:40490565|40517359	.	-	exon	ENSSSCT00000029905	ENSSSCG00000021250	FKBP9
chr11	1355228	1376231	11:1355228|1376231	.	-	exon	ENSSSCT00000050830,ENSSSCT00000048539,ENSSSCT00000022702,ENSSSCT00000051250,ENSSSCT00000049706	ENSSSCG00000026744	ZDHHC20
chr8	87488517	87516224	8:87488517|87516224	.	+	exon	ENSSSCT00000037699,ENSSSCT00000037668,ENSSSCT00000064698,ENSSSCT00000039261,ENSSSCT00000023019	ENSSSCG00000030396	SETD7
chr12	36372064	36372744	12:36372064|36372744	.	+	exon	ENSSSCT00000019236	ENSSSCG00000017672	MED13
chr13	123450342	123460730	13:123450342|123460730	.	+	exon	ENSSSCT00000029102,ENSSSCT00000012906	ENSSSCG00000011794	SENP2
chr8	73694506	73710177	8:73694506|73710177	.	+	exon	ENSSSCT00000009848,ENSSSCT00000033980	ENSSSCG00000008991	FRAS1
chr13	202806712	202807630	13:202806712|202807630	.	-	exon	ENSSSCT00000037062,ENSSSCT00000064156,ENSSSCT00000062884,ENSSSCT00000025909	ENSSSCG00000021042	BRWD1
chr4	97651178	97653474	4:97651178|97653474	.	-	exon	ENSSSCT00000036727,ENSSSCT00000007254	ENSSSCG00000006620	TUFT1
chr15	56529561	56533447	15:56529561|56533447	.	+	exon	ENSSSCT00000057088,ENSSSCT00000017261,ENSSSCT00000063259	ENSSSCG00000015853	HERC2
chr1	127200325	127207695	1:127200325|127207695	.	-	exon	ENSSSCT00000005183,ENSSSCT00000025826	ENSSSCG00000023996	CASC4
chr6	69210845	69211313	6:69210845|69211313	.	-	exon_intron	ENSSSCT00000065793	ENSSSCG00000033497	RERE
chr17	39115371	39144798	17:39115371|39144798	.	+	exon	ENSSSCT00000049627,ENSSSCT00000041013,ENSSSCT00000037132,ENSSSCT00000031797,ENSSSCT00000054603,ENSSSCT00000008000	ENSSSCG00000007311	PHF20
chr13	5387101	5393008	13:5387101|5393008	.	-	exon_intron	ENSSSCT00000012267	ENSSSCG00000011201	SATB1
chr4	93738637	93747422	4:93738637|93747422	.	+	exon	ENSSSCT00000007106,ENSSSCT00000045139	ENSSSCG00000006487	CCT3
chr17	57591316	57598523	17:57591316|57598523	.	-	exon	ENSSSCT00000008212	ENSSSCG00000007501	BMP7
chr9	8706351	8709627	9:8706351|8709627	.	-	exon	ENSSSCT00000055213,ENSSSCT00000016190	ENSSSCG00000014838	PGM2L1
chr9	36537603	36540781	9:36537603|36540781	.	+	exon	ENSSSCT00000028484,ENSSSCT00000037844	ENSSSCG00000026153	ACAT1
chr7	86064996	86068321	7:86064996|86068321	.	-	exon	ENSSSCT00000061746,ENSSSCT00000027293,ENSSSCT00000043688,ENSSSCT00000047171,ENSSSCT00000025402,ENSSSCT00000037867,ENSSSCT00000002524	ENSSSCG00000002266	CHD2
chr13	65289860	65330679	13:65289860|65330679	.	-	exon	ENSSSCT00000024982,ENSSSCT00000065083,ENSSSCT00000044091	ENSSSCG00000026158	RAD18
chr2	143608419	143611137	2:143608419|143611137	.	-	exon	ENSSSCT00000054685	ENSSSCG00000038940	GNPDA1
chr1	221778750	221783005	1:221778750|221783005	.	+	exon	ENSSSCT00000005777	ENSSSCG00000005243	PGM5
chr2	77921662	77927239	2:77921662|77927239	.	+	exon	ENSSSCT00000015295	ENSSSCG00000014003	MIER2
chr13	132335769	132367470	13:132335769|132367470	.	-	exon	ENSSSCT00000037703,ENSSSCT00000055236,ENSSSCT00000037839,ENSSSCT00000065924,ENSSSCT00000048801,ENSSSCT00000047910	ENSSSCG00000031147	ACAP2
chrX	56390224	56399676	X:56390224|56399676	.	+	exon	ENSSSCT00000033877,ENSSSCT00000048623,ENSSSCT00000013534,ENSSSCT00000044842	ENSSSCG00000012377	---
chr14	29144281	29147546	14:29144281|29147546	.	-	exon	ENSSSCT00000048259,ENSSSCT00000010707	ENSSSCG00000009765	DNAH10
chr3	9726079	9732938	3:9726079|9732938	.	+	exon	ENSSSCT00000008425	ENSSSCG00000007684	PRKRIP1
chr13	158234285	158246790	13:158234285|158246790	.	+	exon	ENSSSCT00000057677,ENSSSCT00000013085,ENSSSCT00000040507	ENSSSCG00000011959	ABI3BP
chr12	47864398	47866209	12:47864398|47866209	.	-	exon	ENSSSCT00000052389,ENSSSCT00000019391	ENSSSCG00000017817	PRPF8
chr15	72447550	72450009	15:72447550|72450009	.	-	exon	ENSSSCT00000059662,ENSSSCT00000038484,ENSSSCT00000052558,ENSSSCT00000030496,ENSSSCT00000017321,ENSSSCT00000049996,ENSSSCT00000017322	ENSSSCG00000015908	TTC21B
chr6	120436551	120447406	6:120436551|120447406	.	+	exon	ENSSSCT00000029253,ENSSSCT00000023176	ENSSSCG00000027935	FHOD3
chr15	130875217	130894869	15:130875217|130894869	.	-	exon	ENSSSCT00000037680,ENSSSCT00000037953,ENSSSCT00000059340,ENSSSCT00000060169,ENSSSCT00000041440,ENSSSCT00000038752	ENSSSCG00000024373	TRIP12
chr15	91512801	91514202	15:91512801|91514202	.	+	exon	ENSSSCT00000017451	ENSSSCG00000016026	ZC3H15
chr14	29197788	29198724	14:29197788|29198724	.	-	exon	ENSSSCT00000048259,ENSSSCT00000010707	ENSSSCG00000009765	DNAH10
chr14	92300012	92309354	14:92300012|92309354	.	-	exon	ENSSSCT00000052831,ENSSSCT00000058440,ENSSSCT00000060617	ENSSSCG00000033323	---
chr13	133225592	133229104	13:133225592|133229104	.	-	exon	ENSSSCT00000012953,ENSSSCT00000065699,ENSSSCT00000045174,ENSSSCT00000039316	ENSSSCG00000011841	SENP5
chr14	46985143	46993251	14:46985143|46993251	.	+	exon	ENSSSCT00000045628,ENSSSCT00000047423,ENSSSCT00000058941,ENSSSCT00000051134,ENSSSCT00000010951,ENSSSCT00000065286	ENSSSCG00000009994	MTMR3
chr14	54704317	54709634	14:54704317|54709634	.	-	exon	ENSSSCT00000037537,ENSSSCT00000011106,ENSSSCT00000023830,ENSSSCT00000061348	ENSSSCG00000010144	ACTN2
chr3	113272703	113309553	3:113272703|113309553	.	+	exon	ENSSSCT00000054168,ENSSSCT00000066423,ENSSSCT00000009384,ENSSSCT00000038297,ENSSSCT00000057606,ENSSSCT00000065664,ENSSSCT00000048810	ENSSSCG00000008576	DTNB
chr5	51444401	51450798	5:51444401|51450798	.	-	exon	ENSSSCT00000061365	ENSSSCG00000034733	CMAS
chr7	68401378	68402796	7:68401378|68402796	.	+	exon	ENSSSCT00000002204	ENSSSCG00000001971	HECTD1
chr6	88545416	88546792	6:88545416|88546792	.	+	exon	ENSSSCT00000028289,ENSSSCT00000031351	ENSSSCG00000023122	KHDRBS1
chr6	100602832	100607627	6:100602832|100607627	.	-	intron	ENSSSCT00000028129	ENSSSCG00000021612	ARHGAP28
chr2	24996467	25013356	2:24996467|25013356	.	-	exon	ENSSSCT00000014519,ENSSSCT00000062140	ENSSSCG00000013294	LDLRAD3
chr15	52770700	52791642	15:52770700|52791642	.	-	exon	ENSSSCT00000046013,ENSSSCT00000017247	ENSSSCG00000015839	NRG1
chr16	23719568	23745763	16:23719568|23745763	.	-	exon	ENSSSCT00000060018,ENSSSCT00000065899,ENSSSCT00000018350,ENSSSCT00000032662,ENSSSCT00000064209	ENSSSCG00000016850	LIFR
chr8	29501557	29514108	8:29501557|29514108	.	+	exon	ENSSSCT00000022915,ENSSSCT00000041921,ENSSSCT00000046818,ENSSSCT00000023939	ENSSSCG00000028983	TBC1D1
chr9	31978940	31982933	9:31978940|31982933	.	+	exon	ENSSSCT00000016338	ENSSSCG00000014976	ARHGAP42
chr15	54402949	54416820	15:54402949|54416820	.	+	exon	ENSSSCT00000017252	ENSSSCG00000015844	GSR
chr15	67230501	67286017	15:67230501|67286017	.	-	exon	ENSSSCT00000047553,ENSSSCT00000065599,ENSSSCT00000017300	ENSSSCG00000015888	RBMS1
chr3	77360559	77371938	3:77360559|77371938	.	-	exon	ENSSSCT00000044463,ENSSSCT00000063303,ENSSSCT00000045437,ENSSSCT00000009157,ENSSSCT00000022299	ENSSSCG00000008363	AFTPH
chr14	39870224	39876213	14:39870224|39876213	.	-	exon	ENSSSCT00000010840	ENSSSCG00000009890	MAPKAPK5
chr8	135038418	135041907	8:135038418|135041907	.	+	exon	ENSSSCT00000044598,ENSSSCT00000061867,ENSSSCT00000010115,ENSSSCT00000043082	ENSSSCG00000009236	HELQ
chr3	11760554	11773901	3:11760554|11773901	.	+	exon	ENSSSCT00000030268,ENSSSCT00000008466,ENSSSCT00000031896,ENSSSCT00000052444	ENSSSCG00000007721	GTF2I
chr13	118870363	118872069	13:118870363|118872069	.	+	exon	ENSSSCT00000053011,ENSSSCT00000027605,ENSSSCT00000056528,ENSSSCT00000027021	ENSSSCG00000011769	FXR1
chr11	7850587	7871974	11:7850587|7871974	.	+	exon	ENSSSCT00000010230,ENSSSCT00000051094	ENSSSCG00000009335	B3GLCT
chr14	249923	287094	14:249923|287094	.	+	exon	ENSSSCT00000048435,ENSSSCT00000043382	ENSSSCG00000035901	SPIN1
chr15	60240440	60287993	15:60240440|60287993	.	+	exon	ENSSSCT00000017277	ENSSSCG00000015866	FMNL2
chr4	72049008	72065043	4:72049008|72065043	.	+	exon	ENSSSCT00000046542,ENSSSCT00000039192,ENSSSCT00000057627,ENSSSCT00000028806	ENSSSCG00000025087	ASPH
chr18	18334031	18342433	18:18334031|18342433	.	-	exon	ENSSSCT00000062911,ENSSSCT00000052925,ENSSSCT00000040512,ENSSSCT00000057690,ENSSSCT00000039045,ENSSSCT00000018024	ENSSSCG00000016554	MEST
chr6	159918293	159953975	6:159918293|159953975	.	-	exon	ENSSSCT00000004275,ENSSSCT00000060637,ENSSSCT00000038070	ENSSSCG00000003863	ZFYVE9
chr18	1475203	1481335	18:1475203|1481335	.	-	exon	ENSSSCT00000037441,ENSSSCT00000060196	ENSSSCG00000033272	DNAJB6
chr13	34824947	34825924	13:34824947|34825924	.	+	exon	ENSSSCT00000037957,ENSSSCT00000012529	ENSSSCG00000011449	GNL3
chr12	23857979	23862768	12:23857979|23862768	.	+	exon	ENSSSCT00000019067	ENSSSCG00000017513	NPEPPS
chr10	32840622	32859397	10:32840622|32859397	.	+	exon	ENSSSCT00000012026,ENSSSCT00000059696,ENSSSCT00000058074	ENSSSCG00000010987	UBAP2
chr6	28311909	28316961	6:28311909|28316961	.	-	exon_intron	ENSSSCT00000026185	ENSSSCG00000024750	GFOD2
chr6	91537803	91540596	6:91537803|91540596	.	+	exon	ENSSSCT00000061991,ENSSSCT00000060786,ENSSSCT00000058871	ENSSSCG00000003627	ZMYM4
chr16	43796767	43832197	16:43796767|43832197	.	-	exon	ENSSSCT00000018451	ENSSSCG00000016943	ADAMTS6
chr6	13566069	13568869	6:13566069|13568869	.	+	exon	ENSSSCT00000062222,ENSSSCT00000030710,ENSSSCT00000042511,ENSSSCT00000042208	ENSSSCG00000025323	SF3B3
chr12	55430702	55432293	12:55430702|55432293	.	+	exon	ENSSSCT00000019603	ENSSSCG00000018009	ADPRM
chr10	23313239	23321391	10:23313239|23321391	.	+	exon	ENSSSCT00000041321,ENSSSCT00000030669	ENSSSCG00000027314	CAMSAP2
chr6	106951359	106954430	6:106951359|106954430	.	+	exon	ENSSSCT00000025346,ENSSSCT00000065295	ENSSSCG00000025478	MIB1
chr1	128198	132692	1:128198|132692	.	-	exon	ENSSSCT00000042748,ENSSSCT00000055371,ENSSSCT00000047009,ENSSSCT00000063290,ENSSSCT00000041397,ENSSSCT00000038814	ENSSSCG00000029697	FAM120B
chr13	2947470	2964480	13:2947470|2964480	.	-	exon	ENSSSCT00000062689,ENSSSCT00000043002,ENSSSCT00000012259,ENSSSCT00000040406,ENSSSCT00000043480	ENSSSCG00000011194	ANKRD28
chr7	94553559	94558109	7:94553559|94558109	.	+	exon	ENSSSCT00000057905,ENSSSCT00000054657,ENSSSCT00000045706,ENSSSCT00000002593,ENSSSCT00000055338	ENSSSCG00000002330	PCNX1
chr2	147146891	147175048	2:147146891|147175048	.	-	exon	ENSSSCT00000015744,ENSSSCT00000037134	ENSSSCG00000014406	PRELID2
chr1	261142021	261155614	1:261142021|261155614	.	+	exon	ENSSSCT00000038193,ENSSSCT00000047710,ENSSSCT00000050857,ENSSSCT00000057613,ENSSSCT00000036761,ENSSSCT00000052997	ENSSSCG00000032297	---
chr10	18829549	18861533	10:18829549|18861533	.	-	exon	ENSSSCT00000032490	ENSSSCG00000022034	SMYD3
chr11	13330903	13349742	11:13330903|13349742	.	-	exon	ENSSSCT00000010259	ENSSSCG00000009362	TRPC4
chr16	26576176	26646919	16:26576176|26646919	.	-	exon	ENSSSCT00000018366,ENSSSCT00000037432,ENSSSCT00000044789	ENSSSCG00000016863	OXCT1
chr13	100034974	100054982	13:100034974|100054982	.	-	exon	ENSSSCT00000024496,ENSSSCT00000060868,ENSSSCT00000012844,ENSSSCT00000046767,ENSSSCT00000049394,ENSSSCT00000047821,ENSSSCT00000055799	ENSSSCG00000011733	IFT80
chr9	73094595	73126973	9:73094595|73126973	.	+	exon	ENSSSCT00000057775,ENSSSCT00000052640,ENSSSCT00000037283,ENSSSCT00000032573,ENSSSCT00000025363	ENSSSCG00000022982	VPS50
chr8	55715869	55717520	8:55715869|55717520	.	+	exon	ENSSSCT00000009745,ENSSSCT00000047001	ENSSSCG00000008901	PAICS
chr18	9065917	9079520	18:9065917|9079520	.	+	exon	ENSSSCT00000053983,ENSSSCT00000046523,ENSSSCT00000040418,ENSSSCT00000036816,ENSSSCT00000017958,ENSSSCT00000055445	ENSSSCG00000016494	BRAF
chr13	121882226	121886954	13:121882226|121886954	.	-	exon	ENSSSCT00000065522,ENSSSCT00000012894,ENSSSCT00000041481,ENSSSCT00000055151,ENSSSCT00000042585,ENSSSCT00000058494	ENSSSCG00000011782	ABCC5
chr13	34876368	34882541	13:34876368|34882541	.	-	exon	ENSSSCT00000038250,ENSSSCT00000041332,ENSSSCT00000012526,ENSSSCT00000054306,ENSSSCT00000042456	ENSSSCG00000011446	NEK4
chr5	53771106	53779119	5:53771106|53779119	.	-	exon	ENSSSCT00000000633,ENSSSCT00000055577,ENSSSCT00000046224,ENSSSCT00000059158,ENSSSCT00000060287,ENSSSCT00000056634,ENSSSCT00000037877,ENSSSCT00000041180	ENSSSCG00000000588	PLEKHA5
chr13	78881041	78882568	13:78881041|78882568	.	-	exon	ENSSSCT00000027665,ENSSSCT00000046301,ENSSSCT00000048412	ENSSSCG00000027467	DZIP1L
chr11	1141224	1141776	11:1141224|1141776	.	-	exon	ENSSSCT00000051789,ENSSSCT00000010159	ENSSSCG00000009276	XPO4
chr7	20251809	20273243	7:20251809|20273243	.	+	exon	ENSSSCT00000001196,ENSSSCT00000062876,ENSSSCT00000049610,ENSSSCT00000055211,ENSSSCT00000057693	ENSSSCG00000001100	CARMIL1
chr13	82256891	82285635	13:82256891|82285635	.	+	exon	ENSSSCT00000012777,ENSSSCT00000053735	ENSSSCG00000011672	RASA2
chr3	107214187	107229406	3:107214187|107229406	.	-	exon	ENSSSCT00000009316	ENSSSCG00000008513	BIRC6
chr4	94418169	94438667	4:94418169|94438667	.	+	exon	ENSSSCT00000007128,ENSSSCT00000026228,ENSSSCT00000027588	ENSSSCG00000006508	ASH1L
chr7	49010454	49021872	7:49010454|49021872	.	+	exon	ENSSSCT00000062071,ENSSSCT00000043845,ENSSSCT00000049248,ENSSSCT00000039924	ENSSSCG00000001779	---
chr17	13008092	13031589	17:13008092|13031589	.	+	exon	ENSSSCT00000028117,ENSSSCT00000058258,ENSSSCT00000007703,ENSSSCT00000045015,ENSSSCT00000046428,ENSSSCT00000057364	ENSSSCG00000007034	PSD3
chr15	79975237	79976596	15:79975237|79976596	.	-	exon	ENSSSCT00000017380	ENSSSCG00000015962	SP3
chr8	1910378	1911076	8:1910378|1911076	.	+	exon	ENSSSCT00000058482,ENSSSCT00000009515,ENSSSCT00000062412,ENSSSCT00000056236	ENSSSCG00000008697	HTT
chr5	60297399	60302657	5:60297399|60302657	.	+	exon	ENSSSCT00000059330,ENSSSCT00000039050	ENSSSCG00000000625	LRP6
chr11	5524053	5581004	11:5524053|5581004	.	+	exon	ENSSSCT00000063523,ENSSSCT00000041753,ENSSSCT00000010210,ENSSSCT00000045308	ENSSSCG00000009319	PAN3
chr12	60348042	60376920	12:60348042|60376920	.	-	exon	ENSSSCT00000053536,ENSSSCT00000037168,ENSSSCT00000019644,ENSSSCT00000064503	ENSSSCG00000018049	SLC5A10
chr13	79323253	79342130	13:79323253|79342130	.	-	exon	ENSSSCT00000038878,ENSSSCT00000048320,ENSSSCT00000061029,ENSSSCT00000023265	ENSSSCG00000026746	---
chr1	115734903	115820705	1:115734903|115820705	.	+	exon	ENSSSCT00000005084,ENSSSCT00000040161	ENSSSCG00000004603	RFX7
chr2	89119409	89129740	2:89119409|89129740	.	+	exon	ENSSSCT00000029158	ENSSSCG00000014123	FAM151B
chr9	68423854	68443429	9:68423854|68443429	.	+	exon	ENSSSCT00000049794,ENSSSCT00000037620,ENSSSCT00000016668,ENSSSCT00000061910,ENSSSCT00000041285,ENSSSCT00000040610,ENSSSCT00000063451,ENSSSCT00000056370,ENSSSCT00000038519	ENSSSCG00000015297	ADAM22
chrX	111210948	111220783	X:111210948|111220783	.	+	exon	ENSSSCT00000036051	ENSSSCG00000012698	SLC9A6
chr12	16140336	16151248	12:16140336|16151248	.	-	exon	ENSSSCT00000041301,ENSSSCT00000018837,ENSSSCT00000061479,ENSSSCT00000049337,ENSSSCT00000062575,ENSSSCT00000048621,ENSSSCT00000041446	ENSSSCG00000017301	TLK2
chr11	9145564	9190868	11:9145564|9190868	.	+	exon	ENSSSCT00000051730,ENSSSCT00000063159,ENSSSCT00000010242	ENSSSCG00000009345	PDS5B
chr4	90154266	90171499	4:90154266|90171499	.	+	exon	ENSSSCT00000006999	ENSSSCG00000006386	COPA
chr1	207724227	207751260	1:207724227|207751260	.	+	exon	ENSSSCT00000037598	ENSSSCG00000039025	FREM1
chr18	9058146	9084316	18:9058146|9084316	.	+	exon	ENSSSCT00000053983,ENSSSCT00000040418,ENSSSCT00000036816,ENSSSCT00000017958,ENSSSCT00000055445	ENSSSCG00000016494	BRAF
chr2	38993497	39019068	2:38993497|39019068	.	-	exon	ENSSSCT00000014576,ENSSSCT00000029445	ENSSSCG00000013347	PRMT3
chr13	166836891	166837551	13:166836891|166837551	.	-	exon	ENSSSCT00000022760,ENSSSCT00000040760,ENSSSCT00000044063	ENSSSCG00000026130	EPHA3
chr15	95965139	95990609	15:95965139|95990609	.	+	exon	ENSSSCT00000055105,ENSSSCT00000017486,ENSSSCT00000053923,ENSSSCT00000064666,ENSSSCT00000054157	ENSSSCG00000016061	MYO1B
chr11	63701551	63706143	11:63701551|63706143	.	-	exon	ENSSSCT00000044045,ENSSSCT00000010407	ENSSSCG00000009491	TGDS
chr6	95215829	95221383	6:95215829|95221383	.	+	exon	ENSSSCT00000039184,ENSSSCT00000004050,ENSSSCT00000040898,ENSSSCT00000043147	ENSSSCG00000003654	MACF1
chr1	188591477	188594965	1:188591477|188594965	.	-	exon	ENSSSCT00000053453,ENSSSCT00000052279	ENSSSCG00000037854	L3HYPDH
chr15	77227959	77231348	15:77227959|77231348	.	-	exon_intron	ENSSSCT00000061621,ENSSSCT00000058240,ENSSSCT00000017361	ENSSSCG00000015944	TLK1
chr1	74404668	74429801	1:74404668|74429801	.	+	exon	ENSSSCT00000022746,ENSSSCT00000056646,ENSSSCT00000046117	ENSSSCG00000040199	AFG1L
chr16	72985021	73039920	16:72985021|73039920	.	+	exon	ENSSSCT00000018613	ENSSSCG00000017095	---
chr13	39498591	39503860	13:39498591|39503860	.	-	exon	ENSSSCT00000026579,ENSSSCT00000058112,ENSSSCT00000012549,ENSSSCT00000012548	ENSSSCG00000011467	DENND6A
chr8	132069936	132074946	8:132069936|132074946	.	-	exon	ENSSSCT00000046259,ENSSSCT00000029989	ENSSSCG00000026655	PTPN13
chr9	39494895	39503008	9:39494895|39503008	.	-	exon	ENSSSCT00000044791,ENSSSCT00000053532,ENSSSCT00000032388	ENSSSCG00000029538	PPP2R1B
chr13	18341600	18350103	13:18341600|18350103	.	+	exon	ENSSSCT00000030407	ENSSSCG00000022618	CMTM8
chrX	47818210	47826089	X:47818210|47826089	.	-	exon	ENSSSCT00000034751,ENSSSCT00000026514,ENSSSCT00000013499,ENSSSCT00000033428,ENSSSCT00000013498	ENSSSCG00000024814	PFKFB1
chr7	92869221	92887508	7:92869221|92887508	.	+	exon	ENSSSCT00000002567	ENSSSCG00000002305	EXD2
chr12	16156838	16164359	12:16156838|16164359	.	-	exon	ENSSSCT00000041301,ENSSSCT00000018837,ENSSSCT00000061479,ENSSSCT00000049337,ENSSSCT00000062575,ENSSSCT00000048621,ENSSSCT00000041446	ENSSSCG00000017301	TLK2
chr1	4775755	4843415	1:4775755|4843415	.	-	exon	ENSSSCT00000042383,ENSSSCT00000056118,ENSSSCT00000057600,ENSSSCT00000004455,ENSSSCT00000060412	ENSSSCG00000004029	QKI
chr14	107976914	107984840	14:107976914|107984840	.	-	exon	ENSSSCT00000011498,ENSSSCT00000064631	ENSSSCG00000010508	TM9SF3
chr6	91670370	91673840	6:91670370|91673840	.	-	exon	ENSSSCT00000048798,ENSSSCT00000065420,ENSSSCT00000049948	ENSSSCG00000037121	KIAA0319L
chr12	6460664	6462407	12:6460664|6462407	.	+	exon	ENSSSCT00000046891,ENSSSCT00000061828	ENSSSCG00000017231	NAT9
chr6	44131596	44138702	6:44131596|44138702	.	+	exon	ENSSSCT00000039958,ENSSSCT00000041984,ENSSSCT00000045087,ENSSSCT00000056604,ENSSSCT00000050685	ENSSSCG00000031169	---
chr6	157320562	157345423	6:157320562|157345423	.	+	exon	ENSSSCT00000024705	ENSSSCG00000029633	USP24
chr5	87271453	87276568	5:87271453|87276568	.	+	exon	ENSSSCT00000032012	ENSSSCG00000028182	CDK17
chr13	180606799	180626835	13:180606799|180626835	.	+	exon	ENSSSCT00000027672,ENSSSCT00000022689	ENSSSCG00000024623	USP25
chr17	40205226	40206991	17:40205226|40206991	.	-	exon	ENSSSCT00000044422,ENSSSCT00000057141,ENSSSCT00000043540,ENSSSCT00000065011,ENSSSCT00000008022,ENSSSCT00000057488	ENSSSCG00000007331	RBL1
chr16	641782	655912	16:641782|655912	.	-	exon	ENSSSCT00000018267	ENSSSCG00000016780	CTNND2
chr5	103047328	103070213	5:103047328|103070213	.	-	exon	ENSSSCT00000029790,ENSSSCT00000029841,ENSSSCT00000058522,ENSSSCT00000026141,ENSSSCT00000053657	ENSSSCG00000029249	NAV3
chr13	202863732	202875571	13:202863732|202875571	.	-	exon	ENSSSCT00000037062,ENSSSCT00000064156,ENSSSCT00000062884,ENSSSCT00000025909	ENSSSCG00000021042	BRWD1
chr13	108810158	108829633	13:108810158|108829633	.	-	exon	ENSSSCT00000027451,ENSSSCT00000050971,ENSSSCT00000040331,ENSSSCT00000063470,ENSSSCT00000038072,ENSSSCT00000057064,ENSSSCT00000029926	ENSSSCG00000030467	PHC3
chr1	248463645	248474020	1:248463645|248474020	.	+	exon	ENSSSCT00000005980	ENSSSCG00000005436	---
chr6	37151567	37166517	6:37151567|37166517	.	-	exon	ENSSSCT00000058443,ENSSSCT00000003145,ENSSSCT00000050959	ENSSSCG00000002844	---
chr10	704936	713164	10:704936|713164	.	-	exon	ENSSSCT00000063834,ENSSSCT00000052320	ENSSSCG00000032055	TROVE2
chr11	51531489	51540684	11:51531489|51540684	.	+	exon	ENSSSCT00000010395	ENSSSCG00000009480	NDFIP2
chr1	242111791	242116331	1:242111791|242116331	.	-	exon	ENSSSCT00000039346,ENSSSCT00000063565,ENSSSCT00000005932	ENSSSCG00000005389	TEX10
chr1	271368900	271389854	1:271368900|271389854	.	+	exon	ENSSSCT00000006285,ENSSSCT00000055254,ENSSSCT00000055094	ENSSSCG00000005715	PRRC2B
chr13	46159777	46164484	13:46159777|46164484	.	-	exon	ENSSSCT00000055973,ENSSSCT00000064506,ENSSSCT00000012579	ENSSSCG00000011496	ADAMTS9
chr18	12029116	12099905	18:12029116|12099905	.	+	exon	ENSSSCT00000050518	ENSSSCG00000016521	DGKI
chr3	76615866	76627539	3:76615866|76627539	.	+	exon	ENSSSCT00000046670,ENSSSCT00000009151	ENSSSCG00000008357	SPRED2
chr5	98808700	98859107	5:98808700|98859107	.	-	exon	ENSSSCT00000029091,ENSSSCT00000029567	ENSSSCG00000024065	TMTC2
chr9	93295752	93304613	9:93295752|93304613	.	-	exon	ENSSSCT00000046038,ENSSSCT00000016766	ENSSSCG00000015391	CROT
chr1	132940280	132963031	1:132940280|132963031	.	-	exon	ENSSSCT00000055368	ENSSSCG00000039393	SPRED1
chr15	109314716	109316040	15:109314716|109316040	.	-	exon	ENSSSCT00000017556,ENSSSCT00000050436,ENSSSCT00000040875	ENSSSCG00000016125	INO80D
chr11	51388870	51390018	11:51388870|51390018	.	-	exon	ENSSSCT00000050901,ENSSSCT00000061236,ENSSSCT00000028357,ENSSSCT00000064925,ENSSSCT00000010394	ENSSSCG00000009479	RBM26
chr2	119408235	119422104	2:119408235|119422104	.	-	exon	ENSSSCT00000053180	ENSSSCG00000014215	PGGT1B
chr3	103726106	103773127	3:103726106|103773127	.	-	exon	ENSSSCT00000009306	ENSSSCG00000008504	CRIM1
chr5	30859944	30925967	5:30859944|30925967	.	-	exon	ENSSSCT00000062302,ENSSSCT00000000516,ENSSSCT00000064279	ENSSSCG00000000478	GRIP1
chr8	76195576	76216099	8:76195576|76216099	.	-	exon	ENSSSCT00000042085,ENSSSCT00000040238,ENSSSCT00000041949,ENSSSCT00000009867,ENSSSCT00000048346,ENSSSCT00000049933,ENSSSCT00000059149,ENSSSCT00000059627	ENSSSCG00000009010	ARFIP1
chr11	5503065	5546751	11:5503065|5546751	.	+	exon	ENSSSCT00000063523,ENSSSCT00000041753,ENSSSCT00000010210,ENSSSCT00000052848,ENSSSCT00000045308	ENSSSCG00000009319	PAN3
chr6	166989367	167000612	6:166989367|167000612	.	+	exon	ENSSSCT00000066160,ENSSSCT00000063043,ENSSSCT00000043553,ENSSSCT00000041323,ENSSSCT00000037476,ENSSSCT00000004352	ENSSSCG00000036909	ERI3
chr13	200708916	200714208	13:200708916|200714208	.	+	exon	ENSSSCT00000038292,ENSSSCT00000058719	ENSSSCG00000012062	TTC3
chr4	35345535	35345931	4:35345535|35345931	.	+	exon	ENSSSCT00000033719,ENSSSCT00000035357,ENSSSCT00000035298,ENSSSCT00000036111,ENSSSCT00000033597	ENSSSCG00000006059	NCALD
chr14	39628391	39638619	14:39628391|39638619	.	+	exon	ENSSSCT00000062454,ENSSSCT00000010837,ENSSSCT00000059448	ENSSSCG00000009887	NAA25
chr10	16490536	16522506	10:16490536|16522506	.	-	exon	ENSSSCT00000045011,ENSSSCT00000055643,ENSSSCT00000035590,ENSSSCT00000011894,ENSSSCT00000033298	ENSSSCG00000010872	AKT3
chr6	169018075	169047805	6:169018075|169047805	.	+	exon	ENSSSCT00000024723,ENSSSCT00000038171,ENSSSCT00000031628	ENSSSCG00000023266	FOXJ3
chrX	56410418	56417415	X:56410418|56417415	.	+	exon	ENSSSCT00000033877,ENSSSCT00000048623,ENSSSCT00000013534,ENSSSCT00000044842	ENSSSCG00000012377	---
chr6	79057470	79063127	6:79057470|79063127	.	-	exon	ENSSSCT00000050704,ENSSSCT00000003902,ENSSSCT00000045379,ENSSSCT00000052108,ENSSSCT00000057014,ENSSSCT00000043524,ENSSSCT00000065554,ENSSSCT00000065345	ENSSSCG00000003512	EIF4G3
chr13	21829652	21838494	13:21829652|21838494	.	-	exon	ENSSSCT00000045094,ENSSSCT00000048017,ENSSSCT00000060208,ENSSSCT00000027443	ENSSSCG00000024222	MLH1
chr6	150888520	150891132	6:150888520|150891132	.	-	exon	ENSSSCT00000025523,ENSSSCT00000037600,ENSSSCT00000042939,ENSSSCT00000063700	ENSSSCG00000023243	NFIA
chr4	65214828	65219019	4:65214828|65219019	.	+	exon	ENSSSCT00000051622,ENSSSCT00000022649,ENSSSCT00000006789,ENSSSCT00000058022,ENSSSCT00000039136,ENSSSCT00000006788,ENSSSCT00000046265,ENSSSCT00000053898,ENSSSCT00000046801	ENSSSCG00000006194	NCOA2
chr9	10688009	10690581	9:10688009|10690581	.	+	exon	ENSSSCT00000016221,ENSSSCT00000062543,ENSSSCT00000042237,ENSSSCT00000065038,ENSSSCT00000062568,ENSSSCT00000062151,ENSSSCT00000062021	ENSSSCG00000014868	EMSY
chr18	1580250	1604899	18:1580250|1604899	.	-	exon	ENSSSCT00000017866	ENSSSCG00000016409	UBE3C
chr1	98929605	98973843	1:98929605|98973843	.	-	exon	ENSSSCT00000024612,ENSSSCT00000022523,ENSSSCT00000044909,ENSSSCT00000004980	ENSSSCG00000004508	DYM
chr4	94324418	94324938	4:94324418|94324938	.	+	exon	ENSSSCT00000007128,ENSSSCT00000026228,ENSSSCT00000027588	ENSSSCG00000006508	ASH1L
chr1	57780877	57785737	1:57780877|57785737	.	-	exon	ENSSSCT00000004784	ENSSSCG00000004328	MDN1
chr15	84834976	84870609	15:84834976|84870609	.	-	exon	ENSSSCT00000017427,ENSSSCT00000017426	ENSSSCG00000016005	SESTD1
chr10	26879612	26890213	10:26879612|26890213	.	+	exon	ENSSSCT00000045875	ENSSSCG00000033654	FANCC
chr17	50716386	50722398	17:50716386|50722398	.	+	exon	ENSSSCT00000008164	ENSSSCG00000007460	ARFGEF2
chr5	83970642	83981394	5:83970642|83981394	.	+	exon	ENSSSCT00000062521,ENSSSCT00000028017,ENSSSCT00000059466,ENSSSCT00000059790,ENSSSCT00000046579	ENSSSCG00000026697	UHRF1BP1L
chr5	35769902	35772923	5:35769902|35772923	.	+	exon	ENSSSCT00000056108	ENSSSCG00000032468	RAB21
chr3	114743498	114755035	3:114743498|114755035	.	+	exon	ENSSSCT00000066132,ENSSSCT00000009403,ENSSSCT00000009401	ENSSSCG00000008591	ATAD2B
chr6	14769100	14783640	6:14769100|14783640	.	-	exon	ENSSSCT00000003036	ENSSSCG00000002740	AP1G1
chr5	42538537	42551710	5:42538537|42551710	.	+	exon	ENSSSCT00000054232	ENSSSCG00000034407	AMN1
chr12	59827745	59839936	12:59827745|59839936	.	+	exon	ENSSSCT00000019640,ENSSSCT00000035940	ENSSSCG00000018045	ULK2
chr8	40180318	40215963	8:40180318|40215963	.	+	exon	ENSSSCT00000049842,ENSSSCT00000044700,ENSSSCT00000048302,ENSSSCT00000040558,ENSSSCT00000041138,ENSSSCT00000058558	ENSSSCG00000031636	---
chr12	17995944	17996570	12:17995944|17996570	.	+	exon	ENSSSCT00000064483,ENSSSCT00000037585,ENSSSCT00000053593,ENSSSCT00000018861	ENSSSCG00000017325	PLEKHM1
chr14	131556704	131569467	14:131556704|131569467	.	-	exon	ENSSSCT00000011705,ENSSSCT00000065903,ENSSSCT00000052213	ENSSSCG00000010699	ATE1
chr15	106701863	106724482	15:106701863|106724482	.	+	exon	ENSSSCT00000059664,ENSSSCT00000038809	ENSSSCG00000016118	CYP20A1
chr12	12757544	12807169	12:12757544|12807169	.	-	exon	ENSSSCT00000018795,ENSSSCT00000052192	ENSSSCG00000023992	CEP112
chrX	87622709	87630300	X:87622709|87630300	.	-	exon	ENSSSCT00000013729,ENSSSCT00000023366,ENSSSCT00000035778	ENSSSCG00000012557	---
chr4	98631222	98631854	4:98631222|98631854	.	-	exon	ENSSSCT00000031154,ENSSSCT00000056821,ENSSSCT00000062882	ENSSSCG00000026395,ENSSSCG00000029230	TARS2,ECM1
chr7	66529998	66530404	7:66529998|66530404	.	-	intergenic region	n/a	n/a	---
chr8	133695707	133797336	8:133695707|133797336	.	+	intergenic region	n/a	n/a	---
chr18	54227235	54266233	18:54227235|54266233	.	-	exon	ENSSSCT00000047945	ENSSSCG00000035581	SUGCT
chr10	48831898	48841983	10:48831898|48841983	.	-	exon	ENSSSCT00000012110,ENSSSCT00000037234,ENSSSCT00000058945,ENSSSCT00000064510	ENSSSCG00000011066	YME1L1
chr18	40675472	40685458	18:40675472|40685458	.	-	exon	ENSSSCT00000060396,ENSSSCT00000029825,ENSSSCT00000055803,ENSSSCT00000053149	ENSSSCG00000023445	AVL9
chr9	104119170	104139793	9:104119170|104139793	.	-	exon	ENSSSCT00000016806,ENSSSCT00000056919	ENSSSCG00000015427	ORC5
chr9	122010986	122047770	9:122010986|122047770	.	-	exon	ENSSSCT00000016923	ENSSSCG00000015534	ACBD6
chr10	68509412	68518239	10:68509412|68518239	.	-	exon	ENSSSCT00000040226,ENSSSCT00000040561,ENSSSCT00000066425,ENSSSCT00000024416,ENSSSCT00000040160,ENSSSCT00000065998,ENSSSCT00000029839,ENSSSCT00000048504,ENSSSCT00000060991	ENSSSCG00000029602	WDR37
chr3	4068812	4073745	3:4068812|4073745	.	-	exon	ENSSSCT00000051093	ENSSSCG00000038526	FBXL18
chr3	125416359	125418275	3:125416359|125418275	.	+	exon	ENSSSCT00000009440	ENSSSCG00000008629	ROCK2
chr3	53237773	53262907	3:53237773|53262907	.	+	exon	ENSSSCT00000008946,ENSSSCT00000065684,ENSSSCT00000038915	ENSSSCG00000008169	TBC1D8
chr11	67431019	67440820	11:67431019|67440820	.	+	exon	ENSSSCT00000026699,ENSSSCT00000030682	ENSSSCG00000026863	FARP1
chr11	18313796	18355949	11:18313796|18355949	.	+	exon_intron	ENSSSCT00000043747,ENSSSCT00000010296	ENSSSCG00000009397	CAB39L
chr13	31675253	31676127	13:31675253|31676127	.	-	exon	ENSSSCT00000063513,ENSSSCT00000046048,ENSSSCT00000045794,ENSSSCT00000045530,ENSSSCT00000040844,ENSSSCT00000012451	ENSSSCG00000011373	QRICH1
chr14	107247510	107256259	14:107247510|107256259	.	-	exon	ENSSSCT00000011484	ENSSSCG00000010496	TCTN3
chr1	131098976	131104224	1:131098976|131104224	.	-	exon	ENSSSCT00000032164,ENSSSCT00000064597,ENSSSCT00000005281,ENSSSCT00000063679,ENSSSCT00000031444	ENSSSCG00000004782	BUB1B
chr6	31859873	31867964	6:31859873|31867964	.	-	exon	ENSSSCT00000040052	ENSSSCG00000033591	CHD9
chr3	126572165	126580084	3:126572165|126580084	.	-	exon	ENSSSCT00000009449	ENSSSCG00000008637	TAF1B
chr9	87840254	87840517	9:87840254|87840517	.	+	exon	ENSSSCT00000065597,ENSSSCT00000005975,ENSSSCT00000033282,ENSSSCT00000042130,ENSSSCT00000016743,ENSSSCT00000033958	ENSSSCG00000015368	HDAC9
chr11	5503065	5507316	11:5503065|5507316	.	+	exon	ENSSSCT00000063523,ENSSSCT00000041753,ENSSSCT00000010210,ENSSSCT00000052848,ENSSSCT00000045308	ENSSSCG00000009319	PAN3
chr1	608276	611340	1:608276|611340	.	+	exon	ENSSSCT00000004431	ENSSSCG00000004008	WDR27
chr14	66658382	66664149	14:66658382|66664149	.	-	exon	ENSSSCT00000051269,ENSSSCT00000063041,ENSSSCT00000053707,ENSSSCT00000011192,ENSSSCT00000065498	ENSSSCG00000010226	JMJD1C
chr15	112941935	112955512	15:112941935|112955512	.	-	exon	ENSSSCT00000017589	ENSSSCG00000016156	ACADL
chr11	1141224	1163643	11:1141224|1163643	.	-	exon_intron	ENSSSCT00000051789,ENSSSCT00000010159	ENSSSCG00000009276	XPO4
chr16	47957476	47974319	16:47957476|47974319	.	+	exon	ENSSSCT00000062419,ENSSSCT00000018480	ENSSSCG00000016971	MCCC2
chr3	94534268	94542205	3:94534268|94542205	.	-	exon	ENSSSCT00000059011,ENSSSCT00000009246,ENSSSCT00000058836,ENSSSCT00000057505	ENSSSCG00000008444	PRKCE
chr17	11420778	11422159	17:11420778|11422159	.	+	exon	ENSSSCT00000007695,ENSSSCT00000007694	ENSSSCG00000007026	VDAC3
chr15	13741706	13745989	15:13741706|13745989	.	-	exon	ENSSSCT00000044365,ENSSSCT00000058423	ENSSSCG00000035195	HNMT
chr5	73383231	73399218	5:73383231|73399218	.	-	exon	ENSSSCT00000038625	ENSSSCG00000031701	GXYLT1
chr12	2288303	2292225	12:2288303|2292225	.	+	exon	ENSSSCT00000018679	ENSSSCG00000017155	EIF4A3
chr2	42552692	42715717	2:42552692|42715717	.	+	exon	ENSSSCT00000051326,ENSSSCT00000064721,ENSSSCT00000062538,ENSSSCT00000014619	ENSSSCG00000034191	SOX6
chr7	38369740	38372753	7:38369740|38372753	.	-	exon	ENSSSCT00000001859	ENSSSCG00000001667	ZNF318
chr3	53828715	53831416	3:53828715|53831416	.	+	exon_intron	ENSSSCT00000037555	ENSSSCG00000008175	CHST10
chr9	130297504	130384896	9:130297504|130384896	.	-	exon	ENSSSCT00000065919,ENSSSCT00000050185,ENSSSCT00000061768,ENSSSCT00000036947,ENSSSCT00000050930,ENSSSCT00000059546,ENSSSCT00000016980	ENSSSCG00000015586	RPS6KC1
chr10	53202790	53311138	10:53202790|53311138	.	-	exon	ENSSSCT00000040886,ENSSSCT00000051729,ENSSSCT00000049894,ENSSSCT00000052589,ENSSSCT00000062642,ENSSSCT00000050792,ENSSSCT00000065696	ENSSSCG00000011085	MLLT10
chr6	88952418	88953241	6:88952418|88953241	.	+	exon	ENSSSCT00000059382,ENSSSCT00000024432,ENSSSCT00000045330	ENSSSCG00000021457	ZBTB8A
chr10	42061873	42147610	10:42061873|42147610	.	+	exon_intron	ENSSSCT00000035562,ENSSSCT00000012067,ENSSSCT00000044948	ENSSSCG00000011025	ZEB1
chr8	18861488	18879156	8:18861488|18879156	.	-	exon	ENSSSCT00000023266,ENSSSCT00000053427	ENSSSCG00000023001	CCDC149
chr8	38273589	38280012	8:38273589|38280012	.	+	exon	ENSSSCT00000048245,ENSSSCT00000009651	ENSSSCG00000008821	SLAIN2
chr13	73859561	73863238	13:73859561|73863238	.	-	exon	ENSSSCT00000012730,ENSSSCT00000061217,ENSSSCT00000063129,ENSSSCT00000045991,ENSSSCT00000012733,ENSSSCT00000050444,ENSSSCT00000043793	ENSSSCG00000011632	NPHP3
chr3	11777568	11782001	3:11777568|11782001	.	+	exon	ENSSSCT00000030268,ENSSSCT00000008466,ENSSSCT00000031896,ENSSSCT00000052444	ENSSSCG00000007721	GTF2I
chr5	68072367	68075752	5:68072367|68075752	.	+	exon	ENSSSCT00000062839,ENSSSCT00000041136,ENSSSCT00000063805,ENSSSCT00000038423,ENSSSCT00000048758,ENSSSCT00000040275,ENSSSCT00000042496	ENSSSCG00000000753	WNK1
chr14	103551372	103564282	14:103551372|103564282	.	+	exon	ENSSSCT00000047194,ENSSSCT00000029375,ENSSSCT00000027675,ENSSSCT00000011455	ENSSSCG00000010467	BTAF1
chr13	66228491	66231124	13:66228491|66231124	.	-	exon	ENSSSCT00000012654	ENSSSCG00000011562	EMC3
chr14	6766438	6771753	14:6766438|6771753	.	+	exon	ENSSSCT00000010550,ENSSSCT00000040581,ENSSSCT00000057329	ENSSSCG00000032622	PPP3CC
chr9	121610724	121617143	9:121610724|121617143	.	+	exon	ENSSSCT00000016919	ENSSSCG00000015531	CEP350
chr1	223057449	223077506	1:223057449|223077506	.	-	exon	ENSSSCT00000042045,ENSSSCT00000005787	ENSSSCG00000005252	PTAR1
chr1	270874729	270884307	1:270874729|270884307	.	+	exon	ENSSSCT00000039018,ENSSSCT00000054304,ENSSSCT00000006275	ENSSSCG00000005706	ABL1
chr4	29014534	29047618	4:29014534|29047618	.	-	exon_intron	ENSSSCT00000061152,ENSSSCT00000059680,ENSSSCT00000041057,ENSSSCT00000064438,ENSSSCT00000006621	ENSSSCG00000006032	EMC2
chr10	26969694	26997717	10:26969694|26997717	.	+	exon	ENSSSCT00000011975,ENSSSCT00000045875	ENSSSCG00000033654	FANCC
chr11	16624767	16625500	11:16624767|16625500	.	-	exon	ENSSSCT00000047858,ENSSSCT00000058225,ENSSSCT00000028001	ENSSSCG00000029598	FAM124A
chr14	131556704	131560323	14:131556704|131560323	.	-	exon	ENSSSCT00000011705,ENSSSCT00000065903,ENSSSCT00000052213	ENSSSCG00000010699	ATE1
chr6	104058131	104071224	6:104058131|104071224	.	+	exon	ENSSSCT00000037788,ENSSSCT00000038489	ENSSSCG00000034816	METTL4
chr15	135831359	135864242	15:135831359|135864242	.	+	exon	ENSSSCT00000060683,ENSSSCT00000045986,ENSSSCT00000017770,ENSSSCT00000062245	ENSSSCG00000016317	---
chr13	137185110	137240863	13:137185110|137240863	.	-	exon	ENSSSCT00000039895,ENSSSCT00000045491,ENSSSCT00000023567,ENSSSCT00000039608	ENSSSCG00000024904	SEC22A
chr12	60142177	60142559	12:60142177|60142559	.	+	intron	ENSSSCT00000041663,ENSSSCT00000053482	ENSSSCG00000036007	MFAP4
chr2	88066203	88070008	2:88066203|88070008	.	+	exon	ENSSSCT00000056382,ENSSSCT00000043586,ENSSSCT00000015415	ENSSSCG00000014112	JMY
chr9	12104145	12106836	9:12104145|12106836	.	-	exon	ENSSSCT00000016235,ENSSSCT00000063907	ENSSSCG00000014881	CLNS1A
chr13	108978844	108990498	13:108978844|108990498	.	+	exon	ENSSSCT00000012856,ENSSSCT00000045511,ENSSSCT00000052077	ENSSSCG00000011745	PRKCI
chr9	38501090	38504234	9:38501090|38504234	.	-	exon	ENSSSCT00000016379,ENSSSCT00000065364,ENSSSCT00000029186,ENSSSCT00000042618	ENSSSCG00000015015	ARHGAP20
chr3	103644872	103659383	3:103644872|103659383	.	-	exon	ENSSSCT00000009306	ENSSSCG00000008504	CRIM1
chr8	121948198	121975426	8:121948198|121975426	.	-	exon	ENSSSCT00000056881,ENSSSCT00000026710,ENSSSCT00000037968,ENSSSCT00000062027	ENSSSCG00000022353	RAP1GDS1
chr12	44814894	44815535	12:44814894|44815535	.	-	exon	ENSSSCT00000024408,ENSSSCT00000030726,ENSSSCT00000022855	ENSSSCG00000026706	PIGS
chr18	10004185	10005271	18:10004185|10005271	.	+	exon	ENSSSCT00000028580,ENSSSCT00000023629	ENSSSCG00000026733	HIPK2
chr12	6461620	6462407	12:6461620|6462407	.	+	exon	ENSSSCT00000018758,ENSSSCT00000046891,ENSSSCT00000061828	ENSSSCG00000017231	NAT9
chr18	52625249	52628187	18:52625249|52628187	.	+	exon	ENSSSCT00000018246,ENSSSCT00000047336,ENSSSCT00000018248	ENSSSCG00000016763	GLI3
chr1	163477441	163485045	1:163477441|163485045	.	-	exon	ENSSSCT00000035110,ENSSSCT00000034461,ENSSSCT00000005445,ENSSSCT00000034112,ENSSSCT00000036317	ENSSSCG00000004934	DPP8
chr13	14768052	14774242	13:14768052|14774242	.	-	exon	ENSSSCT00000030647,ENSSSCT00000053342	ENSSSCG00000028258	AZI2
chr9	20809498	20833620	9:20809498|20833620	.	+	exon	ENSSSCT00000047914,ENSSSCT00000061155,ENSSSCT00000039023	ENSSSCG00000035619	TMEM135
chr15	137944669	137946811	15:137944669|137946811	.	+	exon	ENSSSCT00000057209	ENSSSCG00000016340	ASB1
chr4	68935650	68958236	4:68935650|68958236	.	-	exon	ENSSSCT00000046248,ENSSSCT00000006815,ENSSSCT00000060836	ENSSSCG00000006219	MTFR1
chr9	89383377	89400450	9:89383377|89400450	.	+	exon	ENSSSCT00000016750,ENSSSCT00000059291,ENSSSCT00000050379	ENSSSCG00000015375	ITGB8
chr9	107100169	107126306	9:107100169|107126306	.	-	exon	ENSSSCT00000049803	ENSSSCG00000037556	COG5
chr14	32721927	32734205	14:32721927|32734205	.	-	exon	ENSSSCT00000063654,ENSSSCT00000052661,ENSSSCT00000041394,ENSSSCT00000041356,ENSSSCT00000010778,ENSSSCT00000038091,ENSSSCT00000031994	ENSSSCG00000009834	ATXN2
chr14	76278036	76289229	14:76278036|76289229	.	-	exon	ENSSSCT00000035011,ENSSSCT00000011274	ENSSSCG00000010301	PPP3CB
chr8	82957079	82957656	8:82957079|82957656	.	-	exon	ENSSSCT00000009900,ENSSSCT00000048603,ENSSSCT00000050396,ENSSSCT00000062941	ENSSSCG00000009040	SMAD1
chr11	77484689	77489240	11:77484689|77489240	.	+	exon	ENSSSCT00000044668,ENSSSCT00000010470,ENSSSCT00000065515,ENSSSCT00000060938,ENSSSCT00000058962,ENSSSCT00000056474,ENSSSCT00000061094,ENSSSCT00000025748	ENSSSCG00000009551	ARHGEF7
chr6	67465316	67466082	6:67465316|67466082	.	-	exon	ENSSSCT00000003755	ENSSSCG00000003384	DNAJC11
chr14	71600838	71605070	14:71600838|71605070	.	-	exon	ENSSSCT00000047320,ENSSSCT00000011207	ENSSSCG00000010240	DNA2
chr14	71862195	71867347	14:71862195|71867347	.	+	exon	ENSSSCT00000065106,ENSSSCT00000058683,ENSSSCT00000011212,ENSSSCT00000063279	ENSSSCG00000010243	CCAR1
chr2	30093885	30137970	2:30093885|30137970	.	+	exon	ENSSSCT00000014554	ENSSSCG00000013327	MPPED2
chr9	17645749	17656274	9:17645749|17656274	.	-	exon	ENSSSCT00000045223,ENSSSCT00000016259,ENSSSCT00000039634	ENSSSCG00000014904	DLG2
chr3	87251850	87262951	3:87251850|87262951	.	+	exon	ENSSSCT00000046611,ENSSSCT00000054719,ENSSSCT00000009212,ENSSSCT00000048172,ENSSSCT00000064222,ENSSSCT00000065270	ENSSSCG00000008412	PSME4
chr9	139437252	139438339	9:139437252|139438339	.	+	exon	ENSSSCT00000039635,ENSSSCT00000023216	ENSSSCG00000022126	EGFR
chr2	14951585	14958977	2:14951585|14958977	.	+	exon	ENSSSCT00000038642,ENSSSCT00000056265,ENSSSCT00000037982	ENSSSCG00000040838	AGBL2
chr11	25563087	25584052	11:25563087|25584052	.	-	exon	ENSSSCT00000057964,ENSSSCT00000063298,ENSSSCT00000056551,ENSSSCT00000010342,ENSSSCT00000043268,ENSSSCT00000037355,ENSSSCT00000040117	ENSSSCG00000009435	NAA16
chr14	9478895	9498411	14:9478895|9498411	.	-	exon	ENSSSCT00000010582	ENSSSCG00000009652	KCTD9
chr15	29932361	29939777	15:29932361|29939777	.	+	exon	ENSSSCT00000017131,ENSSSCT00000042638,ENSSSCT00000060889,ENSSSCT00000040879,ENSSSCT00000024092	ENSSSCG00000039157	CLASP1
chr5	103157325	103170388	5:103157325|103170388	.	-	exon	ENSSSCT00000029790,ENSSSCT00000029841,ENSSSCT00000058522,ENSSSCT00000026141,ENSSSCT00000053657	ENSSSCG00000029249	NAV3
chr6	106060673	106078157	6:106060673|106078157	.	+	exon	ENSSSCT00000029403,ENSSSCT00000041337	ENSSSCG00000025653	THOC1
chr17	38012333	38057746	17:38012333|38057746	.	-	exon	ENSSSCT00000007967	ENSSSCG00000007282	PIGU
chr9	10212402	10258500	9:10212402|10258500	.	+	exon	ENSSSCT00000037460,ENSSSCT00000053767,ENSSSCT00000025652,ENSSSCT00000042731	ENSSSCG00000028979	UVRAG
chr13	109772484	109778778	13:109772484|109778778	.	-	exon	ENSSSCT00000024139,ENSSSCT00000055440,ENSSSCT00000041847,ENSSSCT00000030826,ENSSSCT00000056995	ENSSSCG00000028905	TNIK
chr18	14243638	14259662	18:14243638|14259662	.	-	exon_intron	ENSSSCT00000017997	ENSSSCG00000016529	AGBL3
chr1	107918199	107919548	1:107918199|107919548	.	-	exon	ENSSSCT00000026051,ENSSSCT00000005033	ENSSSCG00000004556	---
chr3	44298411	44303573	3:44298411|44303573	.	-	exon	ENSSSCT00000008876,ENSSSCT00000029355	ENSSSCG00000026954	TMEM87B
chr14	6245495	6251584	14:6245495|6251584	.	+	exon	ENSSSCT00000010534,ENSSSCT00000051743,ENSSSCT00000029676	ENSSSCG00000009611	XPO7
chr6	142596765	142602446	6:142596765|142602446	.	+	exon	ENSSSCT00000047894,ENSSSCT00000004194,ENSSSCT00000046944	ENSSSCG00000003790	ANKRD13C
chr2	78352353	78370930	2:78352353|78370930	.	+	exon	ENSSSCT00000035631,ENSSSCT00000053607,ENSSSCT00000015303,ENSSSCT00000054897	ENSSSCG00000014010	MAPK9
chr3	107031560	107034523	3:107031560|107034523	.	-	exon	ENSSSCT00000009316	ENSSSCG00000008513	BIRC6
chr1	265975443	265977595	1:265975443|265977595	.	+	exon	ENSSSCT00000044899,ENSSSCT00000047655,ENSSSCT00000050019,ENSSSCT00000006160,ENSSSCT00000057490,ENSSSCT00000061872	ENSSSCG00000005602	GAPVD1
chr9	104937948	104965029	9:104937948|104965029	.	+	exon	ENSSSCT00000052703,ENSSSCT00000058146,ENSSSCT00000022506,ENSSSCT00000038016,ENSSSCT00000053473,ENSSSCT00000059260,ENSSSCT00000043656,ENSSSCT00000038314	ENSSSCG00000029082	KMT2E
chr14	56675693	56691085	14:56675693|56691085	.	+	exon	ENSSSCT00000057981,ENSSSCT00000049578,ENSSSCT00000011124,ENSSSCT00000056947	ENSSSCG00000010160	TARBP1
chr3	16486968	16487913	3:16486968|16487913	.	-	exon	ENSSSCT00000063892,ENSSSCT00000037185,ENSSSCT00000008482	ENSSSCG00000007737	TPST1
chr6	69121910	69170871	6:69121910|69170871	.	-	exon	ENSSSCT00000065793	ENSSSCG00000033497	RERE
chr1	34820886	34976153	1:34820886|34976153	.	+	exon	ENSSSCT00000054145,ENSSSCT00000038851,ENSSSCT00000063865,ENSSSCT00000060259,ENSSSCT00000062128,ENSSSCT00000038730,ENSSSCT00000063294,ENSSSCT00000004650	ENSSSCG00000004209	PTPRK
chr1	90220788	90269663	1:90220788|90269663	.	-	exon	ENSSSCT00000026640,ENSSSCT00000058321,ENSSSCT00000064205,ENSSSCT00000038303,ENSSSCT00000037375	ENSSSCG00000020702	SENP6
chr13	68846781	68855419	13:68846781|68855419	.	+	exon	ENSSSCT00000012685,ENSSSCT00000047035,ENSSSCT00000063511	ENSSSCG00000011589	IFT122
chr2	41990793	41996912	2:41990793|41996912	.	+	exon	ENSSSCT00000024535	ENSSSCG00000025406	PIK3C2A
chr15	125773918	125777791	15:125773918|125777791	.	-	exon	ENSSSCT00000017676,ENSSSCT00000036636	ENSSSCG00000016233	SERPINE2
chr7	86044906	86061957	7:86044906|86061957	.	-	exon	ENSSSCT00000061746,ENSSSCT00000027293,ENSSSCT00000043688,ENSSSCT00000047171,ENSSSCT00000025402,ENSSSCT00000037867,ENSSSCT00000002524	ENSSSCG00000002266	CHD2
chr12	11669306	11672541	12:11669306|11672541	.	-	exon	ENSSSCT00000061440,ENSSSCT00000018788,ENSSSCT00000054781,ENSSSCT00000065489,ENSSSCT00000066412	ENSSSCG00000017259	PRKAR1A
chr13	1512144	1535345	13:1512144|1535345	.	-	exon	ENSSSCT00000012246	ENSSSCG00000011183	ATP2C1
chr15	133907049	133909848	15:133907049|133909848	.	-	exon	ENSSSCT00000042186,ENSSSCT00000060171,ENSSSCT00000024707,ENSSSCT00000017757,ENSSSCT00000028215,ENSSSCT00000017758,ENSSSCT00000017759	ENSSSCG00000016306	USP40
chr1	136158848	136161624	1:136158848|136161624	.	+	exon	ENSSSCT00000040622,ENSSSCT00000005301	ENSSSCG00000004802	AQR
chr18	43322169	43352834	18:43322169|43352834	.	-	exon	ENSSSCT00000018168,ENSSSCT00000047996	ENSSSCG00000016687	CHN2
chr6	148455504	148456764	6:148455504|148456764	.	-	exon	ENSSSCT00000004218	ENSSSCG00000003811	ROR1
chr1	128441347	128447960	1:128441347|128447960	.	+	exon	ENSSSCT00000032277,ENSSSCT00000046627,ENSSSCT00000005209	ENSSSCG00000004717	UBR1
chr9	24916811	24920113	9:24916811|24920113	.	+	exon_intron	ENSSSCT00000043452	ENSSSCG00000040867	---
chr18	693027	701075	18:693027|701075	.	+	exon	ENSSSCT00000027169,ENSSSCT00000058610	ENSSSCG00000028169	NCAPG2
chr1	90238341	90255853	1:90238341|90255853	.	-	exon	ENSSSCT00000026640,ENSSSCT00000058321,ENSSSCT00000064205,ENSSSCT00000038303,ENSSSCT00000037375	ENSSSCG00000020702	SENP6
chr9	75905635	75949857	9:75905635|75949857	.	-	exon	ENSSSCT00000065631,ENSSSCT00000066333,ENSSSCT00000046151,ENSSSCT00000041734,ENSSSCT00000016709	ENSSSCG00000015336	SLC25A13
chr2	4743317	4752017	2:4743317|4752017	.	+	exon	ENSSSCT00000056668,ENSSSCT00000051185	ENSSSCG00000031459	KMT5B
chr10	59913525	59926809	10:59913525|59926809	.	+	exon	ENSSSCT00000029333,ENSSSCT00000050826,ENSSSCT00000012166,ENSSSCT00000059021,ENSSSCT00000061084,ENSSSCT00000065261	ENSSSCG00000011117	---
chr13	121798856	121802974	13:121798856|121802974	.	-	exon	ENSSSCT00000050637	ENSSSCG00000033424	---
chr11	78756445	78765451	11:78756445|78765451	.	+	exon	ENSSSCT00000065259,ENSSSCT00000051865,ENSSSCT00000010480	ENSSSCG00000009560	TFDP1
chr11	3208399	3208876	11:3208399|3208876	.	-	exon	ENSSSCT00000043077,ENSSSCT00000038977,ENSSSCT00000050960	ENSSSCG00000035119	MTMR6
chr6	135297631	135313598	6:135297631|135313598	.	+	exon	ENSSSCT00000054676,ENSSSCT00000055676,ENSSSCT00000053943,ENSSSCT00000054267,ENSSSCT00000004173,ENSSSCT00000004169,ENSSSCT00000048540	ENSSSCG00000003771	FUBP1
chr15	106414678	106420964	15:106414678|106420964	.	+	exon	ENSSSCT00000038096,ENSSSCT00000049286,ENSSSCT00000017548,ENSSSCT00000050182	ENSSSCG00000016117	CARF
chr2	148884280	148889499	2:148884280|148889499	.	-	exon	ENSSSCT00000053816,ENSSSCT00000015760,ENSSSCT00000065010,ENSSSCT00000046187,ENSSSCT00000064656,ENSSSCT00000049197,ENSSSCT00000041918	ENSSSCG00000014420	JAKMIP2
chr13	52433336	52446046	13:52433336|52446046	.	-	exon	ENSSSCT00000064840,ENSSSCT00000053905,ENSSSCT00000053409,ENSSSCT00000012602,ENSSSCT00000022793	ENSSSCG00000027675	FOXP1
chr14	60813334	60813820	14:60813334|60813820	.	-	exon	ENSSSCT00000044725,ENSSSCT00000053763	ENSSSCG00000031589	ZNF37A
chr11	49141097	49145731	11:49141097|49145731	.	-	exon	ENSSSCT00000059559,ENSSSCT00000039556,ENSSSCT00000010385	ENSSSCG00000009472	FBXL3
chr13	146058078	146078858	13:146058078|146078858	.	-	exon	ENSSSCT00000013038,ENSSSCT00000044368	ENSSSCG00000011915	GRAMD1C
chr7	121224913	121226354	7:121224913|121226354	.	-	exon	ENSSSCT00000065002,ENSSSCT00000002794,ENSSSCT00000039512,ENSSSCT00000059569	ENSSSCG00000002516	WARS
chr5	99261643	99271612	5:99261643|99271612	.	-	exon	ENSSSCT00000043327,ENSSSCT00000057847	ENSSSCG00000000941	METTL25
chr15	15928996	15936972	15:15928996|15936972	.	+	exon	ENSSSCT00000061051,ENSSSCT00000054881	ENSSSCG00000035564	MCM6
chr9	131342413	131348762	9:131342413|131348762	.	+	exon	ENSSSCT00000016994,ENSSSCT00000016995,ENSSSCT00000039891,ENSSSCT00000050213,ENSSSCT00000039522	ENSSSCG00000015602	INTS7
chr1	146128967	146194348	1:146128967|146194348	.	-	exon	ENSSSCT00000005360,ENSSSCT00000005363	ENSSSCG00000004857	ATP9B
chr1	83018121	83024373	1:83018121|83024373	.	+	exon	ENSSSCT00000004922	ENSSSCG00000004456	PGM3
chr10	9712990	9725416	10:9712990|9725416	.	+	exon	ENSSSCT00000011841	ENSSSCG00000010823	IARS2
chr1	235970787	235977603	1:235970787|235977603	.	+	exon	ENSSSCT00000065284,ENSSSCT00000005843,ENSSSCT00000026971	ENSSSCG00000005305	UNC13B
chr18	17598680	17613850	18:17598680|17613850	.	-	exon	ENSSSCT00000018019,ENSSSCT00000060927,ENSSSCT00000064864	ENSSSCG00000016549	MKLN1
chr7	13232916	13237201	7:13232916|13237201	.	+	exon	ENSSSCT00000001163,ENSSSCT00000032170	ENSSSCG00000001068	CAP2
chr7	97906851	97910353	7:97906851|97910353	.	-	exon	ENSSSCT00000042760,ENSSSCT00000057545,ENSSSCT00000045456,ENSSSCT00000002634,ENSSSCT00000057866	ENSSSCG00000002370	AREL1
chr13	192346236	192351974	13:192346236|192351974	.	-	exon	ENSSSCT00000061785,ENSSSCT00000030539,ENSSSCT00000056141	ENSSSCG00000030528	LTN1
chr1	207190793	207194651	1:207190793|207194651	.	+	exon	ENSSSCT00000058791,ENSSSCT00000005714	ENSSSCG00000005183	---
chr1	130274868	130277126	1:130274868|130277126	.	+	exon	ENSSSCT00000005252,ENSSSCT00000057611	ENSSSCG00000004753	INO80
chr2	135356735	135361038	2:135356735|135361038	.	+	exon	ENSSSCT00000047672,ENSSSCT00000015615	ENSSSCG00000014292	HSPA4
chr2	129675013	129681112	2:129675013|129681112	.	-	exon	ENSSSCT00000054475,ENSSSCT00000060817,ENSSSCT00000050395,ENSSSCT00000062287	ENSSSCG00000014247	ALDH7A1
chr4	119216681	119229594	4:119216681|119229594	.	-	exon	ENSSSCT00000007531,ENSSSCT00000027654,ENSSSCT00000052944,ENSSSCT00000056162,ENSSSCT00000036926	ENSSSCG00000006877	SNX7
chr12	20216955	20217947	12:20216955|20217947	.	-	exon	ENSSSCT00000050506,ENSSSCT00000018934	ENSSSCG00000017394	TUBG1
chr7	80681160	80685870	7:80681160|80685870	.	-	exon	ENSSSCT00000046623	ENSSSCG00000033958	RYR3
chr1	593018	611340	1:593018|611340	.	+	exon	ENSSSCT00000004431	ENSSSCG00000004008	WDR27
chr6	135291965	135296176	6:135291965|135296176	.	+	exon	ENSSSCT00000054676,ENSSSCT00000055676,ENSSSCT00000053943,ENSSSCT00000054267,ENSSSCT00000004173,ENSSSCT00000004169,ENSSSCT00000048540	ENSSSCG00000003771	FUBP1
chr12	7592600	7595678	12:7592600|7595678	.	+	exon	ENSSSCT00000018773	ENSSSCG00000017244	---
chr17	13900084	13915744	17:13900084|13915744	.	-	exon	ENSSSCT00000064814,ENSSSCT00000063238,ENSSSCT00000026527,ENSSSCT00000024298,ENSSSCT00000063967	ENSSSCG00000026466	SLC23A2
chr8	38417833	38425519	8:38417833|38425519	.	-	exon	ENSSSCT00000037122,ENSSSCT00000049673,ENSSSCT00000009658,ENSSSCT00000009659,ENSSSCT00000031947	ENSSSCG00000008826	FRYL
chr3	44578551	44582778	3:44578551|44582778	.	+	exon	ENSSSCT00000062634,ENSSSCT00000051961,ENSSSCT00000053155,ENSSSCT00000054401,ENSSSCT00000008879,ENSSSCT00000037279,ENSSSCT00000059545	ENSSSCG00000008105	ANAPC1
chr13	75615215	75652667	13:75615215|75652667	.	+	exon	ENSSSCT00000044702,ENSSSCT00000012746,ENSSSCT00000038688,ENSSSCT00000042514,ENSSSCT00000064932,ENSSSCT00000024754,ENSSSCT00000054935	ENSSSCG00000011645	CEP63
chr8	31058226	31064029	8:31058226|31064029	.	-	exon	ENSSSCT00000029818,ENSSSCT00000045596,ENSSSCT00000048475,ENSSSCT00000060181,ENSSSCT00000047810,ENSSSCT00000046561	ENSSSCG00000023112	PDS5A
chr15	60287841	60318148	15:60287841|60318148	.	+	exon	ENSSSCT00000017277	ENSSSCG00000015866	FMNL2
chr13	200773854	200779336	13:200773854|200779336	.	+	exon	ENSSSCT00000013194,ENSSSCT00000058719	ENSSSCG00000012062	TTC3
chr2	114358053	114371287	2:114358053|114371287	.	-	exon_intron	ENSSSCT00000015509,ENSSSCT00000026253,ENSSSCT00000061337	ENSSSCG00000022845	PJA2
chr8	115813182	115827826	8:115813182|115827826	.	-	exon	ENSSSCT00000040592,ENSSSCT00000056671	ENSSSCG00000038801	NPNT
chr7	46971594	46981624	7:46971594|46981624	.	-	intron	ENSSSCT00000032492	ENSSSCG00000024149	ELOVL5
chr13	74783978	74786263	13:74783978|74786263	.	-	exon	ENSSSCT00000023415,ENSSSCT00000044655,ENSSSCT00000023340,ENSSSCT00000026732	ENSSSCG00000021966	TOPBP1
chr10	19806730	19813461	10:19806730|19813461	.	+	exon	ENSSSCT00000022751	ENSSSCG00000029411	CAPN2
chr15	56676852	56677121	15:56676852|56677121	.	+	exon	ENSSSCT00000017263,ENSSSCT00000044511	ENSSSCG00000015854	OCA2
chr4	106122922	106123902	4:106122922|106123902	.	+	exon	ENSSSCT00000029002,ENSSSCT00000007402,ENSSSCT00000022292	ENSSSCG00000006757	TRIM33
chr1	92459864	92460262	1:92459864|92460262	.	-	exon	ENSSSCT00000004958	ENSSSCG00000004487	MTO1
chr4	93736189	93749340	4:93736189|93749340	.	+	exon	ENSSSCT00000047930,ENSSSCT00000045139	ENSSSCG00000006487	CCT3
chr2	58545155	58545782	2:58545155|58545782	.	-	exon	ENSSSCT00000063988,ENSSSCT00000039110,ENSSSCT00000056397,ENSSSCT00000043369,ENSSSCT00000032349,ENSSSCT00000046621	ENSSSCG00000021664	MAU2
chr1	186415390	186418273	1:186415390|186418273	.	-	exon	ENSSSCT00000040330,ENSSSCT00000005583	ENSSSCG00000005066	EXOC5
chr4	65211747	65219019	4:65211747|65219019	.	+	exon	ENSSSCT00000022649,ENSSSCT00000006789,ENSSSCT00000058022,ENSSSCT00000039136,ENSSSCT00000006788,ENSSSCT00000053898,ENSSSCT00000046801	ENSSSCG00000006194	NCOA2
chr1	34896732	35005706	1:34896732|35005706	.	+	exon	ENSSSCT00000054145,ENSSSCT00000038851,ENSSSCT00000063865,ENSSSCT00000060259,ENSSSCT00000062128,ENSSSCT00000038730,ENSSSCT00000063294,ENSSSCT00000004650	ENSSSCG00000004209	PTPRK
chr9	85677739	85698198	9:85677739|85698198	.	-	exon	ENSSSCT00000047408,ENSSSCT00000060776,ENSSSCT00000016733	ENSSSCG00000015358	ISPD
chr3	41980348	41991443	3:41980348|41991443	.	-	exon	ENSSSCT00000043998,ENSSSCT00000024941,ENSSSCT00000043795,ENSSSCT00000008841,ENSSSCT00000027044,ENSSSCT00000040669,ENSSSCT00000040156	ENSSSCG00000008068	IARS
chr14	12876520	12879522	14:12876520|12879522	.	+	exon	ENSSSCT00000010616,ENSSSCT00000010617,ENSSSCT00000059777	ENSSSCG00000009682	HMBOX1
chr7	41366635	41372594	7:41366635|41372594	.	-	exon	ENSSSCT00000001922,ENSSSCT00000062954,ENSSSCT00000001920	ENSSSCG00000001718	CYP39A1
chr17	32117204	32127002	17:32117204|32127002	.	-	exon	ENSSSCT00000007826,ENSSSCT00000035365	ENSSSCG00000007153	ATRN
chr1	184715052	184717478	1:184715052|184717478	.	-	exon	ENSSSCT00000005575	ENSSSCG00000005058	ATG14
chr11	15719260	15724518	11:15719260|15724518	.	-	exon	ENSSSCT00000059286,ENSSSCT00000048808,ENSSSCT00000048192,ENSSSCT00000010273	ENSSSCG00000035658	VPS36
chr13	68603983	68611602	13:68603983|68611602	.	-	exon	ENSSSCT00000031449,ENSSSCT00000041784,ENSSSCT00000030744	ENSSSCG00000024453	RAF1
chr18	1881339	1908209	18:1881339|1908209	.	+	exon	ENSSSCT00000059931,ENSSSCT00000052669,ENSSSCT00000044542,ENSSSCT00000017870	ENSSSCG00000016412	LMBR1
chr5	73586132	73620071	5:73586132|73620071	.	+	exon	ENSSSCT00000056241,ENSSSCT00000000859,ENSSSCT00000056187,ENSSSCT00000065723	ENSSSCG00000000793	PPHLN1
chr1	107763496	107763896	1:107763496|107763896	.	+	exon	ENSSSCT00000063162,ENSSSCT00000060507,ENSSSCT00000005035,ENSSSCT00000046925	ENSSSCG00000004558	CSNK1G1
chr9	122373762	122385171	9:122373762|122385171	.	+	exon	ENSSSCT00000059574,ENSSSCT00000045586,ENSSSCT00000016926	ENSSSCG00000015537	XPR1
chr13	195361319	195365295	13:195361319|195365295	.	-	exon	ENSSSCT00000030551	ENSSSCG00000021023	SCAF4
chr14	135367778	135410483	14:135367778|135410483	.	-	exon	ENSSSCT00000011758,ENSSSCT00000042367	ENSSSCG00000010746	ADAM12
chr6	147645917	147694383	6:147645917|147694383	.	-	exon	ENSSSCT00000042459,ENSSSCT00000022489,ENSSSCT00000050562	ENSSSCG00000025672	---
chr1	33672928	33685503	1:33672928|33685503	.	+	exon	ENSSSCT00000064357,ENSSSCT00000038797,ENSSSCT00000047609,ENSSSCT00000004647	ENSSSCG00000004205	ARHGAP18
chrX	68915977	68931508	X:68915977|68931508	.	-	exon	ENSSSCT00000034355,ENSSSCT00000034485,ENSSSCT00000013630,ENSSSCT00000034932	ENSSSCG00000012463	CHM
chr9	96246259	96308959	9:96246259|96308959	.	+	exon	ENSSSCT00000016773,ENSSSCT00000031112	ENSSSCG00000015398	SEMA3A
chr12	36103170	36105578	12:36103170|36105578	.	-	exon	ENSSSCT00000019233,ENSSSCT00000046660	ENSSSCG00000017669	TUBD1
chr16	22550953	22557287	16:22550953|22557287	.	-	exon	ENSSSCT00000018343,ENSSSCT00000050923,ENSSSCT00000060578	ENSSSCG00000016845	NUP155
chr2	15132030	15138180	2:15132030|15138180	.	+	exon	ENSSSCT00000014453,ENSSSCT00000038870,ENSSSCT00000039348,ENSSSCT00000047694,ENSSSCT00000049636,ENSSSCT00000053247,ENSSSCT00000044038,ENSSSCT00000053550,ENSSSCT00000036890	ENSSSCG00000013233	CELF1
chr5	7594740	7603935	5:7594740|7603935	.	+	exon	ENSSSCT00000047691,ENSSSCT00000000077	ENSSSCG00000000071	---
chr9	95398689	95406551	9:95398689|95406551	.	+	exon	ENSSSCT00000038662,ENSSSCT00000025180,ENSSSCT00000016771	ENSSSCG00000015396	SEMA3D
chr11	69105921	69131726	11:69105921|69131726	.	+	exon	ENSSSCT00000051470,ENSSSCT00000056816,ENSSSCT00000010440,ENSSSCT00000062011,ENSSSCT00000038021,ENSSSCT00000054459	ENSSSCG00000009522	PCCA
chr1	114716401	114727059	1:114716401|114727059	.	-	exon	ENSSSCT00000034080,ENSSSCT00000062025,ENSSSCT00000056655,ENSSSCT00000064267,ENSSSCT00000005081,ENSSSCT00000061260,ENSSSCT00000043785	ENSSSCG00000004600	TCF12
chr13	1859167	1877815	13:1859167|1877815	.	-	intron	ENSSSCT00000053187	ENSSSCG00000037430	COL6A6
chr2	87254645	87264182	2:87254645|87264182	.	+	exon	ENSSSCT00000054996	ENSSSCG00000034795	SCAMP1
chr1	49470632	49476453	1:49470632|49476453	.	+	exon	ENSSSCT00000004719,ENSSSCT00000066143	ENSSSCG00000004270	ADGRB3
chr1	95846715	95847499	1:95846715|95847499	.	+	exon	ENSSSCT00000004972,ENSSSCT00000044561,ENSSSCT00000060349,ENSSSCT00000045747	ENSSSCG00000004500	C18orf25
chr2	76365624	76370837	2:76365624|76370837	.	+	exon	ENSSSCT00000065410,ENSSSCT00000060555,ENSSSCT00000028307,ENSSSCT00000041345	ENSSSCG00000013457	DOT1L
chr5	57861554	57868868	5:57861554|57868868	.	+	exon	ENSSSCT00000042247,ENSSSCT00000000659,ENSSSCT00000032529	ENSSSCG00000026724	PLBD1
chr13	122190540	122191051	13:122190540|122191051	.	+	exon	ENSSSCT00000024405,ENSSSCT00000059320,ENSSSCT00000043727	ENSSSCG00000023998	PSMD2
chr1	180431150	180431593	1:180431150|180431593	.	-	exon	ENSSSCT00000037532,ENSSSCT00000005537	ENSSSCG00000005021	SAV1
chr7	109906158	109913183	7:109906158|109913183	.	-	exon	ENSSSCT00000063596,ENSSSCT00000037990,ENSSSCT00000023979	ENSSSCG00000027865	GALC
chr14	23351791	23353660	14:23351791|23353660	.	-	exon	ENSSSCT00000024610,ENSSSCT00000027939,ENSSSCT00000044188	ENSSSCG00000028018	EP400
chr6	95925563	95938136	6:95925563|95938136	.	+	exon	ENSSSCT00000045163,ENSSSCT00000004066	ENSSSCG00000003670	RLF
chr1	19643979	19654272	1:19643979|19654272	.	+	exon	ENSSSCT00000060565,ENSSSCT00000004555,ENSSSCT00000044986,ENSSSCT00000039335	ENSSSCG00000004120	SHPRH
chr3	107609926	107644742	3:107609926|107644742	.	+	exon	ENSSSCT00000047389,ENSSSCT00000009319	ENSSSCG00000008515	MEMO1
chr15	111355335	111358243	15:111355335|111358243	.	-	exon	ENSSSCT00000059742,ENSSSCT00000026412,ENSSSCT00000043430	ENSSSCG00000023264	---
chr1	163457570	163467256	1:163457570|163467256	.	-	exon	ENSSSCT00000035110,ENSSSCT00000034461,ENSSSCT00000005445,ENSSSCT00000034112	ENSSSCG00000004934	DPP8
chr10	5788969	5801969	10:5788969|5801969	.	+	exon	ENSSSCT00000011827	ENSSSCG00000010811	KCTD3
chr18	1551289	1561079	18:1551289|1561079	.	-	exon	ENSSSCT00000017866	ENSSSCG00000016409	UBE3C
chr9	22646148	22709301	9:22646148|22709301	.	-	exon	ENSSSCT00000033431	ENSSSCG00000014927	NOX4
chr14	42010977	42017488	14:42010977|42017488	.	+	exon	ENSSSCT00000048390,ENSSSCT00000010895,ENSSSCT00000055882	ENSSSCG00000009943	SSH1
chr18	9099418	9104859	18:9099418|9104859	.	+	exon	ENSSSCT00000053983,ENSSSCT00000046523,ENSSSCT00000040418,ENSSSCT00000036816,ENSSSCT00000017958,ENSSSCT00000055445	ENSSSCG00000016494	BRAF
chr7	58137959	58146958	7:58137959|58146958	.	+	exon	ENSSSCT00000002103	ENSSSCG00000001878	PTPN9
chr13	30524874	30564659	13:30524874|30564659	.	-	exon	ENSSSCT00000062331,ENSSSCT00000012417,ENSSSCT00000046724	ENSSSCG00000011340	SMARCC1
chr3	26088613	26095563	3:26088613|26095563	.	-	exon	ENSSSCT00000030156,ENSSSCT00000050537	ENSSSCG00000027324	C16orf62
chr4	42200765	42206174	4:42200765|42206174	.	+	exon	ENSSSCT00000065864,ENSSSCT00000006691,ENSSSCT00000045445	ENSSSCG00000006100	VIRMA
chr13	70406477	70408175	13:70406477|70408175	.	-	exon	ENSSSCT00000012700	ENSSSCG00000011603	TMEM43
chr13	91368437	91378095	13:91368437|91378095	.	+	exon	ENSSSCT00000059594,ENSSSCT00000047385,ENSSSCT00000012824,ENSSSCT00000051573	ENSSSCG00000011714	MED12L
chr4	106615165	106616242	4:106615165|106616242	.	-	exon	ENSSSCT00000007406,ENSSSCT00000046050,ENSSSCT00000007404,ENSSSCT00000040789,ENSSSCT00000052791,ENSSSCT00000007405,ENSSSCT00000052788	ENSSSCG00000006760	HIPK1
chr1	99045293	99046690	1:99045293|99046690	.	-	exon	ENSSSCT00000038492,ENSSSCT00000049638,ENSSSCT00000027450	ENSSSCG00000035007	RPL17-C18orf32
chr4	98500781	98502211	4:98500781|98502211	.	+	exon	ENSSSCT00000007286,ENSSSCT00000042128,ENSSSCT00000066042	ENSSSCG00000038558	GOLPH3L
chr6	159709435	159721332	6:159709435|159721332	.	+	exon	ENSSSCT00000044168,ENSSSCT00000043569,ENSSSCT00000049536,ENSSSCT00000059634,ENSSSCT00000029203,ENSSSCT00000036893,ENSSSCT00000004271	ENSSSCG00000003859	ZCCHC11
chr11	713800	714610	11:713800|714610	.	+	exon	ENSSSCT00000044485,ENSSSCT00000028293,ENSSSCT00000047482,ENSSSCT00000045548	ENSSSCG00000021814	ZMYM2
chr2	116611881	116636115	2:116611881|116636115	.	+	exon	ENSSSCT00000031945,ENSSSCT00000015519	ENSSSCG00000014203	MCC
chr3	122181582	122200101	3:122181582|122200101	.	+	exon	ENSSSCT00000009432	ENSSSCG00000008621	NBAS
chr5	60221275	60249461	5:60221275|60249461	.	+	exon	ENSSSCT00000000671,ENSSSCT00000059330,ENSSSCT00000039050	ENSSSCG00000000625	LRP6
chr14	125166873	125172090	14:125166873|125172090	.	+	exon	ENSSSCT00000011651	ENSSSCG00000010652	FAM160B1
chr5	28843589	28844046	5:28843589|28844046	.	+	exon	ENSSSCT00000065895,ENSSSCT00000049535,ENSSSCT00000000504	ENSSSCG00000000466	XPOT
chr9	10229873	10343622	9:10229873|10343622	.	+	exon	ENSSSCT00000037460,ENSSSCT00000053767,ENSSSCT00000025652,ENSSSCT00000042731	ENSSSCG00000028979	UVRAG
chr18	51298397	51302868	18:51298397|51302868	.	+	exon	ENSSSCT00000027718	ENSSSCG00000027491	---
chr8	15085506	15087512	8:15085506|15087512	.	+	exon	ENSSSCT00000054198,ENSSSCT00000009572	ENSSSCG00000008749	SLIT2
chr15	76266532	76292128	15:76266532|76292128	.	+	exon	ENSSSCT00000017355,ENSSSCT00000017356	ENSSSCG00000015940	UBR3
chr5	85222902	85235485	5:85222902|85235485	.	-	exon	ENSSSCT00000028858,ENSSSCT00000000968,ENSSSCT00000033603,ENSSSCT00000064350	ENSSSCG00000000884	APAF1
chr18	54192244	54270584	18:54192244|54270584	.	-	exon	ENSSSCT00000047945	ENSSSCG00000035581	SUGCT
chr1	243353403	243354450	1:243353403|243354450	.	-	exon	ENSSSCT00000005943,ENSSSCT00000048976,ENSSSCT00000039649	ENSSSCG00000005400	GRIN3A
chr10	63908020	63912175	10:63908020|63912175	.	+	exon	ENSSSCT00000026286	ENSSSCG00000024480	SFMBT2
chr15	54941029	54945702	15:54941029|54945702	.	+	exon	ENSSSCT00000043781	ENSSSCG00000033402	SARAF
chr8	85435253	85449129	8:85435253|85449129	.	+	exon	ENSSSCT00000053332,ENSSSCT00000009911	ENSSSCG00000009050	INPP4B
chr13	140290847	140332735	13:140290847|140332735	.	+	exon	ENSSSCT00000039364,ENSSSCT00000013006,ENSSSCT00000036443	ENSSSCG00000011889	GSK3B
chr10	68491183	68502497	10:68491183|68502497	.	-	exon	ENSSSCT00000040226,ENSSSCT00000040561,ENSSSCT00000066425,ENSSSCT00000024416,ENSSSCT00000040160,ENSSSCT00000065998,ENSSSCT00000029839,ENSSSCT00000048504,ENSSSCT00000060991	ENSSSCG00000029602	WDR37
chr9	105054994	105061896	9:105054994|105061896	.	-	exon	ENSSSCT00000056335,ENSSSCT00000032237,ENSSSCT00000045963,ENSSSCT00000038637,ENSSSCT00000061105,ENSSSCT00000047918,ENSSSCT00000044705	ENSSSCG00000026110	SRPK2
chr18	19077166	19087733	18:19077166|19087733	.	-	exon	ENSSSCT00000018036,ENSSSCT00000048237,ENSSSCT00000045355,ENSSSCT00000027878	ENSSSCG00000016566	NRF1
chr8	30738034	30752751	8:30738034|30752751	.	-	exon	ENSSSCT00000026582	ENSSSCG00000030150	UGDH
chr3	26102245	26107737	3:26102245|26107737	.	-	exon	ENSSSCT00000030156,ENSSSCT00000023704,ENSSSCT00000050537	ENSSSCG00000027324	C16orf62
chr10	5812067	5812467	10:5812067|5812467	.	+	exon	ENSSSCT00000027421,ENSSSCT00000011827	ENSSSCG00000010811	KCTD3
chr4	77612564	77621690	4:77612564|77621690	.	+	exon	ENSSSCT00000026198,ENSSSCT00000045505,ENSSSCT00000064633,ENSSSCT00000055677	ENSSSCG00000028902	RB1CC1
chr2	9746481	9746684	2:9746481|9746684	.	+	intron	ENSSSCT00000014288,ENSSSCT00000014293	ENSSSCG00000024015	FADS1
chr5	16315891	16322891	5:16315891|16322891	.	+	exon	ENSSSCT00000034406,ENSSSCT00000025921,ENSSSCT00000034524,ENSSSCT00000000235	ENSSSCG00000028516	LARP4
chr13	30495982	30507598	13:30495982|30507598	.	-	exon	ENSSSCT00000062331,ENSSSCT00000012417,ENSSSCT00000046724	ENSSSCG00000011340	SMARCC1
chr18	10794878	10806244	18:10794878|10806244	.	+	exon	ENSSSCT00000017980	ENSSSCG00000016513	KIAA1549
chr2	61364330	61366847	2:61364330|61366847	.	-	exon	ENSSSCT00000043339,ENSSSCT00000041727,ENSSSCT00000015135	ENSSSCG00000013856	AP1M1
chr3	28638834	28657996	3:28638834|28657996	.	+	exon	ENSSSCT00000008633,ENSSSCT00000051626,ENSSSCT00000053722	ENSSSCG00000007878	PARN
chr4	71936785	71939607	4:71936785|71939607	.	+	exon	ENSSSCT00000006826,ENSSSCT00000046930,ENSSSCT00000046542,ENSSSCT00000039192,ENSSSCT00000057627	ENSSSCG00000025087	ASPH
chr6	72271906	72276745	6:72271906|72276745	.	+	exon	ENSSSCT00000062913,ENSSSCT00000039196,ENSSSCT00000003816,ENSSSCT00000045404,ENSSSCT00000064371	ENSSSCG00000003438	VPS13D
chr9	125947610	125957407	9:125947610|125957407	.	-	exon	ENSSSCT00000016956,ENSSSCT00000045584,ENSSSCT00000050142,ENSSSCT00000064334	ENSSSCG00000015566	EDEM3
chr7	37922045	37927684	7:37922045|37927684	.	+	exon	ENSSSCT00000001830,ENSSSCT00000037067,ENSSSCT00000044198	ENSSSCG00000001646	BICRAL
chr15	59341631	59353857	15:59341631|59353857	.	+	exon	ENSSSCT00000017270,ENSSSCT00000043014	ENSSSCG00000015859	SAP130
chr1	57349315	57354474	1:57349315|57354474	.	-	exon	ENSSSCT00000053230,ENSSSCT00000004773	ENSSSCG00000004317	UBE2J1
chr4	48711428	48776275	4:48711428|48776275	.	+	exon	ENSSSCT00000048791	ENSSSCG00000006132	MMP16
chr13	122727540	122750151	13:122727540|122750151	.	+	exon	ENSSSCT00000012900,ENSSSCT00000041981,ENSSSCT00000064248,ENSSSCT00000058657,ENSSSCT00000050775,ENSSSCT00000024055	ENSSSCG00000011788	VPS8
chr12	12488604	12657864	12:12488604|12657864	.	-	exon	ENSSSCT00000018795,ENSSSCT00000052192	ENSSSCG00000023992	CEP112
chr13	73619280	73631399	13:73619280|73631399	.	+	exon	ENSSSCT00000055186,ENSSSCT00000012725,ENSSSCT00000054517,ENSSSCT00000064607	ENSSSCG00000011628	DNAJC13
chr7	120464280	120470247	7:120464280|120470247	.	-	exon	ENSSSCT00000061090,ENSSSCT00000058487,ENSSSCT00000002786	ENSSSCG00000002508	SETD3
chr15	81033539	81037449	15:81033539|81037449	.	-	exon	ENSSSCT00000063886,ENSSSCT00000039068,ENSSSCT00000047269	ENSSSCG00000038076	ATF2
chr12	61279324	61286652	12:61279324|61286652	.	-	exon	ENSSSCT00000038619	ENSSSCG00000035671	---
chr13	200710376	200714208	13:200710376|200714208	.	+	exon	ENSSSCT00000013194,ENSSSCT00000038292,ENSSSCT00000058719	ENSSSCG00000012062	TTC3
chr2	73280306	73281077	2:73280306|73281077	.	+	exon	ENSSSCT00000014773,ENSSSCT00000025076	ENSSSCG00000027128	LONP1
chr3	77936961	77946126	3:77936961|77946126	.	+	exon	ENSSSCT00000029984,ENSSSCT00000054111	ENSSSCG00000027509	VPS54
chr15	56744495	56789645	15:56744495|56789645	.	+	exon	ENSSSCT00000017263,ENSSSCT00000044511	ENSSSCG00000015854	OCA2
chr6	98754169	98790460	6:98754169|98790460	.	-	exon	ENSSSCT00000063849,ENSSSCT00000061083,ENSSSCT00000004080,ENSSSCT00000053210	ENSSSCG00000003682	ANKRD12
chr9	124171128	124171991	9:124171128|124171991	.	+	exon	ENSSSCT00000054188,ENSSSCT00000016942,ENSSSCT00000034683,ENSSSCT00000025297	ENSSSCG00000026806	DHX9
chr1	169678853	169693145	1:169678853|169693145	.	+	exon	ENSSSCT00000005498,ENSSSCT00000029560	ENSSSCG00000004985	---
chr2	60466633	60468872	2:60466633|60468872	.	-	exon	ENSSSCT00000037430,ENSSSCT00000054385,ENSSSCT00000015159,ENSSSCT00000051781,ENSSSCT00000015152,ENSSSCT00000045070	ENSSSCG00000013876	MYO9B
chr4	50473240	50486463	4:50473240|50486463	.	-	exon_intron	ENSSSCT00000006730	ENSSSCG00000006137	WWP1
chr7	117718801	117728559	7:117718801|117728559	.	+	exon	ENSSSCT00000027948,ENSSSCT00000053651,ENSSSCT00000061740,ENSSSCT00000002783	ENSSSCG00000002505	---
chr10	68671265	68688441	10:68671265|68688441	.	+	exon	ENSSSCT00000012224,ENSSSCT00000044332	ENSSSCG00000011162	LARP4B
chr7	19265492	19273195	7:19265492|19273195	.	+	exon	ENSSSCT00000048351,ENSSSCT00000001183	ENSSSCG00000001087	MRS2
chr4	19360870	19367922	4:19360870|19367922	.	+	exon	ENSSSCT00000037174,ENSSSCT00000061413,ENSSSCT00000057713,ENSSSCT00000006585	ENSSSCG00000006001	ENPP2
chr9	38511461	38565438	9:38511461|38565438	.	-	exon	ENSSSCT00000016379,ENSSSCT00000065364,ENSSSCT00000029186,ENSSSCT00000042618	ENSSSCG00000015015	ARHGAP20
chr2	594391	606966	2:594391|606966	.	+	exon	ENSSSCT00000014031	ENSSSCG00000012836	AP2A2
chr5	88253163	88273584	5:88253163|88273584	.	+	exon	ENSSSCT00000058032,ENSSSCT00000000986	ENSSSCG00000000902	NR2C1
chr1	229113433	229128231	1:229113433|229128231	.	+	exon	ENSSSCT00000024731,ENSSSCT00000046278	ENSSSCG00000023520	PCSK5
chr11	63740098	63751684	11:63740098|63751684	.	+	exon	ENSSSCT00000010408	ENSSSCG00000009492	GPR180
chr12	47197656	47204903	12:47197656|47204903	.	+	exon	ENSSSCT00000054724,ENSSSCT00000049947,ENSSSCT00000039738,ENSSSCT00000041195,ENSSSCT00000066402,ENSSSCT00000019386	ENSSSCG00000017812	VPS53
chr12	16822210	16844840	12:16822210|16844840	.	+	exon	ENSSSCT00000046519,ENSSSCT00000058263,ENSSSCT00000018844	ENSSSCG00000017308	CDC27
chr11	50762620	50773425	11:50762620|50773425	.	-	exon	ENSSSCT00000031188,ENSSSCT00000059820,ENSSSCT00000051817	ENSSSCG00000029113	RNF219
chr13	33727416	33738611	13:33727416|33738611	.	-	exon	ENSSSCT00000012497,ENSSSCT00000059034,ENSSSCT00000064016,ENSSSCT00000066208	ENSSSCG00000011417	DCAF1
chr9	12097454	12106836	9:12097454|12106836	.	-	exon	ENSSSCT00000016235,ENSSSCT00000063907	ENSSSCG00000014881	CLNS1A
chr8	40198261	40200697	8:40198261|40200697	.	+	exon	ENSSSCT00000049842,ENSSSCT00000044700,ENSSSCT00000048302,ENSSSCT00000040558,ENSSSCT00000041138,ENSSSCT00000058558	ENSSSCG00000031636	---
chr2	42861755	42933590	2:42861755|42933590	.	+	exon	ENSSSCT00000056025,ENSSSCT00000051326,ENSSSCT00000064721,ENSSSCT00000060827,ENSSSCT00000062538,ENSSSCT00000044979,ENSSSCT00000055966,ENSSSCT00000014619	ENSSSCG00000034191	SOX6
chr11	12842165	12854933	11:12842165|12854933	.	-	exon	ENSSSCT00000053123,ENSSSCT00000037044,ENSSSCT00000040086,ENSSSCT00000010256,ENSSSCT00000060979,ENSSSCT00000052734,ENSSSCT00000043361	ENSSSCG00000009359	SUPT20H
chr17	50761600	50762333	17:50761600|50762333	.	+	exon	ENSSSCT00000025703,ENSSSCT00000026255,ENSSSCT00000054979	ENSSSCG00000025534	CSE1L
chr7	60748007	60757895	7:60748007|60757895	.	-	exon	ENSSSCT00000030450	ENSSSCG00000023188	ARIH1
chr6	28736919	28743372	6:28736919|28743372	.	+	exon	ENSSSCT00000025781,ENSSSCT00000051936,ENSSSCT00000063104,ENSSSCT00000048178,ENSSSCT00000062417,ENSSSCT00000050722,ENSSSCT00000048470,ENSSSCT00000057574	ENSSSCG00000029578	NFATC3
chr13	197148771	197154110	13:197148771|197154110	.	-	exon	ENSSSCT00000022788	ENSSSCG00000030677	GART
chr6	14762341	14783640	6:14762341|14783640	.	-	exon	ENSSSCT00000003036	ENSSSCG00000002740	AP1G1
chr1	228032343	228034973	1:228032343|228034973	.	-	intergenic region	n/a	n/a	---
chr2	115882846	115897120	2:115882846|115897120	.	+	exon	ENSSSCT00000051417,ENSSSCT00000064278,ENSSSCT00000015514,ENSSSCT00000051665	ENSSSCG00000014199	WDR36
chr8	74626204	74627248	8:74626204|74627248	.	+	exon	ENSSSCT00000009853	ENSSSCG00000008996	PLRG1
chr1	166036953	166058413	1:166036953|166058413	.	+	exon	ENSSSCT00000026593,ENSSSCT00000005470	ENSSSCG00000004958	PIAS1
chrX	61915168	61935991	X:61915168|61935991	.	-	exon	ENSSSCT00000035022	ENSSSCG00000012435	MAGT1
chr9	19883798	19909216	9:19883798|19909216	.	-	exon	ENSSSCT00000016269,ENSSSCT00000045815,ENSSSCT00000052852,ENSSSCT00000023370,ENSSSCT00000044370,ENSSSCT00000042038	ENSSSCG00000014913	PICALM
chr11	21807483	21813745	11:21807483|21813745	.	-	exon	ENSSSCT00000027352,ENSSSCT00000025788,ENSSSCT00000058988,ENSSSCT00000061804	ENSSSCG00000023738	COG3
chr13	25706237	25715600	13:25706237|25715600	.	-	exon	ENSSSCT00000029444,ENSSSCT00000064110,ENSSSCT00000055146,ENSSSCT00000042446,ENSSSCT00000058983	ENSSSCG00000025408	ULK4
chr6	109131969	109150901	6:109131969|109150901	.	-	exon	ENSSSCT00000004111	ENSSSCG00000003712	OSBPL1A
chr6	82442094	82462831	6:82442094|82462831	.	+	exon	ENSSSCT00000043589	ENSSSCG00000038994	CLIC4
chr8	42908218	42941575	8:42908218|42941575	.	-	exon	ENSSSCT00000009692,ENSSSCT00000024286,ENSSSCT00000051942	ENSSSCG00000008853	TLL1
chr18	18676123	18680631	18:18676123|18680631	.	-	exon	ENSSSCT00000044515,ENSSSCT00000018031,ENSSSCT00000027084	ENSSSCG00000027131	KLHDC10
chr6	69106984	69179898	6:69106984|69179898	.	-	exon	ENSSSCT00000065793	ENSSSCG00000033497	RERE
chr13	21819108	21838494	13:21819108|21838494	.	-	exon	ENSSSCT00000045094,ENSSSCT00000048017,ENSSSCT00000060208,ENSSSCT00000027443	ENSSSCG00000024222	MLH1
chr10	68645780	68671405	10:68645780|68671405	.	+	exon	ENSSSCT00000012224,ENSSSCT00000044332	ENSSSCG00000011162	LARP4B
chr8	103291768	103341634	8:103291768|103341634	.	+	exon	ENSSSCT00000053281,ENSSSCT00000043561,ENSSSCT00000009967,ENSSSCT00000054914,ENSSSCT00000053619	ENSSSCG00000009101	PRDM5
chr4	46892870	46897315	4:46892870|46897315	.	-	exon	ENSSSCT00000033694	ENSSSCG00000021184	OSGIN2
chr1	126674492	126678967	1:126674492|126678967	.	-	exon	ENSSSCT00000055444,ENSSSCT00000005166	ENSSSCG00000004679	SORD
chr18	5802822	5817459	18:5802822|5817459	.	+	exon	ENSSSCT00000050990,ENSSSCT00000017895	ENSSSCG00000016434	RHEB
chr1	180236106	180248510	1:180236106|180248510	.	-	exon	ENSSSCT00000053912	ENSSSCG00000036634	MAP4K5
chr1	52146557	52179177	1:52146557|52179177	.	+	exon	ENSSSCT00000054435,ENSSSCT00000062922,ENSSSCT00000062332,ENSSSCT00000039201,ENSSSCT00000004730,ENSSSCT00000063919	ENSSSCG00000004280	RIMS1
chr6	93582755	93587453	6:93582755|93587453	.	-	exon	ENSSSCT00000039039,ENSSSCT00000060286,ENSSSCT00000023185,ENSSSCT00000047074,ENSSSCT00000049490	ENSSSCG00000034611	MEAF6
chr6	149980707	149982958	6:149980707|149982958	.	-	exon	ENSSSCT00000054709	ENSSSCG00000003820	USP1
chr11	76098494	76120252	11:76098494|76120252	.	+	exon	ENSSSCT00000010461	ENSSSCG00000009543	MYO16
chr1	165162980	165167901	1:165162980|165167901	.	-	exon	ENSSSCT00000062113,ENSSSCT00000039105,ENSSSCT00000005463	ENSSSCG00000004951	AAGAB
chr5	6007304	6014815	5:6007304|6014815	.	+	exon	ENSSSCT00000048753,ENSSSCT00000044776,ENSSSCT00000000039,ENSSSCT00000040515	ENSSSCG00000000037	ARFGAP3
chr9	113011355	113156402	9:113011355|113156402	.	+	exon	ENSSSCT00000057925,ENSSSCT00000016844	ENSSSCG00000015462	TPK1
chr10	24774960	24779098	10:24774960|24779098	.	-	exon	ENSSSCT00000011960,ENSSSCT00000029047	ENSSSCG00000010928	KDM5B
chr13	77444936	77463301	13:77444936|77463301	.	-	exon	ENSSSCT00000012756,ENSSSCT00000060294,ENSSSCT00000012754	ENSSSCG00000011652	STAG1
chr12	37490006	37517080	12:37490006|37517080	.	-	exon	ENSSSCT00000025171	ENSSSCG00000026665	PPM1D
chr1	248467612	248474020	1:248467612|248474020	.	+	exon	ENSSSCT00000005980	ENSSSCG00000005436	---
chr4	66517358	66549885	4:66517358|66549885	.	-	exon	ENSSSCT00000044006,ENSSSCT00000042892,ENSSSCT00000039627,ENSSSCT00000025843,ENSSSCT00000041171,ENSSSCT00000006793,ENSSSCT00000055687,ENSSSCT00000037361	ENSSSCG00000035887	C8orf34
chr4	79834117	79836538	4:79834117|79836538	.	+	exon	ENSSSCT00000057372,ENSSSCT00000039555,ENSSSCT00000006873,ENSSSCT00000038758	ENSSSCG00000006274	PRKDC
chr3	24207087	24222862	3:24207087|24222862	.	-	exon	ENSSSCT00000008595	ENSSSCG00000007845	UQCRC2
chr8	84188605	84189357	8:84188605|84189357	.	-	exon	ENSSSCT00000009907,ENSSSCT00000064754	ENSSSCG00000009047	---
chr1	206068176	206244725	1:206068176|206244725	.	+	exon	ENSSSCT00000044003,ENSSSCT00000005711,ENSSSCT00000031467	ENSSSCG00000005180	BNC2
chr17	22282692	22317483	17:22282692|22317483	.	-	exon	ENSSSCT00000022973,ENSSSCT00000007745,ENSSSCT00000043473,ENSSSCT00000050893,ENSSSCT00000052394,ENSSSCT00000057957,ENSSSCT00000040258,ENSSSCT00000047206	ENSSSCG00000007074	TASP1
chrX	111851065	111867418	X:111851065|111867418	.	-	exon	ENSSSCT00000041948,ENSSSCT00000042188,ENSSSCT00000048129,ENSSSCT00000059973,ENSSSCT00000030110	ENSSSCG00000030460	ARHGEF6
chr18	661134	669113	18:661134|669113	.	+	exon	ENSSSCT00000027169,ENSSSCT00000058610	ENSSSCG00000028169	NCAPG2
chr1	265769164	265793548	1:265769164|265793548	.	-	exon	ENSSSCT00000044592	ENSSSCG00000005598	SCAI
chr13	167824035	167842322	13:167824035|167842322	.	-	exon	ENSSSCT00000045660,ENSSSCT00000054967	ENSSSCG00000036885	---
chr8	116266128	116294261	8:116266128|116294261	.	+	exon	ENSSSCT00000053551,ENSSSCT00000058123,ENSSSCT00000050170,ENSSSCT00000025642	ENSSSCG00000022788	PPA2
chr12	60361138	60370222	12:60361138|60370222	.	-	exon	ENSSSCT00000053536,ENSSSCT00000037168,ENSSSCT00000060063,ENSSSCT00000019644,ENSSSCT00000061151,ENSSSCT00000064503,ENSSSCT00000030478	ENSSSCG00000018049	SLC5A10
chr6	160413189	160417430	6:160413189|160417430	.	-	exon	ENSSSCT00000036779,ENSSSCT00000048605,ENSSSCT00000044653,ENSSSCT00000053356,ENSSSCT00000028073	ENSSSCG00000021292	OSBPL9
chr9	84105161	84119222	9:84105161|84119222	.	-	exon	ENSSSCT00000045814,ENSSSCT00000055548,ENSSSCT00000016729,ENSSSCT00000062156,ENSSSCT00000023901	ENSSSCG00000015355	DGKB
chr3	113272703	113299665	3:113272703|113299665	.	+	exon	ENSSSCT00000054168,ENSSSCT00000066423,ENSSSCT00000009384,ENSSSCT00000038297,ENSSSCT00000057606,ENSSSCT00000065664,ENSSSCT00000048810	ENSSSCG00000008576	DTNB
chr1	208322288	208389714	1:208322288|208389714	.	+	exon	ENSSSCT00000057993,ENSSSCT00000061544,ENSSSCT00000044141,ENSSSCT00000065823,ENSSSCT00000005721	ENSSSCG00000005190	NFIB
chr2	16007196	16021491	2:16007196|16021491	.	+	exon	ENSSSCT00000035985,ENSSSCT00000039176,ENSSSCT00000014486,ENSSSCT00000045828,ENSSSCT00000059623	ENSSSCG00000013262	AMBRA1
chr14	131989399	132000084	14:131989399|132000084	.	+	exon	ENSSSCT00000011708,ENSSSCT00000039942,ENSSSCT00000042818	ENSSSCG00000010702	PLEKHA1
chr6	79099871	79117862	6:79099871|79117862	.	-	exon	ENSSSCT00000050704,ENSSSCT00000003902,ENSSSCT00000045379,ENSSSCT00000052108,ENSSSCT00000057014,ENSSSCT00000043524,ENSSSCT00000065554,ENSSSCT00000065345,ENSSSCT00000044728	ENSSSCG00000003512	EIF4G3
chr4	94476170	94476592	4:94476170|94476592	.	+	exon	ENSSSCT00000007128,ENSSSCT00000026228,ENSSSCT00000027588	ENSSSCG00000006508	ASH1L
chr13	158599501	158604772	13:158599501|158604772	.	+	exon	ENSSSCT00000013090,ENSSSCT00000060965	ENSSSCG00000011963	TOMM70
chr5	35635564	35638764	5:35635564|35638764	.	-	exon	ENSSSCT00000000547,ENSSSCT00000000548,ENSSSCT00000039112,ENSSSCT00000046824	ENSSSCG00000000509	ZFC3H1
chr13	77417167	77431049	13:77417167|77431049	.	-	exon	ENSSSCT00000012756,ENSSSCT00000060294,ENSSSCT00000012754	ENSSSCG00000011652	STAG1
chr14	20281913	20309806	14:20281913|20309806	.	+	exon	ENSSSCT00000053967,ENSSSCT00000042806,ENSSSCT00000010651,ENSSSCT00000037030,ENSSSCT00000010650	ENSSSCG00000009714	NEK1
chr7	68772734	68796771	7:68772734|68796771	.	-	exon	ENSSSCT00000062123,ENSSSCT00000002206,ENSSSCT00000047473	ENSSSCG00000001973	SCFD1
chr4	83253912	83260866	4:83253912|83260866	.	-	exon	ENSSSCT00000006911	ENSSSCG00000006306	MPZL1
chr2	144473587	144485328	2:144473587|144485328	.	+	exon	ENSSSCT00000015737,ENSSSCT00000055526,ENSSSCT00000048485	ENSSSCG00000014399	ARHGAP26
chr1	57782427	57785737	1:57782427|57785737	.	-	exon	ENSSSCT00000004784	ENSSSCG00000004328	MDN1
chr16	24193110	24213797	16:24193110|24213797	.	-	exon	ENSSSCT00000040125,ENSSSCT00000064773,ENSSSCT00000056502,ENSSSCT00000066384,ENSSSCT00000064221,ENSSSCT00000018353	ENSSSCG00000016853	RICTOR
chr2	139908352	139909610	2:139908352|139909610	.	+	exon	ENSSSCT00000060346,ENSSSCT00000015650,ENSSSCT00000053336	ENSSSCG00000014324	MYOT
chr17	17591384	17596265	17:17591384|17596265	.	+	exon	ENSSSCT00000057334,ENSSSCT00000057642,ENSSSCT00000007727,ENSSSCT00000061203	ENSSSCG00000007056	PLCB1
chr1	182709191	182720865	1:182709191|182720865	.	-	exon	ENSSSCT00000064162,ENSSSCT00000005559,ENSSSCT00000025969	ENSSSCG00000005043	DDHD1
chr3	10962194	10962666	3:10962194|10962666	.	+	exon	ENSSSCT00000043467,ENSSSCT00000008456	ENSSSCG00000007713	BUD23
chr10	46256460	46270179	10:46256460|46270179	.	+	exon	ENSSSCT00000012090,ENSSSCT00000059930	ENSSSCG00000011046	ITGA8
chr14	76222527	76230840	14:76222527|76230840	.	-	exon	ENSSSCT00000011272,ENSSSCT00000027928	ENSSSCG00000010299	ANXA7
chr15	95122041	95124354	15:95122041|95124354	.	-	exon	ENSSSCT00000017478	ENSSSCG00000016053	---
chr10	68491183	68518239	10:68491183|68518239	.	-	exon	ENSSSCT00000040226,ENSSSCT00000040561,ENSSSCT00000066425,ENSSSCT00000024416,ENSSSCT00000040160,ENSSSCT00000065998,ENSSSCT00000029839,ENSSSCT00000048504,ENSSSCT00000060991	ENSSSCG00000029602	WDR37
chr2	621540	627163	2:621540|627163	.	+	exon	ENSSSCT00000014031	ENSSSCG00000012836	AP2A2
chr3	19374195	19378539	3:19374195|19378539	.	+	exon	ENSSSCT00000008564	ENSSSCG00000007815	GTF3C1
chr15	68288487	68294367	15:68288487|68294367	.	+	intergenic region	n/a	n/a	---
chr18	38110775	38117535	18:38110775|38117535	.	-	exon	ENSSSCT00000018140,ENSSSCT00000055400,ENSSSCT00000038262,ENSSSCT00000039336	ENSSSCG00000016661	2019-09-07
chr15	100164717	100202655	15:100164717|100202655	.	-	exon	ENSSSCT00000017494,ENSSSCT00000028914,ENSSSCT00000048076,ENSSSCT00000045504	ENSSSCG00000016068	HECW2
chr9	55994299	56013767	9:55994299|56013767	.	-	exon	ENSSSCT00000039028,ENSSSCT00000038864,ENSSSCT00000016605,ENSSSCT00000043272,ENSSSCT00000050215,ENSSSCT00000037995	ENSSSCG00000015238	ARHGAP32
chr9	45849114	45857383	9:45849114|45857383	.	-	exon	ENSSSCT00000027542	ENSSSCG00000029649	IFT46
chr16	49107259	49112899	16:49107259|49112899	.	+	exon	ENSSSCT00000052539,ENSSSCT00000026046	ENSSSCG00000027293	TNPO1
chr15	47775145	47780980	15:47775145|47780980	.	-	exon	ENSSSCT00000057125,ENSSSCT00000057340,ENSSSCT00000059263,ENSSSCT00000050568,ENSSSCT00000059514,ENSSSCT00000046225,ENSSSCT00000047207,ENSSSCT00000042784	ENSSSCG00000015814	---
chr7	91547494	91548524	7:91547494|91548524	.	-	exon	ENSSSCT00000002559	ENSSSCG00000002298	ZFYVE26
chr9	44252883	44253448	9:44252883|44253448	.	-	exon	ENSSSCT00000049401,ENSSSCT00000016437,ENSSSCT00000025641,ENSSSCT00000044866	ENSSSCG00000015071	SIK3
chr12	47612008	47615439	12:47612008|47615439	.	-	exon	ENSSSCT00000043537,ENSSSCT00000040818	ENSSSCG00000038989	YWHAE
chr1	55666252	55694602	1:55666252|55694602	.	+	exon	ENSSSCT00000045846,ENSSSCT00000065061	ENSSSCG00000035281	ZNF292
chr15	83254391	83263333	15:83254391|83263333	.	+	exon	ENSSSCT00000043949,ENSSSCT00000030764,ENSSSCT00000051451,ENSSSCT00000066184,ENSSSCT00000047528	ENSSSCG00000023983	AGPS
chr9	130613266	130615328	9:130613266|130615328	.	-	exon	ENSSSCT00000016985,ENSSSCT00000062542,ENSSSCT00000049456,ENSSSCT00000065731	ENSSSCG00000015592	TATDN3
chr8	112677571	112681698	8:112677571|112681698	.	-	exon	ENSSSCT00000010010,ENSSSCT00000042746	ENSSSCG00000009142	SEC24B
chr9	131287324	131290316	9:131287324|131290316	.	+	exon	ENSSSCT00000016994,ENSSSCT00000039891,ENSSSCT00000050213,ENSSSCT00000039522	ENSSSCG00000015602	INTS7
chr4	9069265	9078056	4:9069265|9078056	.	-	exon	ENSSSCT00000033051,ENSSSCT00000038648,ENSSSCT00000054992,ENSSSCT00000027437,ENSSSCT00000052805	ENSSSCG00000005955	EFR3A
chr17	32377490	32393236	17:32377490|32393236	.	+	exon	ENSSSCT00000007828	ENSSSCG00000007155	C20orf194
chr12	60375325	60376920	12:60375325|60376920	.	-	exon	ENSSSCT00000053536,ENSSSCT00000037168,ENSSSCT00000019644,ENSSSCT00000064503,ENSSSCT00000030478	ENSSSCG00000018049	SLC5A10
chr1	246238089	246257483	1:246238089|246257483	.	-	exon_intron	ENSSSCT00000005966	ENSSSCG00000005423	ABCA1
chr17	38031884	38042472	17:38031884|38042472	.	-	exon	ENSSSCT00000007967	ENSSSCG00000007282	PIGU
chr4	50356925	50364239	4:50356925|50364239	.	+	exon	ENSSSCT00000050180,ENSSSCT00000058391,ENSSSCT00000006729	ENSSSCG00000006136	RMDN1
chr6	106936502	106954430	6:106936502|106954430	.	+	exon	ENSSSCT00000025346,ENSSSCT00000065295	ENSSSCG00000025478	MIB1
chr18	33619620	33693444	18:33619620|33693444	.	+	exon	ENSSSCT00000029218,ENSSSCT00000018126,ENSSSCT00000064164,ENSSSCT00000041115,ENSSSCT00000052746	ENSSSCG00000025602	DOCK4
chr12	59758053	59768376	12:59758053|59768376	.	+	exon	ENSSSCT00000065892,ENSSSCT00000038778,ENSSSCT00000061591,ENSSSCT00000026010,ENSSSCT00000059057	ENSSSCG00000024030	AKAP10
chr14	55770332	55789427	14:55770332|55789427	.	+	exon	ENSSSCT00000039089	ENSSSCG00000033692	B3GALNT2
chr7	91432352	91438716	7:91432352|91438716	.	-	exon	ENSSSCT00000002557	ENSSSCG00000002296	---
chr18	5145677	5155852	18:5145677|5155852	.	+	exon	ENSSSCT00000053377,ENSSSCT00000044152,ENSSSCT00000025866,ENSSSCT00000051463,ENSSSCT00000026487,ENSSSCT00000043226,ENSSSCT00000043259,ENSSSCT00000050452	ENSSSCG00000020663	KMT2C
chr6	91571476	91576562	6:91571476|91576562	.	+	exon	ENSSSCT00000061991,ENSSSCT00000060786,ENSSSCT00000053311,ENSSSCT00000004023,ENSSSCT00000058871	ENSSSCG00000003627	ZMYM4
chr4	111114950	111124029	4:111114950|111124029	.	-	exon	ENSSSCT00000050507,ENSSSCT00000030476,ENSSSCT00000023502	ENSSSCG00000021440	GPSM2
chr1	260559754	260564338	1:260559754|260564338	.	-	exon	ENSSSCT00000025473	ENSSSCG00000028117	---
chr2	136311223	136320614	2:136311223|136320614	.	-	exon	ENSSSCT00000015619,ENSSSCT00000043648,ENSSSCT00000058217,ENSSSCT00000049019	ENSSSCG00000014296	---
chr6	71295602	71299202	6:71295602|71299202	.	-	exon	ENSSSCT00000003786,ENSSSCT00000055666,ENSSSCT00000049073,ENSSSCT00000054206	ENSSSCG00000003413	MTOR
chr3	57892680	57898889	3:57892680|57898889	.	-	exon	ENSSSCT00000008996,ENSSSCT00000048896,ENSSSCT00000042611	ENSSSCG00000008215	SMYD1
chr1	113320667	113343845	1:113320667|113343845	.	+	exon	ENSSSCT00000032619	ENSSSCG00000004595	ADAM10
chr15	46236003	46236269	15:46236003|46236269	.	-	exon	ENSSSCT00000017194	ENSSSCG00000015791	CFAP97
chr1	209264311	209265789	1:209264311|209265789	.	+	exon	ENSSSCT00000061650,ENSSSCT00000063823,ENSSSCT00000061794,ENSSSCT00000051291,ENSSSCT00000005723,ENSSSCT00000048850	ENSSSCG00000005191	MPDZ
chr11	24857303	24858237	11:24857303|24858237	.	-	exon	ENSSSCT00000038721,ENSSSCT00000055857,ENSSSCT00000046329,ENSSSCT00000010338,ENSSSCT00000043201,ENSSSCT00000038881	ENSSSCG00000009431	DGKH
chr11	68934898	68982241	11:68934898|68982241	.	+	exon	ENSSSCT00000051470,ENSSSCT00000056816,ENSSSCT00000010440,ENSSSCT00000062011,ENSSSCT00000038021,ENSSSCT00000054459	ENSSSCG00000009522	PCCA
chr15	112808098	112844349	15:112808098|112844349	.	-	exon	ENSSSCT00000025006	ENSSSCG00000022830	KANSL1L
chr13	157615688	157620327	13:157615688|157620327	.	+	exon	ENSSSCT00000058114,ENSSSCT00000039429,ENSSSCT00000022387,ENSSSCT00000040456,ENSSSCT00000042835	ENSSSCG00000021791	SENP7
chr3	121918073	121944155	3:121918073|121944155	.	+	exon	ENSSSCT00000009432	ENSSSCG00000008621	NBAS
chr3	4303785	4308978	3:4303785|4308978	.	-	exon	ENSSSCT00000029070,ENSSSCT00000027403	ENSSSCG00000021285	RNF216
chr12	20784237	20784842	12:20784237|20784842	.	-	exon	ENSSSCT00000018959,ENSSSCT00000040141	ENSSSCG00000017415	TTC25
chr16	71262565	71266608	16:71262565|71266608	.	-	exon	ENSSSCT00000018595,ENSSSCT00000059335,ENSSSCT00000046088	ENSSSCG00000035676	G3BP1
chr7	33634073	33654408	7:33634073|33654408	.	+	exon	ENSSSCT00000040605,ENSSSCT00000065807	ENSSSCG00000039952	ZFAND3
chr1	83094579	83112794	1:83094579|83112794	.	-	exon	ENSSSCT00000046795,ENSSSCT00000037010,ENSSSCT00000004923	ENSSSCG00000004457	DOPEY1
chr13	180606799	180641372	13:180606799|180641372	.	+	exon	ENSSSCT00000027672,ENSSSCT00000022689	ENSSSCG00000024623	USP25
chr12	43520344	43526438	12:43520344|43526438	.	-	exon	ENSSSCT00000019317	ENSSSCG00000017748	NF1
chr3	11731299	11733763	3:11731299|11733763	.	+	exon	ENSSSCT00000030268,ENSSSCT00000008466,ENSSSCT00000031896,ENSSSCT00000052444	ENSSSCG00000007721	GTF2I
chr11	14608535	14623293	11:14608535|14623293	.	+	exon	ENSSSCT00000064627,ENSSSCT00000050012,ENSSSCT00000056373,ENSSSCT00000049134,ENSSSCT00000039900,ENSSSCT00000010266	ENSSSCG00000009369	COG6
chr11	5577247	5581004	11:5577247|5581004	.	+	exon	ENSSSCT00000063523,ENSSSCT00000041753,ENSSSCT00000010210,ENSSSCT00000052848,ENSSSCT00000045308	ENSSSCG00000009319	PAN3
chrX	13305101	13310994	X:13305101|13310994	.	-	exon	ENSSSCT00000024779,ENSSSCT00000013288	ENSSSCG00000012149	RBBP7
chr6	98826750	98842928	6:98826750|98842928	.	-	exon	ENSSSCT00000042959,ENSSSCT00000062415,ENSSSCT00000004081	ENSSSCG00000038826	NDUFV2
chr2	66252542	66252936	2:66252542|66252936	.	-	exon	ENSSSCT00000048277	ENSSSCG00000038776	ASNA1
chr6	162996494	163003050	6:162996494|163003050	.	+	exon	ENSSSCT00000042541,ENSSSCT00000039190	ENSSSCG00000037235,ENSSSCG00000038101	---
chr14	73035685	73046223	14:73035685|73046223	.	+	exon	ENSSSCT00000038273	ENSSSCG00000031713	H2AFY2
chr17	37852424	37854328	17:37852424|37854328	.	+	exon	ENSSSCT00000041641,ENSSSCT00000036444,ENSSSCT00000007965,ENSSSCT00000036055	ENSSSCG00000007280	ITCH
chr16	19612614	19651638	16:19612614|19651638	.	-	exon	ENSSSCT00000051216,ENSSSCT00000018309,ENSSSCT00000024262	ENSSSCG00000016816	ADAMTS12
chr4	66841442	66850448	4:66841442|66850448	.	-	exon	ENSSSCT00000041414,ENSSSCT00000039017,ENSSSCT00000065926,ENSSSCT00000063787,ENSSSCT00000053248,ENSSSCT00000006794	ENSSSCG00000006199	PREX2
chr8	55258150	55261626	8:55258150|55261626	.	+	exon	ENSSSCT00000031478,ENSSSCT00000052897	ENSSSCG00000022283	CEP135
chr6	169018075	169039679	6:169018075|169039679	.	+	exon	ENSSSCT00000024723,ENSSSCT00000038171,ENSSSCT00000031628	ENSSSCG00000023266	FOXJ3
chr18	9065917	9084316	18:9065917|9084316	.	+	exon	ENSSSCT00000053983,ENSSSCT00000040418,ENSSSCT00000036816,ENSSSCT00000017958,ENSSSCT00000055445	ENSSSCG00000016494	BRAF
chr6	28931494	28932927	6:28931494|28932927	.	+	exon	ENSSSCT00000059230,ENSSSCT00000061293,ENSSSCT00000064636,ENSSSCT00000003061,ENSSSCT00000042861	ENSSSCG00000002763	PRMT7
chr9	121616521	121622956	9:121616521|121622956	.	+	exon	ENSSSCT00000016919	ENSSSCG00000015531	CEP350
chr6	1466441	1472876	6:1466441|1472876	.	-	exon_intron	ENSSSCT00000023919	ENSSSCG00000020678	BANP
chr14	55065406	55077074	14:55065406|55077074	.	+	exon	ENSSSCT00000011111	ENSSSCG00000010148	ERO1B
chr7	86036358	86058691	7:86036358|86058691	.	-	exon	ENSSSCT00000061746,ENSSSCT00000043688,ENSSSCT00000047171,ENSSSCT00000025402,ENSSSCT00000037867,ENSSSCT00000002524	ENSSSCG00000002266	CHD2
chr16	44446274	44455050	16:44446274|44455050	.	+	exon	ENSSSCT00000018462,ENSSSCT00000050289,ENSSSCT00000056306,ENSSSCT00000060941,ENSSSCT00000035098,ENSSSCT00000018461,ENSSSCT00000054440,ENSSSCT00000057010	ENSSSCG00000016954	ERBIN
chr13	197371647	197372023	13:197371647|197372023	.	+	exon	ENSSSCT00000027819,ENSSSCT00000040338	ENSSSCG00000024614	ITSN1
chr9	48152108	48168468	9:48152108|48168468	.	+	exon	ENSSSCT00000045279,ENSSSCT00000032235,ENSSSCT00000022658,ENSSSCT00000056209	ENSSSCG00000023728	TECTA
chr6	46384742	46385814	6:46384742|46385814	.	-	exon	ENSSSCT00000003257	ENSSSCG00000029420	ZNF569
chr2	15968765	15970677	2:15968765|15970677	.	+	exon	ENSSSCT00000035985,ENSSSCT00000039176,ENSSSCT00000014486,ENSSSCT00000045828,ENSSSCT00000059623	ENSSSCG00000013262	AMBRA1
chr3	44544594	44546528	3:44544594|44546528	.	+	exon	ENSSSCT00000062634,ENSSSCT00000051961,ENSSSCT00000053155,ENSSSCT00000054401,ENSSSCT00000008879,ENSSSCT00000037279,ENSSSCT00000059545	ENSSSCG00000008105	ANAPC1
chr6	82220584	82222549	6:82220584|82222549	.	+	exon	ENSSSCT00000055337,ENSSSCT00000024999,ENSSSCT00000003934	ENSSSCG00000024818	RCAN3
chr5	44260657	44267166	5:44260657|44267166	.	+	exon	ENSSSCT00000000582,ENSSSCT00000055570	ENSSSCG00000000540	OVCH1
chr9	136962230	136972049	9:136962230|136972049	.	-	exon	ENSSSCT00000017026	ENSSSCG00000015632	---
chr3	44174961	44183383	3:44174961|44183383	.	+	exon	ENSSSCT00000046196,ENSSSCT00000008872	ENSSSCG00000008099	ZC3H8
chr1	182147249	182169099	1:182147249|182169099	.	-	exon	ENSSSCT00000045130,ENSSSCT00000057472,ENSSSCT00000052025	ENSSSCG00000035934	TXNDC16
chr13	202855455	202875571	13:202855455|202875571	.	-	exon	ENSSSCT00000037062,ENSSSCT00000064156,ENSSSCT00000062884,ENSSSCT00000025909	ENSSSCG00000021042	BRWD1
chr4	83028286	83047297	4:83028286|83047297	.	-	exon	ENSSSCT00000048165,ENSSSCT00000037338,ENSSSCT00000025175,ENSSSCT00000063178,ENSSSCT00000045678,ENSSSCT00000006908,ENSSSCT00000050818,ENSSSCT00000051977	ENSSSCG00000006303	DCAF6
chr6	52977944	52982531	6:52977944|52982531	.	+	exon	ENSSSCT00000003450	ENSSSCG00000003111	SAE1
chr6	103910117	103911289	6:103910117|103911289	.	-	exon	ENSSSCT00000024634,ENSSSCT00000025549,ENSSSCT00000029309	ENSSSCG00000029030	SMCHD1
chr6	109117107	109167296	6:109117107|109167296	.	-	exon	ENSSSCT00000004111	ENSSSCG00000003712	OSBPL1A
chr12	15148218	15151238	12:15148218|15151238	.	-	exon	ENSSSCT00000037329,ENSSSCT00000018821,ENSSSCT00000048234	ENSSSCG00000017289	DDX42
chr6	104048465	104049643	6:104048465|104049643	.	-	exon	ENSSSCT00000047202,ENSSSCT00000004096	ENSSSCG00000003697	NDC80
chr4	124894039	124943084	4:124894039|124943084	.	-	exon	ENSSSCT00000052017,ENSSSCT00000042983	ENSSSCG00000035196	---
chr4	9061831	9069356	4:9061831|9069356	.	-	exon	ENSSSCT00000033051,ENSSSCT00000038648,ENSSSCT00000054992,ENSSSCT00000027437,ENSSSCT00000052805	ENSSSCG00000005955	EFR3A
chr6	80956390	80960170	6:80956390|80960170	.	+	exon	ENSSSCT00000003922,ENSSSCT00000062834,ENSSSCT00000003923	ENSSSCG00000003531	KDM1A
chr17	37980007	37991181	17:37980007|37991181	.	-	exon	ENSSSCT00000007967	ENSSSCG00000007282	PIGU
chr13	31448023	31473909	13:31448023|31473909	.	-	exon	ENSSSCT00000012441,ENSSSCT00000049478	ENSSSCG00000011363	PRKAR2A
chr12	27528864	27534535	12:27528864|27534535	.	+	exon	ENSSSCT00000019154	ENSSSCG00000017593	UTP18
chr5	3739281	3754014	5:3739281|3754014	.	-	exon	ENSSSCT00000032275,ENSSSCT00000065839	ENSSSCG00000024864	ATXN10
chr14	71093567	71097952	14:71093567|71097952	.	+	exon	ENSSSCT00000011202	ENSSSCG00000010235	SIRT1
chr10	25754105	25773920	10:25754105|25773920	.	+	exon	ENSSSCT00000041465,ENSSSCT00000030779,ENSSSCT00000011967,ENSSSCT00000045649	ENSSSCG00000039368	SLC35D2
chr4	65639135	65643870	4:65639135|65643870	.	-	exon	ENSSSCT00000059775,ENSSSCT00000037262,ENSSSCT00000054113,ENSSSCT00000006792,ENSSSCT00000053984	ENSSSCG00000006197	SULF1
chr7	113130074	113138055	7:113130074|113138055	.	-	exon	ENSSSCT00000056021,ENSSSCT00000002711	ENSSSCG00000002441	PPP4R3A
chr9	126275211	126281024	9:126275211|126281024	.	+	exon	ENSSSCT00000063272,ENSSSCT00000049209,ENSSSCT00000060674,ENSSSCT00000042424,ENSSSCT00000051776,ENSSSCT00000043301,ENSSSCT00000016959	ENSSSCG00000015568	RNF2
chr5	33860701	33862629	5:33860701|33862629	.	+	exon	ENSSSCT00000000535	ENSSSCG00000000496	CCT2
chr3	107214187	107226304	3:107214187|107226304	.	-	exon	ENSSSCT00000009316	ENSSSCG00000008513	BIRC6
chr1	250824310	251036348	1:250824310|251036348	.	+	exon	ENSSSCT00000040771,ENSSSCT00000063147,ENSSSCT00000053208,ENSSSCT00000005996,ENSSSCT00000062069	ENSSSCG00000033120	PALM2
chr6	75038901	75043103	6:75038901|75043103	.	+	exon	ENSSSCT00000042154,ENSSSCT00000064339	ENSSSCG00000034484	SPEN
chr14	71203630	71204093	14:71203630|71204093	.	-	exon	ENSSSCT00000044180,ENSSSCT00000064230,ENSSSCT00000047111,ENSSSCT00000048345,ENSSSCT00000040035,ENSSSCT00000060005	ENSSSCG00000038913	HERC4
chr12	23604388	23616154	12:23604388|23616154	.	-	exon	ENSSSCT00000019653,ENSSSCT00000027800,ENSSSCT00000053573	ENSSSCG00000018058	ARHGAP23
chr1	264056789	264064006	1:264056789|264064006	.	-	exon	ENSSSCT00000057725,ENSSSCT00000050780,ENSSSCT00000006135,ENSSSCT00000052201,ENSSSCT00000064320	ENSSSCG00000005582	STRBP
chrX	19987739	19995816	X:19987739|19995816	.	-	exon	ENSSSCT00000033489	ENSSSCG00000012174	APOO
chr1	116193122	116206833	1:116193122|116206833	.	+	exon	ENSSSCT00000054654,ENSSSCT00000055885	ENSSSCG00000035798	PRTG
chr6	75042627	75043103	6:75042627|75043103	.	+	exon	ENSSSCT00000042154,ENSSSCT00000064339	ENSSSCG00000034484	SPEN
chr6	69391257	69392466	6:69391257|69392466	.	-	exon	ENSSSCT00000057337,ENSSSCT00000046966,ENSSSCT00000055817,ENSSSCT00000026917	ENSSSCG00000022343	---
chr3	28653795	28692651	3:28653795|28692651	.	+	exon	ENSSSCT00000051626,ENSSSCT00000053722,ENSSSCT00000037222	ENSSSCG00000007878	PARN
chr18	42554763	42590713	18:42554763|42590713	.	-	exon	ENSSSCT00000048117	ENSSSCG00000037116	ZNRF2
chr6	85664602	85681933	6:85664602|85681933	.	+	exon	ENSSSCT00000043716,ENSSSCT00000052521,ENSSSCT00000060437	ENSSSCG00000038872	GMEB1
chr15	140199412	140202579	15:140199412|140202579	.	-	exon	ENSSSCT00000017829,ENSSSCT00000059789	ENSSSCG00000016374	THAP4
chr9	41453661	41454859	9:41453661|41454859	.	-	exon	ENSSSCT00000062195,ENSSSCT00000060517,ENSSSCT00000016418,ENSSSCT00000045952,ENSSSCT00000065055,ENSSSCT00000052875,ENSSSCT00000043342,ENSSSCT00000063998,ENSSSCT00000045368,ENSSSCT00000043912	ENSSSCG00000015052	USP28
chr13	30544508	30555481	13:30544508|30555481	.	-	exon	ENSSSCT00000062331,ENSSSCT00000012417,ENSSSCT00000046724	ENSSSCG00000011340	SMARCC1
chr1	263985598	263997722	1:263985598|263997722	.	+	exon	ENSSSCT00000023452,ENSSSCT00000024937,ENSSSCT00000064053,ENSSSCT00000025490	ENSSSCG00000020743	RABGAP1
chr11	45222332	45246755	11:45222332|45246755	.	+	exon	ENSSSCT00000045708,ENSSSCT00000025113,ENSSSCT00000046867,ENSSSCT00000051035	ENSSSCG00000024722	PIBF1
chr1	85926481	85964180	1:85926481|85964180	.	-	exon	ENSSSCT00000004932	ENSSSCG00000004465	BCKDHB
chr1	251874674	251908862	1:251874674|251908862	.	-	exon	ENSSSCT00000038466,ENSSSCT00000047223,ENSSSCT00000047545,ENSSSCT00000053496,ENSSSCT00000006002,ENSSSCT00000063722	ENSSSCG00000005457	---
chr5	6020925	6023525	5:6020925|6023525	.	+	exon	ENSSSCT00000048753,ENSSSCT00000044776,ENSSSCT00000000039,ENSSSCT00000040515	ENSSSCG00000000037	ARFGAP3
chr13	162388403	162401582	13:162388403|162401582	.	-	exon	ENSSSCT00000031571	ENSSSCG00000022895	CRYBG3
chr2	142406868	142407330	2:142406868|142407330	.	+	exon	ENSSSCT00000015706,ENSSSCT00000064703,ENSSSCT00000042321	ENSSSCG00000014376	HARS2
chr11	51531489	51547197	11:51531489|51547197	.	+	exon	ENSSSCT00000010395	ENSSSCG00000009480	NDFIP2
chr1	33884806	33901143	1:33884806|33901143	.	-	exon	ENSSSCT00000048337,ENSSSCT00000059566,ENSSSCT00000036716,ENSSSCT00000039085	ENSSSCG00000033894	---
chr12	26770017	26771864	12:26770017|26771864	.	+	exon	ENSSSCT00000019122	ENSSSCG00000017567	RSAD1
chr3	11771884	11782001	3:11771884|11782001	.	+	exon	ENSSSCT00000030268,ENSSSCT00000008466,ENSSSCT00000031896,ENSSSCT00000052444	ENSSSCG00000007721	GTF2I
chr2	15967840	15974446	2:15967840|15974446	.	+	exon	ENSSSCT00000035985,ENSSSCT00000039176,ENSSSCT00000014486,ENSSSCT00000045828,ENSSSCT00000059623	ENSSSCG00000013262	AMBRA1
chr3	113259005	113276969	3:113259005|113276969	.	+	exon	ENSSSCT00000054168,ENSSSCT00000038297,ENSSSCT00000057606,ENSSSCT00000065664,ENSSSCT00000048810	ENSSSCG00000008576	DTNB
chr8	115598064	115618279	8:115598064|115618279	.	+	exon	ENSSSCT00000048474,ENSSSCT00000041750,ENSSSCT00000031175,ENSSSCT00000055701	ENSSSCG00000021784	TBCK
chr15	76166995	76170355	15:76166995|76170355	.	+	exon	ENSSSCT00000017355,ENSSSCT00000017356	ENSSSCG00000015940	UBR3
chr14	103553553	103564282	14:103553553|103564282	.	+	exon	ENSSSCT00000047194,ENSSSCT00000029375,ENSSSCT00000027675	ENSSSCG00000010467	BTAF1
chr1	112996635	113013582	1:112996635|113013582	.	-	exon	ENSSSCT00000005070,ENSSSCT00000047283,ENSSSCT00000038790,ENSSSCT00000042854	ENSSSCG00000004589	RNF111
chr4	123141694	123147614	4:123141694|123147614	.	+	exon	ENSSSCT00000007543,ENSSSCT00000007544	ENSSSCG00000006889	ARHGAP29
chr3	110442415	110455791	3:110442415|110455791	.	-	exon	ENSSSCT00000057931,ENSSSCT00000051822,ENSSSCT00000009345	ENSSSCG00000008540	PPP1CB
chr3	42001403	42012685	3:42001403|42012685	.	-	exon	ENSSSCT00000024941,ENSSSCT00000043795,ENSSSCT00000008841,ENSSSCT00000027044,ENSSSCT00000040669,ENSSSCT00000040156	ENSSSCG00000008068	IARS
chr10	43523156	43524659	10:43523156|43524659	.	+	exon	ENSSSCT00000065218	ENSSSCG00000011033	VIM
chr13	26937843	26939503	13:26937843|26939503	.	-	exon	ENSSSCT00000012366,ENSSSCT00000052545	ENSSSCG00000011296	ANO10
chr1	90821147	90825823	1:90821147|90825823	.	+	exon	ENSSSCT00000004955	ENSSSCG00000004484	COL12A1
chr1	254621255	254631949	1:254621255|254631949	.	+	exon	ENSSSCT00000006030	ENSSSCG00000005484	ZNF618
chr6	44113709	44125379	6:44113709|44125379	.	+	exon	ENSSSCT00000041984,ENSSSCT00000056604,ENSSSCT00000050685	ENSSSCG00000031169	---
chr1	127195769	127196307	1:127195769|127196307	.	-	exon	ENSSSCT00000005183,ENSSSCT00000025826	ENSSSCG00000023996	CASC4
chr9	48152108	48163416	9:48152108|48163416	.	+	exon	ENSSSCT00000045279,ENSSSCT00000032235,ENSSSCT00000022658,ENSSSCT00000056209	ENSSSCG00000023728	TECTA
chr7	78519438	78520854	7:78519438|78520854	.	+	exon	ENSSSCT00000002396	ENSSSCG00000002142	TEP1
chr12	54651213	54655388	12:54651213|54655388	.	-	exon	ENSSSCT00000019585,ENSSSCT00000060496	ENSSSCG00000017996	DHRS7C
chr3	72871099	72888556	3:72871099|72888556	.	+	exon	ENSSSCT00000009130	ENSSSCG00000008337	AAK1
chr16	21519866	21540786	16:21519866|21540786	.	-	exon	ENSSSCT00000018331,ENSSSCT00000039267	ENSSSCG00000016836	NADK2
chr13	66493801	66495580	13:66493801|66495580	.	-	exon	ENSSSCT00000012664	ENSSSCG00000011572	SEC13
chr5	78321047	78322495	5:78321047|78322495	.	+	exon	ENSSSCT00000038240,ENSSSCT00000000884,ENSSSCT00000000883,ENSSSCT00000060829	ENSSSCG00000028397	---
chrX	16498488	16513238	X:16498488|16513238	.	-	exon	ENSSSCT00000036602,ENSSSCT00000036028,ENSSSCT00000044402,ENSSSCT00000013304	ENSSSCG00000012163	RPS6KA3
chr14	112981467	113006500	14:112981467|113006500	.	-	exon	ENSSSCT00000011564,ENSSSCT00000040717,ENSSSCT00000050290	ENSSSCG00000010571	C10orf76
chr2	138308109	138320744	2:138308109|138320744	.	+	exon	ENSSSCT00000041137,ENSSSCT00000036284,ENSSSCT00000053829	ENSSSCG00000014319	SMAD5
chr17	53012907	53043217	17:53012907|53043217	.	-	exon	ENSSSCT00000008185,ENSSSCT00000033810,ENSSSCT00000032685	ENSSSCG00000007478	ATP9A
chr7	47969622	47972734	7:47969622|47972734	.	-	exon	ENSSSCT00000001974	ENSSSCG00000001765	ADAMTS7
chr13	68599627	68611602	13:68599627|68611602	.	-	exon	ENSSSCT00000031449,ENSSSCT00000041784,ENSSSCT00000030744	ENSSSCG00000024453	RAF1
chr2	132309460	132337186	2:132309460|132337186	.	+	exon	ENSSSCT00000015580,ENSSSCT00000043399	ENSSSCG00000014259	ADAMTS19
chr5	33533423	33545826	5:33533423|33545826	.	+	exon	ENSSSCT00000055283,ENSSSCT00000039379,ENSSSCT00000041371,ENSSSCT00000053818,ENSSSCT00000064622	ENSSSCG00000038031	CPSF6
chr1	138126809	138141536	1:138126809|138141536	.	+	exon	ENSSSCT00000039280,ENSSSCT00000005314	ENSSSCG00000004814	LRRC28
chr8	33399031	33432916	8:33399031|33432916	.	-	exon_intron	ENSSSCT00000044098,ENSSSCT00000009632	ENSSSCG00000008803	ATP8A1
chr13	138689544	138692413	13:138689544|138692413	.	+	exon	ENSSSCT00000047349,ENSSSCT00000012997	ENSSSCG00000011881	IQCB1
chr2	132325084	132337186	2:132325084|132337186	.	+	exon	ENSSSCT00000015580,ENSSSCT00000043399	ENSSSCG00000014259	ADAMTS19
chr1	34166378	34213181	1:34166378|34213181	.	-	exon	ENSSSCT00000048337,ENSSSCT00000059566,ENSSSCT00000036716,ENSSSCT00000039085	ENSSSCG00000033894	---
chr3	18470135	18470486	3:18470135|18470486	.	+	exon	ENSSSCT00000038834,ENSSSCT00000043632,ENSSSCT00000042551	ENSSSCG00000034927	---
chr13	125857905	126013836	13:125857905|126013836	.	+	exon	ENSSSCT00000050107,ENSSSCT00000012923,ENSSSCT00000023546,ENSSSCT00000060974	ENSSSCG00000011811	LPP
chr12	59351567	59353890	12:59351567|59353890	.	+	exon	ENSSSCT00000019634	ENSSSCG00000018039	NCOR1
chr6	28200860	28239952	6:28200860|28239952	.	+	exon	ENSSSCT00000065407,ENSSSCT00000032351,ENSSSCT00000038973	ENSSSCG00000024253	CTCF
chr9	131873041	131875580	9:131873041|131875580	.	-	exon	ENSSSCT00000061679,ENSSSCT00000026117,ENSSSCT00000050585,ENSSSCT00000047312,ENSSSCT00000040028	ENSSSCG00000028293	RCOR3
chr4	97566524	97576948	4:97566524|97576948	.	-	exon	ENSSSCT00000007253,ENSSSCT00000050431,ENSSSCT00000044567,ENSSSCT00000053594	ENSSSCG00000006619	SNX27
chr3	31358570	31359294	3:31358570|31359294	.	+	exon	ENSSSCT00000056905,ENSSSCT00000060257,ENSSSCT00000062475,ENSSSCT00000008651,ENSSSCT00000059885	ENSSSCG00000007895	ZC3H7A
chr2	144609015	144612731	2:144609015|144612731	.	+	exon	ENSSSCT00000015737,ENSSSCT00000055526,ENSSSCT00000048485	ENSSSCG00000014399	ARHGAP26
chr2	89079718	89081961	2:89079718|89081961	.	+	exon	ENSSSCT00000015425,ENSSSCT00000027416,ENSSSCT00000027041,ENSSSCT00000024491	ENSSSCG00000014121	ZFYVE16
chr14	11902656	11908167	14:11902656|11908167	.	+	exon	ENSSSCT00000061037,ENSSSCT00000010608,ENSSSCT00000050177	ENSSSCG00000009674	ELP3
chr9	120607167	120628488	9:120607167|120628488	.	+	exon	ENSSSCT00000038783,ENSSSCT00000016910	ENSSSCG00000015523	RALGPS2
chr16	64608442	64669823	16:64608442|64669823	.	+	exon	ENSSSCT00000018559,ENSSSCT00000029751,ENSSSCT00000040359	ENSSSCG00000017046	EBF1
chr12	38083733	38093378	12:38083733|38093378	.	+	exon	ENSSSCT00000043585,ENSSSCT00000057154,ENSSSCT00000019252	ENSSSCG00000017688	GGNBP2
chr11	67477011	67524738	11:67477011|67524738	.	-	exon	ENSSSCT00000042880,ENSSSCT00000044432,ENSSSCT00000010428	ENSSSCG00000009511	STK24
chr12	14697840	14708065	12:14697840|14708065	.	+	exon	ENSSSCT00000035177,ENSSSCT00000047597,ENSSSCT00000034511,ENSSSCT00000039415,ENSSSCT00000065844,ENSSSCT00000033315	ENSSSCG00000017277	PECAM1
chr8	11712865	11724812	8:11712865|11724812	.	-	exon	ENSSSCT00000052909,ENSSSCT00000052683,ENSSSCT00000025105	ENSSSCG00000029227	LDB2
chr5	104341858	104354883	5:104341858|104354883	.	-	exon	ENSSSCT00000042307,ENSSSCT00000001041	ENSSSCG00000000952	ZDHHC17
chr17	37836857	37854328	17:37836857|37854328	.	+	exon	ENSSSCT00000041641,ENSSSCT00000036444,ENSSSCT00000007965,ENSSSCT00000036055	ENSSSCG00000007280	ITCH
chr13	135736998	135739109	13:135736998|135739109	.	-	exon	ENSSSCT00000059549,ENSSSCT00000062856,ENSSSCT00000023701,ENSSSCT00000038229	ENSSSCG00000030362	---
chr1	16341534	16356103	1:16341534|16356103	.	+	exon	ENSSSCT00000023948,ENSSSCT00000004539	ENSSSCG00000004104	KATNA1
chr4	88723352	88740487	4:88723352|88740487	.	-	exon	ENSSSCT00000043085,ENSSSCT00000052399	ENSSSCG00000006346	ATF6
chr9	20571857	20583599	9:20571857|20583599	.	-	intergenic region	n/a	n/a	---
chr6	158113662	158125574	6:158113662|158125574	.	-	exon	ENSSSCT00000052280	ENSSSCG00000032083	MRPL37
chr9	19883798	19897853	9:19883798|19897853	.	-	exon	ENSSSCT00000016269,ENSSSCT00000045815,ENSSSCT00000052852,ENSSSCT00000023370,ENSSSCT00000044370,ENSSSCT00000042038	ENSSSCG00000014913	PICALM
chr7	7834546	7834992	7:7834546|7834992	.	-	exon	ENSSSCT00000045222,ENSSSCT00000025759,ENSSSCT00000001140,ENSSSCT00000051982	ENSSSCG00000023956	NEDD9
chr5	6010064	6014815	5:6010064|6014815	.	+	exon	ENSSSCT00000048753,ENSSSCT00000044776,ENSSSCT00000000039,ENSSSCT00000040515	ENSSSCG00000000037	ARFGAP3
chr18	1875193	1881411	18:1875193|1881411	.	+	exon	ENSSSCT00000059931,ENSSSCT00000052669,ENSSSCT00000044542,ENSSSCT00000017870	ENSSSCG00000016412	LMBR1
chr18	29115878	29142960	18:29115878|29142960	.	-	exon	ENSSSCT00000065154,ENSSSCT00000018105,ENSSSCT00000037602,ENSSSCT00000066172,ENSSSCT00000052995,ENSSSCT00000057393	ENSSSCG00000016629	ST7
chr8	60674068	60766689	8:60674068|60766689	.	+	exon	ENSSSCT00000050951,ENSSSCT00000053581	ENSSSCG00000026129	ADGRL3
chr3	94510639	94519807	3:94510639|94519807	.	-	exon	ENSSSCT00000059011,ENSSSCT00000009246,ENSSSCT00000058836,ENSSSCT00000057505	ENSSSCG00000008444	PRKCE
chr8	43600697	43602937	8:43600697|43602937	.	-	exon	ENSSSCT00000009694,ENSSSCT00000056425	ENSSSCG00000008854	CPE
chr1	90803041	90805557	1:90803041|90805557	.	+	exon	ENSSSCT00000004955	ENSSSCG00000004484	COL12A1
chrX	67336836	67379977	X:67336836|67379977	.	-	exon	ENSSSCT00000013622,ENSSSCT00000032934	ENSSSCG00000012456	RPS6KA6
chr4	14647967	14655035	4:14647967|14655035	.	+	exon	ENSSSCT00000034190,ENSSSCT00000053209,ENSSSCT00000006552,ENSSSCT00000052835,ENSSSCT00000049376	ENSSSCG00000005969	WASHC5
chr11	675689	676545	11:675689|676545	.	+	exon	ENSSSCT00000044485,ENSSSCT00000028293,ENSSSCT00000047482,ENSSSCT00000045548	ENSSSCG00000021814	ZMYM2
chr17	35445889	35452830	17:35445889|35452830	.	+	exon	ENSSSCT00000057530,ENSSSCT00000058937,ENSSSCT00000060939,ENSSSCT00000051478,ENSSSCT00000007915,ENSSSCT00000063382,ENSSSCT00000026450	ENSSSCG00000007235	TPX2
chr14	85602428	85640805	14:85602428|85640805	.	+	exon	ENSSSCT00000031701,ENSSSCT00000047184,ENSSSCT00000045311	ENSSSCG00000010351	CCSER2
chr1	158981020	158988560	1:158981020|158988560	.	-	exon	ENSSSCT00000065543,ENSSSCT00000005403,ENSSSCT00000059984	ENSSSCG00000004897	ZCCHC2
chr2	85594121	85597549	2:85594121|85597549	.	+	exon	ENSSSCT00000015389,ENSSSCT00000015388,ENSSSCT00000031424	ENSSSCG00000014088	IQGAP2
chr1	189746194	189757590	1:189746194|189757590	.	+	exon	ENSSSCT00000005610	ENSSSCG00000005090	MNAT1
chr16	18853042	18873158	16:18853042|18873158	.	+	exon	ENSSSCT00000052412,ENSSSCT00000064963	ENSSSCG00000036201	NPR3
chr4	124925939	124943084	4:124925939|124943084	.	-	exon	ENSSSCT00000052017,ENSSSCT00000042983	ENSSSCG00000035196	---
chr5	100357377	100373794	5:100357377|100373794	.	-	exon	ENSSSCT00000059893,ENSSSCT00000001027,ENSSSCT00000053340	ENSSSCG00000000939	ACSS3
chr1	138164155	138166855	1:138164155|138166855	.	+	exon	ENSSSCT00000039280,ENSSSCT00000005314,ENSSSCT00000038796,ENSSSCT00000046932	ENSSSCG00000004814	LRRC28
chr9	234482	244142	9:234482|244142	.	+	exon	ENSSSCT00000056029	ENSSSCG00000014579	TMEM41B
chr8	73884248	73893587	8:73884248|73893587	.	+	exon	ENSSSCT00000034559,ENSSSCT00000065756,ENSSSCT00000009848,ENSSSCT00000033980	ENSSSCG00000008991	FRAS1
chr3	18069859	18071726	3:18069859|18071726	.	+	exon	ENSSSCT00000027444	ENSSSCG00000027946	MVP
chr17	39143283	39144798	17:39143283|39144798	.	+	exon	ENSSSCT00000049627,ENSSSCT00000041013,ENSSSCT00000037132,ENSSSCT00000031797,ENSSSCT00000054603,ENSSSCT00000008000	ENSSSCG00000007311	PHF20
chr14	50139933	50141823	14:50139933|50141823	.	+	exon	ENSSSCT00000011042,ENSSSCT00000034964,ENSSSCT00000064696	ENSSSCG00000010081	MAPK1
chr8	16690863	16755944	8:16690863|16755944	.	-	exon	ENSSSCT00000063739,ENSSSCT00000037721	ENSSSCG00000008753	ADGRA3
chr6	42649007	42654143	6:42649007|42654143	.	+	exon	ENSSSCT00000003158	ENSSSCG00000002857	---
chr8	1820703	1842362	8:1820703|1842362	.	+	exon	ENSSSCT00000058482,ENSSSCT00000009515,ENSSSCT00000062412	ENSSSCG00000008697	HTT
chr7	96417876	96429731	7:96417876|96429731	.	+	exon	ENSSSCT00000057405	ENSSSCG00000039876	---
chr15	81767223	81799621	15:81767223|81799621	.	-	exon	ENSSSCT00000055319,ENSSSCT00000025624,ENSSSCT00000044418,ENSSSCT00000064172,ENSSSCT00000017395	ENSSSCG00000015976	LNPK
chr14	105143817	105147398	14:105143817|105147398	.	-	exon	ENSSSCT00000031763,ENSSSCT00000043737,ENSSSCT00000064837	ENSSSCG00000024359	FRA10AC1
chr16	44446274	44473184	16:44446274|44473184	.	+	exon	ENSSSCT00000018462,ENSSSCT00000050289,ENSSSCT00000056306,ENSSSCT00000060941,ENSSSCT00000035098,ENSSSCT00000018461,ENSSSCT00000054440,ENSSSCT00000057010	ENSSSCG00000016954	ERBIN
chr6	18553565	18555525	6:18553565|18555525	.	-	exon	ENSSSCT00000024678	ENSSSCG00000025417	BBS2
chrX	16491482	16513238	X:16491482|16513238	.	-	exon	ENSSSCT00000036602,ENSSSCT00000036028,ENSSSCT00000044402,ENSSSCT00000013304	ENSSSCG00000012163	RPS6KA3
chr8	97066763	97075274	8:97066763|97075274	.	-	exon	ENSSSCT00000050624,ENSSSCT00000009943,ENSSSCT00000037656	ENSSSCG00000009077	HSPA4L
chr15	132086788	132099120	15:132086788|132099120	.	+	exon	ENSSSCT00000063915,ENSSSCT00000024888,ENSSSCT00000063019	ENSSSCG00000023994	ARMC9
chr3	56975159	56975594	3:56975159|56975594	.	+	exon	ENSSSCT00000060227,ENSSSCT00000044473,ENSSSCT00000054602,ENSSSCT00000036714,ENSSSCT00000046365	ENSSSCG00000040434	KANSL3
chr5	88205186	88212454	5:88205186|88212454	.	+	exon	ENSSSCT00000000985,ENSSSCT00000062706,ENSSSCT00000053474	ENSSSCG00000000901	FGD6
chr15	48271060	48277942	15:48271060|48277942	.	-	exon	ENSSSCT00000062670,ENSSSCT00000054107,ENSSSCT00000041134,ENSSSCT00000042693,ENSSSCT00000017226	ENSSSCG00000015818	DDHD2
chr15	45021868	45035364	15:45021868|45035364	.	+	exon	ENSSSCT00000043231,ENSSSCT00000017178	ENSSSCG00000015777	TRAPPC11
chr3	126954299	126961596	3:126954299|126961596	.	-	exon	ENSSSCT00000009454,ENSSSCT00000043441	ENSSSCG00000008642	ASAP2
chr9	92497947	92509118	9:92497947|92509118	.	+	exon	ENSSSCT00000028088,ENSSSCT00000060095	ENSSSCG00000026177	SLC25A40
chr15	104639356	104650579	15:104639356|104650579	.	-	exon	ENSSSCT00000017527,ENSSSCT00000059684,ENSSSCT00000049523	ENSSSCG00000016098	ORC2
chr13	19605022	19620366	13:19605022|19620366	.	+	exon	ENSSSCT00000049951,ENSSSCT00000057076,ENSSSCT00000043902,ENSSSCT00000012304,ENSSSCT00000041518	ENSSSCG00000011237	PDCD6IP
chr18	54149862	54260139	18:54149862|54260139	.	-	exon	ENSSSCT00000047945	ENSSSCG00000035581	SUGCT
chr16	35117005	35123287	16:35117005|35123287	.	-	exon	ENSSSCT00000018422,ENSSSCT00000034013	ENSSSCG00000016916	IL6ST
chr8	60283128	60367699	8:60283128|60367699	.	+	exon_intron	ENSSSCT00000050167,ENSSSCT00000043348	ENSSSCG00000036000	---
chr16	23740869	23745763	16:23740869|23745763	.	-	exon	ENSSSCT00000060018,ENSSSCT00000065899,ENSSSCT00000018350,ENSSSCT00000032662,ENSSSCT00000064209	ENSSSCG00000016850	LIFR
chr13	77417167	77445610	13:77417167|77445610	.	-	exon	ENSSSCT00000012756,ENSSSCT00000060294,ENSSSCT00000012754	ENSSSCG00000011652	STAG1
chr8	134920555	134932288	8:134920555|134932288	.	-	exon	ENSSSCT00000010112,ENSSSCT00000050604,ENSSSCT00000063952,ENSSSCT00000058278,ENSSSCT00000041282	ENSSSCG00000009233	GPAT3
chr15	31249522	31258862	15:31249522|31258862	.	-	exon	ENSSSCT00000025582,ENSSSCT00000049249,ENSSSCT00000058948,ENSSSCT00000036810	ENSSSCG00000039185	EPB41L5
chr9	62207589	62208307	9:62207589|62208307	.	+	exon	ENSSSCT00000025938,ENSSSCT00000024361	ENSSSCG00000024613	GUCY1A2
chr16	46495563	46503607	16:46495563|46503607	.	+	exon	ENSSSCT00000036318,ENSSSCT00000030461,ENSSSCT00000042717,ENSSSCT00000035672	ENSSSCG00000016958	PIK3R1
chr1	83295333	83295734	1:83295333|83295734	.	+	exon_intron	ENSSSCT00000025129	ENSSSCG00000026346	UBE3D
chr13	173763340	173770537	13:173763340|173770537	.	+	exon	ENSSSCT00000043353,ENSSSCT00000013131	ENSSSCG00000012000	GBE1
chr14	90030644	90044289	14:90030644|90044289	.	-	exon	ENSSSCT00000011375	ENSSSCG00000010391	ERCC6
chr1	187388814	187401467	1:187388814|187401467	.	+	exon	ENSSSCT00000005590	ENSSSCG00000005073	ARID4A
chrX	13155922	13167464	X:13155922|13167464	.	-	exon	ENSSSCT00000013285	ENSSSCG00000012146	---
chr4	123140335	123146129	4:123140335|123146129	.	+	exon	ENSSSCT00000007543,ENSSSCT00000007544	ENSSSCG00000006889	ARHGAP29
chr9	45784065	45785898	9:45784065|45785898	.	+	exon	ENSSSCT00000041538,ENSSSCT00000063432,ENSSSCT00000030447,ENSSSCT00000055636,ENSSSCT00000066282	ENSSSCG00000023324	KMT2A
chr14	56073932	56077868	14:56073932|56077868	.	+	exon	ENSSSCT00000048287,ENSSSCT00000041429,ENSSSCT00000053189,ENSSSCT00000055174,ENSSSCT00000011120,ENSSSCT00000058584	ENSSSCG00000010156	ARID4B
chrX	41951030	41967848	X:41951030|41967848	.	-	exon	ENSSSCT00000046814,ENSSSCT00000051937,ENSSSCT00000039230	ENSSSCG00000039997	---
chr16	44194905	44214957	16:44194905|44214957	.	-	exon	ENSSSCT00000051694,ENSSSCT00000054694	ENSSSCG00000040603	SGTB
chr1	266981815	266999838	1:266981815|266999838	.	+	exon	ENSSSCT00000051074,ENSSSCT00000051247,ENSSSCT00000006163	ENSSSCG00000036926	MVB12B
chr12	11892148	11892556	12:11892148|11892556	.	-	exon	ENSSSCT00000037664,ENSSSCT00000018793,ENSSSCT00000046144,ENSSSCT00000045555	ENSSSCG00000017264	AMZ2
chr6	109117107	109150901	6:109117107|109150901	.	-	exon	ENSSSCT00000004111	ENSSSCG00000003712	OSBPL1A
chr12	60366858	60373400	12:60366858|60373400	.	-	exon	ENSSSCT00000053536,ENSSSCT00000037168,ENSSSCT00000060063,ENSSSCT00000019644,ENSSSCT00000061151,ENSSSCT00000064503	ENSSSCG00000018049	SLC5A10
chr16	17730698	17736377	16:17730698|17736377	.	-	exon	ENSSSCT00000043287,ENSSSCT00000018300,ENSSSCT00000048093,ENSSSCT00000062558	ENSSSCG00000016809	DROSHA
chr14	35512985	35550644	14:35512985|35550644	.	-	exon	ENSSSCT00000056206,ENSSSCT00000010808	ENSSSCG00000009860	FBXW8
chr15	72431133	72450009	15:72431133|72450009	.	-	exon	ENSSSCT00000017321,ENSSSCT00000017322	ENSSSCG00000015908	TTC21B
chr2	69731802	69734013	2:69731802|69734013	.	+	exon	ENSSSCT00000034320	ENSSSCG00000013629	SMARCA4
chr6	34999715	35053303	6:34999715|35053303	.	+	exon	ENSSSCT00000055710,ENSSSCT00000038390,ENSSSCT00000038482	ENSSSCG00000002838	ZNF423
chr7	64302845	64327181	7:64302845|64327181	.	+	exon	ENSSSCT00000053217,ENSSSCT00000064523,ENSSSCT00000062114,ENSSSCT00000065480,ENSSSCT00000024175	ENSSSCG00000032377	RALGAPA1
chr13	108816286	108829633	13:108816286|108829633	.	-	exon	ENSSSCT00000027451,ENSSSCT00000050971,ENSSSCT00000040331,ENSSSCT00000063470,ENSSSCT00000038072,ENSSSCT00000057064,ENSSSCT00000029926	ENSSSCG00000030467	PHC3
chr2	38906620	38952768	2:38906620|38952768	.	-	exon	ENSSSCT00000014576,ENSSSCT00000029445	ENSSSCG00000013347	PRMT3
chr15	74668450	74673181	15:74668450|74673181	.	-	exon	ENSSSCT00000030087,ENSSSCT00000030157	ENSSSCG00000022496	STK39
chr15	80742917	80754683	15:80742917|80754683	.	-	exon	ENSSSCT00000026691,ENSSSCT00000041083,ENSSSCT00000040421	ENSSSCG00000022345	---
chr15	76177104	76192330	15:76177104|76192330	.	+	exon	ENSSSCT00000017355,ENSSSCT00000017356	ENSSSCG00000015940	UBR3
chr16	19906267	19906628	16:19906267|19906628	.	-	exon	ENSSSCT00000018309,ENSSSCT00000024262	ENSSSCG00000016816	ADAMTS12
chr13	31573092	31575948	13:31573092|31575948	.	+	exon	ENSSSCT00000043018,ENSSSCT00000054893,ENSSSCT00000050798	ENSSSCG00000011367	ARIH2
chr10	16460134	16510634	10:16460134|16510634	.	-	exon	ENSSSCT00000045011,ENSSSCT00000055643,ENSSSCT00000035590,ENSSSCT00000011894,ENSSSCT00000033298	ENSSSCG00000010872	AKT3
chr14	131556704	131576631	14:131556704|131576631	.	-	exon	ENSSSCT00000011705,ENSSSCT00000065903,ENSSSCT00000052213	ENSSSCG00000010699	ATE1
chr11	48077009	48108814	11:48077009|48108814	.	+	exon	ENSSSCT00000045739,ENSSSCT00000048570,ENSSSCT00000023080,ENSSSCT00000061055,ENSSSCT00000065846,ENSSSCT00000054934,ENSSSCT00000041124,ENSSSCT00000053917,ENSSSCT00000062043	ENSSSCG00000040184	LMO7
chr5	6189355	6195200	5:6189355|6195200	.	+	exon	ENSSSCT00000057438,ENSSSCT00000000041	ENSSSCG00000000039	POLDIP3
chr3	69377498	69386742	3:69377498|69386742	.	-	exon	ENSSSCT00000064085,ENSSSCT00000054590,ENSSSCT00000042211,ENSSSCT00000042837	ENSSSCG00000037977	ALMS1
chr11	14579873	14592830	11:14579873|14592830	.	+	exon	ENSSSCT00000064627,ENSSSCT00000050012,ENSSSCT00000056373,ENSSSCT00000049134,ENSSSCT00000039900	ENSSSCG00000009369	COG6
chr9	12512347	12516453	9:12512347|12516453	.	-	exon	ENSSSCT00000025247,ENSSSCT00000016241	ENSSSCG00000014887	ALG8
chr15	7986395	8044280	15:7986395|8044280	.	+	exon	ENSSSCT00000054970,ENSSSCT00000017069,ENSSSCT00000064065,ENSSSCT00000046993,ENSSSCT00000038661	ENSSSCG00000015670	GTDC1
chr6	88429060	88432891	6:88429060|88432891	.	-	exon	ENSSSCT00000049395,ENSSSCT00000053006,ENSSSCT00000042019	ENSSSCG00000039885	PTP4A2
chr4	90161231	90175000	4:90161231|90175000	.	+	exon	ENSSSCT00000006999	ENSSSCG00000006386	COPA
chr6	28569464	28571141	6:28569464|28571141	.	-	exon	ENSSSCT00000025518,ENSSSCT00000029325,ENSSSCT00000052698	ENSSSCG00000028609	SLC12A4
chr3	49135557	49135742	3:49135557|49135742	.	-	exon	ENSSSCT00000052103,ENSSSCT00000064890,ENSSSCT00000047455,ENSSSCT00000038615,ENSSSCT00000008921	ENSSSCG00000008144	NCK2
chr9	109442453	109443081	9:109442453|109443081	.	+	exon	ENSSSCT00000056824,ENSSSCT00000064179,ENSSSCT00000053921,ENSSSCT00000023706,ENSSSCT00000050801	ENSSSCG00000028840	EZH2
chr13	95702963	95703536	13:95702963|95703536	.	-	exon	ENSSSCT00000027200,ENSSSCT00000045637	ENSSSCG00000025316	SLC33A1
chr5	73473989	73475069	5:73473989|73475069	.	-	exon_intron	ENSSSCT00000043238	ENSSSCG00000031775	YAF2
chr2	138308109	138308679	2:138308109|138308679	.	+	exon	ENSSSCT00000041137,ENSSSCT00000036284,ENSSSCT00000053829,ENSSSCT00000015645	ENSSSCG00000014319	SMAD5
chr8	85357610	85373121	8:85357610|85373121	.	+	exon	ENSSSCT00000053332,ENSSSCT00000009911	ENSSSCG00000009050	INPP4B
chr9	10636306	10647784	9:10636306|10647784	.	+	exon	ENSSSCT00000016221,ENSSSCT00000062543,ENSSSCT00000042237,ENSSSCT00000065038,ENSSSCT00000062568,ENSSSCT00000062151,ENSSSCT00000062021	ENSSSCG00000014868	EMSY
chr3	126841437	126848971	3:126841437|126848971	.	+	exon	ENSSSCT00000009451,ENSSSCT00000048512,ENSSSCT00000033196	ENSSSCG00000008641	ADAM17
chr13	24054133	24055520	13:24054133|24055520	.	+	exon	ENSSSCT00000026535	ENSSSCG00000022773	---
chr7	121567316	121571021	7:121567316|121571021	.	+	exon	ENSSSCT00000038148,ENSSSCT00000048340,ENSSSCT00000060263	ENSSSCG00000035805	DLK1
chr4	41968917	41969658	4:41968917|41969658	.	-	exon	ENSSSCT00000047479,ENSSSCT00000058605,ENSSSCT00000053370,ENSSSCT00000006689,ENSSSCT00000062305	ENSSSCG00000006098	DPY19L4
chrX	39036989	39047521	X:39036989|39047521	.	-	exon	ENSSSCT00000023183,ENSSSCT00000033745,ENSSSCT00000033416	ENSSSCG00000023215	MAOB
chr1	128292703	128295890	1:128292703|128295890	.	-	exon	ENSSSCT00000061188,ENSSSCT00000023322,ENSSSCT00000005208	ENSSSCG00000004716	TMEM62
chr13	131635186	131642260	13:131635186|131642260	.	-	exon	ENSSSCT00000012939,ENSSSCT00000036983	ENSSSCG00000011827	LSG1
chr7	55655839	55661779	7:55655839|55661779	.	-	exon	ENSSSCT00000002075,ENSSSCT00000044124,ENSSSCT00000038437	ENSSSCG00000001852	IDH2
chr13	132986164	133007560	13:132986164|133007560	.	+	exon	ENSSSCT00000012945,ENSSSCT00000033279,ENSSSCT00000047590,ENSSSCT00000041463,ENSSSCT00000047155,ENSSSCT00000055575,ENSSSCT00000057107,ENSSSCT00000034060	ENSSSCG00000011833	DLG1
chr1	169420292	169424282	1:169420292|169424282	.	-	exon	ENSSSCT00000050576,ENSSSCT00000005491,ENSSSCT00000038413,ENSSSCT00000036741,ENSSSCT00000057674	ENSSSCG00000004979	MYO9A
chr15	106867717	106882819	15:106867717|106882819	.	+	exon	ENSSSCT00000052536,ENSSSCT00000043165,ENSSSCT00000052580,ENSSSCT00000053691,ENSSSCT00000049709	ENSSSCG00000034630	ABI2
chr2	73085600	73104003	2:73085600|73104003	.	+	exon	ENSSSCT00000041390	ENSSSCG00000013533	RANBP3
chr14	85619973	85650019	14:85619973|85650019	.	+	exon	ENSSSCT00000031701,ENSSSCT00000047184,ENSSSCT00000045311	ENSSSCG00000010351	CCSER2
chr10	29569850	29573233	10:29569850|29573233	.	+	exon	ENSSSCT00000064134,ENSSSCT00000011993	ENSSSCG00000010957	AGTPBP1
chr13	1464115	1467192	13:1464115|1467192	.	-	exon	ENSSSCT00000012246	ENSSSCG00000011183	ATP2C1
chr13	28871682	28873176	13:28871682|28873176	.	+	exon	ENSSSCT00000029881	ENSSSCG00000027176	SACM1L
chr9	131873041	131880686	9:131873041|131880686	.	-	exon	ENSSSCT00000061679,ENSSSCT00000026117,ENSSSCT00000050585,ENSSSCT00000047312,ENSSSCT00000040028	ENSSSCG00000028293	RCOR3
chr4	112443186	112443826	4:112443186|112443826	.	-	exon	ENSSSCT00000033143,ENSSSCT00000044183,ENSSSCT00000044036,ENSSSCT00000007505,ENSSSCT00000060764,ENSSSCT00000022367,ENSSSCT00000037350,ENSSSCT00000035789,ENSSSCT00000062276,ENSSSCT00000064513	ENSSSCG00000006852	NTNG1
chr15	106128744	106130023	15:106128744|106130023	.	+	exon	ENSSSCT00000034069	ENSSSCG00000016113	BMPR2
chr14	112705127	112714985	14:112705127|112714985	.	-	exon	ENSSSCT00000053883,ENSSSCT00000011558	ENSSSCG00000010566	FBXW4
chr8	137747353	137799766	8:137747353|137799766	.	+	exon	ENSSSCT00000049224,ENSSSCT00000038341,ENSSSCT00000010136,ENSSSCT00000037635,ENSSSCT00000054711,ENSSSCT00000041593,ENSSSCT00000044187,ENSSSCT00000037987	ENSSSCG00000009256	ANTXR2
chr13	140007530	140008343	13:140007530|140008343	.	+	exon	ENSSSCT00000047432,ENSSSCT00000061271,ENSSSCT00000013005,ENSSSCT00000059128,ENSSSCT00000041503	ENSSSCG00000011888	GPR156
chr9	118014576	118051337	9:118014576|118051337	.	-	exon_intron	ENSSSCT00000016896,ENSSSCT00000051445,ENSSSCT00000066287	ENSSSCG00000015509	RFWD2
chr18	33663765	33673693	18:33663765|33673693	.	+	exon	ENSSSCT00000029218,ENSSSCT00000018126,ENSSSCT00000064164,ENSSSCT00000041115,ENSSSCT00000052746	ENSSSCG00000025602	DOCK4
chr16	68241326	68250610	16:68241326|68250610	.	-	exon	ENSSSCT00000037258,ENSSSCT00000018580	ENSSSCG00000017065	---
chr6	160413189	160432760	6:160413189|160432760	.	-	exon	ENSSSCT00000036779,ENSSSCT00000048605,ENSSSCT00000044653,ENSSSCT00000053356,ENSSSCT00000028073	ENSSSCG00000021292	OSBPL9
chr5	85319834	85331977	5:85319834|85331977	.	-	exon	ENSSSCT00000042225,ENSSSCT00000057646,ENSSSCT00000000971,ENSSSCT00000065023,ENSSSCT00000046607	ENSSSCG00000038487	TMPO
chr3	121963544	121973942	3:121963544|121973942	.	+	exon	ENSSSCT00000009432	ENSSSCG00000008621	NBAS
chr8	82698451	82719341	8:82698451|82719341	.	+	exon	ENSSSCT00000054584,ENSSSCT00000009897,ENSSSCT00000037289,ENSSSCT00000039993,ENSSSCT00000064951	ENSSSCG00000009037	ZNF827
chr3	83349428	83358984	3:83349428|83358984	.	+	exon	ENSSSCT00000059199	ENSSSCG00000008394	FANCL
chr14	90616436	90618550	14:90616436|90618550	.	+	exon	ENSSSCT00000011385	ENSSSCG00000010401	---
chr13	148517273	148534946	13:148517273|148534946	.	-	exon	ENSSSCT00000013057,ENSSSCT00000055651,ENSSSCT00000034662	ENSSSCG00000011933	NECTIN3
chr9	53112575	53114635	9:53112575|53114635	.	-	exon	ENSSSCT00000025358,ENSSSCT00000050376,ENSSSCT00000053678	ENSSSCG00000022504	CDON
chr6	91566041	91570358	6:91566041|91570358	.	+	exon	ENSSSCT00000061991,ENSSSCT00000060786,ENSSSCT00000053311,ENSSSCT00000004023,ENSSSCT00000058871	ENSSSCG00000003627	ZMYM4
chr5	35856278	35860061	5:35856278|35860061	.	+	exon	ENSSSCT00000000551,ENSSSCT00000042002,ENSSSCT00000048467	ENSSSCG00000000512	TBC1D15
chr11	25317027	25328875	11:25317027|25328875	.	+	exon	ENSSSCT00000038025,ENSSSCT00000026550,ENSSSCT00000055668,ENSSSCT00000061114	ENSSSCG00000029837	VWA8
chr3	7553137	7555399	3:7553137|7555399	.	-	exon	ENSSSCT00000045768,ENSSSCT00000044185	ENSSSCG00000033356	RRN3
chr4	64777339	64782122	4:64777339|64782122	.	+	exon	ENSSSCT00000038996,ENSSSCT00000006787,ENSSSCT00000044817	ENSSSCG00000006193	TRAM1
chr2	47488488	47491725	2:47488488|47491725	.	-	exon	ENSSSCT00000047661,ENSSSCT00000014642	ENSSSCG00000013402	USP47
chr16	22841618	22846449	16:22841618|22846449	.	+	exon	ENSSSCT00000018344,ENSSSCT00000057287	ENSSSCG00000016846	WDR70
chr1	271373683	271384260	1:271373683|271384260	.	+	exon	ENSSSCT00000006285,ENSSSCT00000055254,ENSSSCT00000055094	ENSSSCG00000005715	PRRC2B
chr1	130625416	130628238	1:130625416|130628238	.	-	exon	ENSSSCT00000005265	ENSSSCG00000004766	RAD51
chr13	120931036	120935351	13:120931036|120935351	.	-	exon	ENSSSCT00000040972,ENSSSCT00000025068	ENSSSCG00000022783	DCUN1D1
chr6	106936502	106939430	6:106936502|106939430	.	+	exon	ENSSSCT00000025346,ENSSSCT00000065295	ENSSSCG00000025478	MIB1
chr7	13423656	13426402	7:13423656|13426402	.	-	exon	ENSSSCT00000062257,ENSSSCT00000047490,ENSSSCT00000025406,ENSSSCT00000044984	ENSSSCG00000026034	NUP153
chr11	9132180	9149581	11:9132180|9149581	.	+	exon	ENSSSCT00000051730,ENSSSCT00000063159,ENSSSCT00000010242	ENSSSCG00000009345	PDS5B
chr1	182335259	182340908	1:182335259|182340908	.	+	exon	ENSSSCT00000005554,ENSSSCT00000056381,ENSSSCT00000053879	ENSSSCG00000005038	PSMC6
chr2	73829182	73852681	2:73829182|73852681	.	-	exon	ENSSSCT00000047149,ENSSSCT00000041912,ENSSSCT00000025153,ENSSSCT00000026522,ENSSSCT00000060520	ENSSSCG00000024570	KDM4B
chr6	147836889	147838638	6:147836889|147838638	.	-	exon	ENSSSCT00000005331	ENSSSCG00000004829	CACHD1
chr1	113097707	113101112	1:113097707|113101112	.	+	exon	ENSSSCT00000043725,ENSSSCT00000005071,ENSSSCT00000052540,ENSSSCT00000037087,ENSSSCT00000005073	ENSSSCG00000004592	SLTM
chr9	22666473	22712065	9:22666473|22712065	.	-	exon	ENSSSCT00000033431	ENSSSCG00000014927	NOX4
chr14	59432075	59439450	14:59432075|59439450	.	+	exon	ENSSSCT00000011146,ENSSSCT00000049003,ENSSSCT00000048649,ENSSSCT00000058902,ENSSSCT00000041953,ENSSSCT00000051301,ENSSSCT00000040508,ENSSSCT00000042973	ENSSSCG00000010180	TTC13
chr12	48532439	48543642	12:48532439|48543642	.	-	exon	ENSSSCT00000050588,ENSSSCT00000019407	ENSSSCG00000017832	METTL16
chr6	13568695	13574652	6:13568695|13574652	.	+	exon	ENSSSCT00000062222,ENSSSCT00000030710,ENSSSCT00000042511,ENSSSCT00000042208	ENSSSCG00000025323	SF3B3
chr4	94216682	94220967	4:94216682|94220967	.	+	exon	ENSSSCT00000028079,ENSSSCT00000057637,ENSSSCT00000007130,ENSSSCT00000029745,ENSSSCT00000029338	ENSSSCG00000006510	---
chr13	45391196	45402203	13:45391196|45402203	.	+	exon	ENSSSCT00000042772	ENSSSCG00000011493	ATXN7
chr3	7480870	7497199	3:7480870|7497199	.	+	exon	ENSSSCT00000040294,ENSSSCT00000060697,ENSSSCT00000062966,ENSSSCT00000061587,ENSSSCT00000063085,ENSSSCT00000057388,ENSSSCT00000036712	ENSSSCG00000039119	PDXDC1
chr1	126169042	126174995	1:126169042|126174995	.	-	exon	ENSSSCT00000047121	ENSSSCG00000037384	BLOC1S6
chr7	60748007	60778266	7:60748007|60778266	.	-	exon	ENSSSCT00000030450	ENSSSCG00000023188	ARIH1
chr6	37957475	37961977	6:37957475|37961977	.	+	exon	ENSSSCT00000023228,ENSSSCT00000040826	ENSSSCG00000026239	VPS35
chr3	103182105	103195023	3:103182105|103195023	.	+	exon	ENSSSCT00000039767,ENSSSCT00000009300,ENSSSCT00000037227	ENSSSCG00000008498	HEATR5B
chr14	62667130	62701927	14:62667130|62701927	.	-	exon	ENSSSCT00000048997,ENSSSCT00000011175	ENSSSCG00000010209	FAM13C
chr9	125200441	125209465	9:125200441|125209465	.	-	exon	ENSSSCT00000060530,ENSSSCT00000030440	ENSSSCG00000030217	COLGALT2
chr6	89009889	89010260	6:89009889|89010260	.	-	exon	ENSSSCT00000042453,ENSSSCT00000057921	ENSSSCG00000021232	SYNC
chr8	78459588	78524088	8:78459588|78524088	.	+	exon	ENSSSCT00000037220,ENSSSCT00000038989,ENSSSCT00000056658,ENSSSCT00000057357,ENSSSCT00000046874,ENSSSCT00000044347,ENSSSCT00000051059,ENSSSCT00000009880	ENSSSCG00000009021	LRBA
chr17	39197685	39215276	17:39197685|39215276	.	+	exon	ENSSSCT00000049627,ENSSSCT00000037132,ENSSSCT00000031797,ENSSSCT00000054603,ENSSSCT00000008000	ENSSSCG00000007311	PHF20
chr14	101526216	101527127	14:101526216|101527127	.	+	exon	ENSSSCT00000011443,ENSSSCT00000065026,ENSSSCT00000046811,ENSSSCT00000044020	ENSSSCG00000010457	KIF20B
chr11	3579110	3583217	11:3579110|3583217	.	+	exon	ENSSSCT00000063748,ENSSSCT00000046131,ENSSSCT00000052770,ENSSSCT00000054200	ENSSSCG00000035421	ATP8A2
chr6	92053744	92054631	6:92053744|92054631	.	+	exon	ENSSSCT00000056463,ENSSSCT00000004026,ENSSSCT00000038526	ENSSSCG00000003630	AGO3
chr3	107086913	107096098	3:107086913|107096098	.	-	exon	ENSSSCT00000009316	ENSSSCG00000008513	BIRC6
chr14	124868787	124896623	14:124868787|124896623	.	-	exon	ENSSSCT00000065595,ENSSSCT00000011650,ENSSSCT00000038429,ENSSSCT00000046622,ENSSSCT00000038842	ENSSSCG00000010651	ABLIM1
chr9	130337853	130384896	9:130337853|130384896	.	-	exon	ENSSSCT00000065919,ENSSSCT00000050185,ENSSSCT00000061768,ENSSSCT00000036947,ENSSSCT00000050930,ENSSSCT00000059546,ENSSSCT00000016980	ENSSSCG00000015586	RPS6KC1
chr11	1125630	1141776	11:1125630|1141776	.	-	exon	ENSSSCT00000051789,ENSSSCT00000010159	ENSSSCG00000009276	XPO4
chr5	293303	303321	5:293303|303321	.	-	exon	ENSSSCT00000052358,ENSSSCT00000052570,ENSSSCT00000001060	ENSSSCG00000000970	PPP6R2
chr18	17598680	17629822	18:17598680|17629822	.	-	exon	ENSSSCT00000018019,ENSSSCT00000060927,ENSSSCT00000064864	ENSSSCG00000016549	MKLN1
chr5	73634409	73653060	5:73634409|73653060	.	+	exon	ENSSSCT00000056241,ENSSSCT00000063623,ENSSSCT00000000859,ENSSSCT00000064602,ENSSSCT00000056187,ENSSSCT00000065723	ENSSSCG00000000793	PPHLN1
chr15	100223728	100231696	15:100223728|100231696	.	-	exon	ENSSSCT00000017494,ENSSSCT00000028914,ENSSSCT00000048076,ENSSSCT00000045504	ENSSSCG00000016068	HECW2
chr15	76177104	76198564	15:76177104|76198564	.	+	exon	ENSSSCT00000017355,ENSSSCT00000017356	ENSSSCG00000015940	UBR3
chr3	5912032	5926984	3:5912032|5926984	.	+	exon	ENSSSCT00000036970,ENSSSCT00000056841	ENSSSCG00000007606	TRRAP
chr9	75628054	75646985	9:75628054|75646985	.	+	exon	ENSSSCT00000050192,ENSSSCT00000062899,ENSSSCT00000016708,ENSSSCT00000045839	ENSSSCG00000015335	DYNC1I1
chr9	674059	678558	9:674059|678558	.	+	exon	ENSSSCT00000015918	ENSSSCG00000014568	ST5
chr12	2401755	2405707	12:2401755|2405707	.	+	exon_intron	ENSSSCT00000018683	ENSSSCG00000017159	TBC1D16
chr17	32360734	32375677	17:32360734|32375677	.	+	exon	ENSSSCT00000007828	ENSSSCG00000007155	C20orf194
chr1	203502034	203504966	1:203502034|203504966	.	-	exon	ENSSSCT00000052325	ENSSSCG00000005170	DENND4C
chr14	87854602	87861103	14:87854602|87861103	.	+	exon	ENSSSCT00000046751,ENSSSCT00000011342	ENSSSCG00000010360	BMPR1A
chr2	89242112	89251990	2:89242112|89251990	.	-	exon	ENSSSCT00000053472	ENSSSCG00000031117	---
chr7	69814386	69828037	7:69814386|69828037	.	+	exon	ENSSSCT00000002209,ENSSSCT00000059670	ENSSSCG00000001975	PRKD1
chr14	136659898	136680383	14:136659898|136680383	.	+	exon	ENSSSCT00000050919	ENSSSCG00000035045	DOCK1
chr3	41982158	41985421	3:41982158|41985421	.	-	exon	ENSSSCT00000043998,ENSSSCT00000024941,ENSSSCT00000043795,ENSSSCT00000008841,ENSSSCT00000027044,ENSSSCT00000040669,ENSSSCT00000040156	ENSSSCG00000008068	IARS
chr13	153818741	153839132	13:153818741|153839132	.	-	exon	ENSSSCT00000013072,ENSSSCT00000032688,ENSSSCT00000043034,ENSSSCT00000034028	ENSSSCG00000011946	ALCAM
chr6	93886963	93895849	6:93886963|93895849	.	-	exon	ENSSSCT00000004038,ENSSSCT00000055595,ENSSSCT00000064157	ENSSSCG00000003642	INPP5B
chr11	7842819	7855987	11:7842819|7855987	.	+	exon	ENSSSCT00000010230,ENSSSCT00000051094	ENSSSCG00000009335	B3GLCT
chr15	120565601	120570673	15:120565601|120570673	.	-	exon	ENSSSCT00000053346,ENSSSCT00000017635,ENSSSCT00000024409,ENSSSCT00000044371,ENSSSCT00000048145	ENSSSCG00000016194	USP37
chr17	8529782	8530635	17:8529782|8530635	.	+	exon	ENSSSCT00000007666	ENSSSCG00000007000	FAT1
chr8	80682788	80742382	8:80682788|80742382	.	-	exon	ENSSSCT00000009888,ENSSSCT00000009887	ENSSSCG00000009029	ARHGAP10
chr7	68176044	68180716	7:68176044|68180716	.	+	exon	ENSSSCT00000002203	ENSSSCG00000001970	HEATR5A
chr16	64200028	64201782	16:64200028|64201782	.	-	exon	ENSSSCT00000050578,ENSSSCT00000018555	ENSSSCG00000017042	UBLCP1
chr3	42886966	42902838	3:42886966|42902838	.	+	exon	ENSSSCT00000062724,ENSSSCT00000044353,ENSSSCT00000008852	ENSSSCG00000008079	FAM120A
chr13	133304786	133312344	13:133304786|133312344	.	-	exon	ENSSSCT00000012955	ENSSSCG00000011843	PAK2
chr6	89300591	89302018	6:89300591|89302018	.	-	exon	ENSSSCT00000041245	ENSSSCG00000032067	---
chr1	225154199	225159215	1:225154199|225159215	.	-	exon	ENSSSCT00000026305	ENSSSCG00000021802	ABHD17B
chr10	14143393	14154272	10:14143393|14154272	.	-	exon	ENSSSCT00000023256,ENSSSCT00000024654,ENSSSCT00000066308,ENSSSCT00000045927	ENSSSCG00000021310	---
chr13	29944690	29960782	13:29944690|29960782	.	-	exon	ENSSSCT00000044654,ENSSSCT00000042293,ENSSSCT00000012409,ENSSSCT00000051013	ENSSSCG00000011332	SETD2
chr1	4822372	4843415	1:4822372|4843415	.	-	exon	ENSSSCT00000042383,ENSSSCT00000056118,ENSSSCT00000057600,ENSSSCT00000004455	ENSSSCG00000004029	QKI
chr13	26470717	26473420	13:26470717|26473420	.	+	exon	ENSSSCT00000046213	ENSSSCG00000011294	FAM198A
chr14	20294336	20309806	14:20294336|20309806	.	+	exon	ENSSSCT00000053967,ENSSSCT00000042806,ENSSSCT00000010651,ENSSSCT00000037030,ENSSSCT00000010650	ENSSSCG00000009714	NEK1
chr18	23753795	23761530	18:23753795|23761530	.	+	exon	ENSSSCT00000043210,ENSSSCT00000018077	ENSSSCG00000016604	WASL
chr3	80483094	80501520	3:80483094|80501520	.	+	exon	ENSSSCT00000039215,ENSSSCT00000044987,ENSSSCT00000028791,ENSSSCT00000009178,ENSSSCT00000051906	ENSSSCG00000008382	USP34
chr18	1463489	1466144	18:1463489|1466144	.	-	exon	ENSSSCT00000046197	ENSSSCG00000033272	DNAJB6
chr6	17352018	17354362	6:17352018|17354362	.	-	exon	ENSSSCT00000037905,ENSSSCT00000062731,ENSSSCT00000003052,ENSSSCT00000063448,ENSSSCT00000056075,ENSSSCT00000066307,ENSSSCT00000034601,ENSSSCT00000049049,ENSSSCT00000033936,ENSSSCT00000045027	ENSSSCG00000002755	NFAT5
chr4	93738637	93749340	4:93738637|93749340	.	+	exon	ENSSSCT00000007106,ENSSSCT00000047930,ENSSSCT00000045139	ENSSSCG00000006487	CCT3
chr5	88161829	88182006	5:88161829|88182006	.	+	exon	ENSSSCT00000000985,ENSSSCT00000053474	ENSSSCG00000000901	FGD6
chr1	231086277	231094062	1:231086277|231094062	.	+	exon	ENSSSCT00000063317,ENSSSCT00000005823,ENSSSCT00000042454	ENSSSCG00000005286	CEP78
chr6	106936502	106958839	6:106936502|106958839	.	+	exon	ENSSSCT00000025346,ENSSSCT00000065295	ENSSSCG00000025478	MIB1
chr8	135284846	135296000	8:135284846|135296000	.	-	exon	ENSSSCT00000055646,ENSSSCT00000010121,ENSSSCT00000065810	ENSSSCG00000009241	---
chr1	128435415	128447960	1:128435415|128447960	.	+	exon	ENSSSCT00000032277,ENSSSCT00000046627,ENSSSCT00000005209	ENSSSCG00000004717	UBR1
chr6	43879422	43894306	6:43879422|43894306	.	+	exon	ENSSSCT00000055533	ENSSSCG00000002869	LSM14A
chr12	59541641	59546736	12:59541641|59546736	.	-	exon	ENSSSCT00000040857,ENSSSCT00000060615,ENSSSCT00000043176,ENSSSCT00000044985,ENSSSCT00000052769,ENSSSCT00000066110	ENSSSCG00000034364	SPECC1
chr16	34791656	34810715	16:34791656|34810715	.	-	exon	ENSSSCT00000063012,ENSSSCT00000039384,ENSSSCT00000042102,ENSSSCT00000031358	ENSSSCG00000030343	SLC38A9
chr12	23043948	23047980	12:23043948|23047980	.	+	exon	ENSSSCT00000066429,ENSSSCT00000062958,ENSSSCT00000059069,ENSSSCT00000056314,ENSSSCT00000044645,ENSSSCT00000019063	ENSSSCG00000017510	CACNB1
chr5	2906978	2911166	5:2906978|2911166	.	-	exon	ENSSSCT00000065908,ENSSSCT00000051333	ENSSSCG00000031441	GRAMD4
chr4	125783660	125835266	4:125783660|125835266	.	+	exon	ENSSSCT00000043089,ENSSSCT00000062073,ENSSSCT00000047668,ENSSSCT00000052759,ENSSSCT00000007571,ENSSSCT00000061126	ENSSSCG00000022534	ZNF644
chr8	16732017	16755944	8:16732017|16755944	.	-	exon	ENSSSCT00000063739,ENSSSCT00000037721	ENSSSCG00000008753	ADGRA3
chr4	67516638	67518910	4:67516638|67518910	.	+	exon	ENSSSCT00000006796	ENSSSCG00000006201	ARFGEF1
chr2	17225982	17227421	2:17225982|17227421	.	-	exon	ENSSSCT00000065779,ENSSSCT00000055694,ENSSSCT00000014500	ENSSSCG00000013276	PRDM11
chr15	100981699	101000312	15:100981699|101000312	.	-	exon	ENSSSCT00000017501,ENSSSCT00000059190,ENSSSCT00000051756,ENSSSCT00000046158,ENSSSCT00000041974	ENSSSCG00000016074	ANKRD44
chr2	49499793	49502933	2:49499793|49502933	.	+	exon	ENSSSCT00000064321,ENSSSCT00000066259,ENSSSCT00000014649,ENSSSCT00000024151,ENSSSCT00000051649	ENSSSCG00000013409	SBF2
chrX	14789860	14801436	X:14789860|14801436	.	-	exon	ENSSSCT00000033664,ENSSSCT00000032925,ENSSSCT00000066060,ENSSSCT00000013296	ENSSSCG00000012155	SCML2
chr13	158683519	158688234	13:158683519|158688234	.	-	exon	ENSSSCT00000030794,ENSSSCT00000040945	ENSSSCG00000030486	TBC1D23
chr1	266567618	266575250	1:266567618|266575250	.	+	exon	ENSSSCT00000006162,ENSSSCT00000049117,ENSSSCT00000065500,ENSSSCT00000060134	ENSSSCG00000005604	PBX3
chr10	48820847	48824559	10:48820847|48824559	.	-	exon	ENSSSCT00000012110,ENSSSCT00000037234,ENSSSCT00000058945,ENSSSCT00000064510	ENSSSCG00000011066	YME1L1
chr6	19395407	19399179	6:19395407|19399179	.	+	exon	ENSSSCT00000024584	ENSSSCG00000025454	POLR2C
chr11	32709363	32758492	11:32709363|32758492	.	-	exon	ENSSSCT00000010357,ENSSSCT00000047877	ENSSSCG00000009448	DIAPH3
chr18	18273088	18276491	18:18273088|18276491	.	+	exon	ENSSSCT00000018023,ENSSSCT00000064760,ENSSSCT00000059717,ENSSSCT00000054137	ENSSSCG00000016553	COPG2
chr8	32773630	32776267	8:32773630|32776267	.	+	exon	ENSSSCT00000045571,ENSSSCT00000053497,ENSSSCT00000039961,ENSSSCT00000059605,ENSSSCT00000009626,ENSSSCT00000056457,ENSSSCT00000057116,ENSSSCT00000038511	ENSSSCG00000008799	---
[truncated: 5,970 more rows]
