# Supplementary material for: Genome-Wide Analysis of Circular RNAs Mediated ceRNA Regulation in Porcine Embryonic Muscle Development
Source: Front Cell Dev Biol. 2019 Nov 19;7:289. doi: 10.3389/fcell.2019.00289 (PMC6877547; doi:10.3389/fcell.2019.00289)
Supplement: Supplementary file 3 [file Table_3.XLSX]

## Sheet: CircRNA expression table
Supplementary Table S3 Expression level of circRNAs during embryonic muscle development
Chr_id	Start	End	circRNA_id	score	strand	DPC 33 days rep1	DPC 33 days rep2	DPC 33 days rep3	DPC 65 days rep1	DPC 65 days rep2	DPC 65 days rep3	DPC 90 days rep1	DPC 90 days rep2	DPC 90 days rep3
chr9	120290076	120297898	9:120290076|120297898	.	+	0.0800731	0.139985	0.101456	0	0	0.0596051	0	0	0
chr1	122494128	122514658	1:122494128|122514658	.	-	2.00183	3.24765	2.02911	0.580653	0.190737	0.953682	0	0.632776	0
chr4	50451389	50462793	4:50451389|50462793	.	-	0.240219	0.923902	0.253639	0.375716	0.0317895	0.625854	0	0.225991	0
chr7	121751648	121782820	7:121751648|121782820	.	+	0.160146	0.251973	0.304367	0.273248	0	1.22191	0	0	0
chr13	29888031	29898615	13:29888031|29898615	.	-	0.280256	0.671928	0.481914	0.17078	0	0.387433	0	0.135595	0
chr1	218569068	218573173	1:218569068|218573173	.	+	0.680622	0.923902	0.837009	0.102468	0	0.357631	0	0	0
chr12	31388335	31398979	12:31388335|31398979	.	+	0.200183	0.419955	0.0507278	0.0683121	0	0.178815	0	0.0451983	0
chr13	144016399	144085837	13:144016399|144085837	.	+	0.280256	0.195979	0.12682	0	0	0	0	0	0
chr7	58112449	58146958	7:58112449|58146958	.	+	0.200183	0.447952	0.12682	0.0683121	0	0.0894077	0	0	0
chr14	55077033	55089764	14:55077033|55089764	.	+	0.12011	0.195979	0.177547	0	0.0953684	0.149013	0	0.0903966	0
chr9	125107788	125118687	9:125107788|125118687	.	+	0.0800731	0.0839911	0.0507278	0	0.0635789	0.0596051	0	0	0
chr14	46421193	46423590	14:46421193|46423590	.	+	0.240219	1.14788	0.253639	0.034156	0	0.298026	0.0837029	0.0451983	0
chr17	18298300	18310817	17:18298300|18310817	.	+	0.0400366	0.139985	0.101456	0.102468	0	0.11921	0.027901	0.0903966	0
chr7	86821805	86827149	7:86821805|86827149	.	-	0.240219	0.447952	0.0507278	0.273248	0	0.238421	0	0	0
chr3	80483094	80500119	3:80483094|80500119	.	+	0.160146	0.335964	0.279003	0.0683121	0	0.178815	0	0.0451983	0
chr15	110727073	110748091	15:110727073|110748091	.	+	0.12011	0.335964	0.253639	0	0	0.149013	0	0	0
chr5	68310430	68321820	5:68310430|68321820	.	+	1.16106	1.53984	0.71019	0.204936	0.0635789	0.536446	0.0558019	0.0451983	0
chr1	12382021	12388087	1:12382021|12388087	.	+	0.400366	0.111988	0.0507278	0.546497	0.0953684	0.268223	0	0.135595	0
chr11	1355228	1371291	11:1355228|1371291	.	-	0.160146	0.391958	0.279003	0.239092	0	0.0298026	0	0	0
chr14	105901068	105912720	14:105901068|105912720	.	+	0.12011	0.055994	0.0507278	0	0	0.178815	0	0	0
chr15	29959468	29977473	15:29959468|29977473	.	+	0.0800731	0.195979	0.12682	0.888057	0	0.923879	0	0.225991	0
chr6	91919365	91920651	6:91919365|91920651	.	-	0.280256	0.167982	0.101456	0.204936	0	0.149013	0	0.0451983	0
chr6	91593753	91604006	6:91593753|91604006	.	+	0.12011	0.699925	0.355095	0.546497	0.0635789	0.566249	0	0.180793	0
chr7	29131424	29134842	7:29131424|29134842	.	+	0.0800731	0.167982	0.177547	0.17078	0	0.149013	0	0	0
chr9	75818666	75839480	9:75818666|75839480	.	-	0.0800731	0.139985	0.0760918	0	0	0.0596051	0	0	0
chr6	96460086	96475503	6:96460086|96475503	.	-	0.440402	0.475949	0.0760918	0.136624	0	0.208618	0	0	0
chr13	47760569	47794947	13:47760569|47794947	.	+	0.200183	0.447952	0.12682	0.0683121	0	0.0894077	0	0	0
chr15	106233837	106246706	15:106233837|106246706	.	+	0.840768	2.07178	0.177547	0.204936	0	0.387433	0.027901	0.225991	0
chr4	98199728	98204200	4:98199728|98204200	.	-	0.200183	0.167982	0.0760918	0	0	0.11921	0	0	0
chr5	89019339	89036361	5:89019339|89036361	.	-	0.320293	1.34386	0.12682	0.102468	0	0.0596051	0	0.0451983	0
chr4	66853268	66863184	4:66853268|66863184	.	-	0.280256	0.27997	0.481914	0.136624	0	0.149013	0	0	0
chr13	132986164	132991254	13:132986164|132991254	.	+	0.320293	0.531943	0.355095	0.17078	0	0.447038	0	0.180793	0
chr15	112808098	112896614	15:112808098|112896614	.	-	0.720658	1.59583	0.329731	0.136624	0.0317895	0.864274	0.111604	0.0903966	0.0361642
chr2	143714160	143728301	2:143714160|143728301	.	+	0.320293	0.643931	0.202911	0.0683121	0	0.536446	0	0.225991	0
chr14	63470960	63472007	14:63470960|63472007	.	-	0.0800731	0.615934	0.0760918	0	0	0.0298026	0.0558019	0	0
chr11	67409533	67440820	11:67409533|67440820	.	+	0.0800731	0.195979	0.0507278	0.034156	0	0	0	0	0
chr1	182688834	182720865	1:182688834|182720865	.	-	0.440402	1.31586	0.558006	0.0683121	0	0.0596051	0	0	0
chr5	49813301	49859235	5:49813301|49859235	.	+	0.240219	0.139985	0.177547	0	0	0.0298026	0	0	0
chr4	82951030	82995062	4:82951030|82995062	.	-	0.160146	0.223976	0.202911	0.0683121	0	0.327828	0.027901	0	0
chr3	47004817	47007823	3:47004817|47007823	.	+	2.80256	4.11556	2.07984	1.22962	0.127158	4.02335	0.0837029	0.587578	0
chr17	28012054	28021124	17:28012054|28021124	.	+	0.200183	0.223976	0.0760918	0.17078	0	0	0.027901	0.0451983	0
chr2	88196738	88206327	2:88196738|88206327	.	-	0.0800731	0.307967	0.0507278	0	0	0.298026	0	0.0451983	0
chr15	74631515	74673181	15:74631515|74673181	.	-	0.200183	0.475949	0.152184	0	0	0.0298026	0	0.225991	0
chr5	3750906	3774893	5:3750906|3774893	.	-	0.0800731	0.755919	0.279003	0.375716	0	0.327828	0	0.180793	0
chr3	47581985	47589668	3:47581985|47589668	.	-	0.160146	0.055994	0.101456	0.0683121	0	0.0894077	0	0	0
chr4	90151713	90165184	4:90151713|90165184	.	+	0.0800731	0.0839911	0.0507278	0	0	0	0	0	0
chr1	75718076	75739270	1:75718076|75739270	.	+	0.12011	0.867908	0.228275	0.239092	0	0.476841	0	0	0
chr8	87643220	87644581	8:87643220|87644581	.	-	1.24113	3.21966	1.80084	1.09299	0.57221	3.06966	0.167406	0.587578	0
chr10	20438111	20492105	10:20438111|20492105	.	-	0.240219	1.17587	0.760918	0.34156	0	0.596051	0.027901	0.361586	0
chr9	46038901	46044924	9:46038901|46044924	.	-	0.720658	1.00789	0.634098	0.375716	0	0.417236	0	0	0
chr5	2675422	2692132	5:2675422|2692132	.	-	1.96179	4.42353	1.87693	1.98105	0.508631	2.68223	0.223208	0.994362	0
chr7	68558829	68569593	7:68558829|68569593	.	+	0.200183	0.167982	0.101456	0.034156	0	0.268223	0	0	0
chrX	20243402	20247157	X:20243402|20247157	.	+	6.32578	14.7824	5.8337	5.87484	0.0635789	10.7289	0.0558019	1.08476	0
chr12	22011584	22012680	12:22011584|22012680	.	+	0.320293	0.419955	0.532642	0.17078	0	0.0298026	0	0.0903966	0
chr16	23489309	23509656	16:23489309|23509656	.	+	0.12011	0.615934	0.279003	0.409873	0	0.268223	0	0.0903966	0
chr9	125937698	125947715	9:125937698|125947715	.	-	0.200183	0.251973	0.202911	0.0683121	0	0.178815	0	0	0
chr9	130549459	130564329	9:130549459|130564329	.	-	1.2011	2.37975	0.938465	0.239092	0	0.923879	0	0.225991	0
chr10	5777659	5797656	10:5777659|5797656	.	+	0.240219	0.755919	0.58337	0.34156	0	0.447038	0	0.0451983	0
chr9	20133607	20139090	9:20133607|20139090	.	+	0.320293	0.811914	0.202911	0.0683121	0	0.178815	0	0.27119	0
chr7	74995762	74996138	7:74995762|74996138	.	+	0.280256	1.03589	0.558006	0.102468	0.0317895	0.387433	0.027901	0.0903966	0
chr17	41566158	41581401	17:41566158|41581401	.	+	0.12011	0.0839911	0.101456	0	0	0.0894077	0	0	0
chr14	135374502	135402262	14:135374502|135402262	.	-	0.200183	0.0839911	0.0507278	0	0	0	0	0	0
chr2	83861214	83870486	2:83861214|83870486	.	-	0.0800731	0.167982	0.0507278	0	0	0	0	0	0
chr12	42589975	42596350	12:42589975|42596350	.	-	2.92267	6.71928	2.43494	0.751433	0.0635789	3.03986	0	0.451983	0
chr9	19905675	19913189	9:19905675|19913189	.	-	2.92267	4.17156	2.91685	3.55223	0.476842	7.48044	0.139505	2.35031	0
chr11	11593798	11613286	11:11593798|11613286	.	+	0.320293	0.475949	0.558006	0.034156	0	0.387433	0	0.225991	0
chr15	15866989	15872004	15:15866989|15872004	.	+	0.0800731	0.111988	0.0760918	0	0	0.417236	0.027901	0.135595	0
chr12	25066506	25069215	12:25066506|25069215	.	+	0.0400366	0	0.0253639	0.034156	0	0.0298026	0.0837029	0.0451983	0
chr6	46773227	46780370	6:46773227|46780370	.	-	0.400366	0.139985	0.0507278	0.102468	0	0.0894077	0	0	0
chr6	105959779	105970363	6:105959779|105970363	.	+	0.12011	0.811914	0.253639	0.273248	0	0.506644	0	0	0
chr12	42587230	42596350	12:42587230|42596350	.	-	0.480439	0.671928	0.152184	0.034156	0	0.0894077	0	0	0
chr1	169462444	169482865	1:169462444|169482865	.	-	0.520475	0.811914	0.532642	0.34156	0	0.894077	0	0.27119	0
chr14	136672134	136684752	14:136672134|136684752	.	+	0.160146	0.139985	0.177547	0.034156	0	0.149013	0.027901	0	0
chr2	108613708	108617312	2:108613708|108617312	.	+	0.760695	1.67982	0.659462	0.409873	0.0317895	0.953682	0	0.406784	0.0361642
chr18	22948746	22956512	18:22948746|22956512	.	+	0.12011	0.195979	0.202911	0	0	0.11921	0	0.0451983	0
chr4	56149638	56163561	4:56149638|56163561	.	-	0.12011	0.111988	0.0760918	0	0	0.0894077	0	0	0
chr1	265729318	265733324	1:265729318|265733324	.	-	0.280256	0.727922	0.355095	0.102468	0.158947	0.417236	0	0.180793	0
chr15	4136904	4150279	15:4136904|4150279	.	+	0.520475	1.73582	1.29356	0.922213	0.127158	1.54973	0.027901	0.361586	0
chr9	118014576	118069772	9:118014576|118069772	.	-	0.160146	0.167982	0.0507278	0	0	0	0	0	0
chr9	295808	312050	9:295808|312050	.	+	0.240219	0.475949	0.177547	0.034156	0	0.298026	0	0	0
chr6	31774038	31774827	6:31774038|31774827	.	-	0.12011	0.55994	0.481914	0.17078	0.127158	0.447038	0	0.225991	0
chr1	50838737	50870956	1:50838737|50870956	.	+	0.12011	0.055994	0.0507278	0.102468	0.127158	0.11921	0	0	0
chr15	100133066	100170857	15:100133066|100170857	.	-	0.0800731	0.139985	0.101456	0	0	0.0894077	0	0	0
chr5	87896929	87899774	5:87896929|87899774	.	-	0.160146	0.251973	0.202911	0.0683121	0	0.417236	0.027901	0	0
chr5	83829027	83836287	5:83829027|83836287	.	-	0.360329	1.23187	0.507278	0.34156	0	0.417236	0	0.27119	0
chr15	56104024	56117368	15:56104024|56117368	.	-	0.0800731	0.167982	0.152184	0	0	0.0596051	0	0	0
chr2	39293801	39302396	2:39293801|39302396	.	-	0.280256	0.055994	0.101456	0.34156	0	0.149013	0	0	0
chr1	242242621	242280710	1:242242621|242280710	.	+	1.76161	3.66761	1.47111	0.102468	0.0953684	0.327828	0	0	0
chr4	123091580	123105563	4:123091580|123105563	.	+	0.160146	0.223976	0.228275	0.034156	0	0.298026	0	0.0451983	0
chr2	36828617	36840192	2:36828617|36840192	.	-	1.28117	0.503946	1.47111	0.034156	0	0.149013	0	0.316388	0
chr2	139687335	139736914	2:139687335|139736914	.	-	0.200183	0.839911	0.101456	0	0	0.238421	0	0.135595	0
chr8	87799383	87820356	8:87799383|87820356	.	+	13.5724	22.1176	8.62373	11.9888	1.27158	16.5106	0.27901	5.3334	0.144657
chr7	117977699	118004369	7:117977699|118004369	.	+	0.160146	0.251973	0.152184	0.034156	0	0.0298026	0	0	0
chr3	101519230	101525570	3:101519230|101525570	.	+	0.12011	0.0839911	0.0507278	0.034156	0	0	0	0	0
chr12	43595390	43611935	12:43595390|43611935	.	-	0.200183	0.503946	0.228275	0.102468	0	0.0894077	0	0	0
chr1	40157758	40164224	1:40157758|40164224	.	-	0.0800731	0.55994	0.202911	0	0	0.238421	0	0	0
chr1	265759724	265793548	1:265759724|265793548	.	-	0.160146	0.251973	0.0760918	0.0683121	0	0.149013	0	0	0
chr11	47849408	47851849	11:47849408|47851849	.	+	0.160146	0.111988	0.0507278	0	0	0.11921	0	0	0
chr2	78552637	78573691	2:78552637|78573691	.	+	0.200183	0.811914	0.456551	0.375716	0.0317895	0.387433	0	0	0
chr6	170435237	170450066	6:170435237|170450066	.	-	0.12011	0.0839911	0.152184	0.102468	0	0.11921	0	0.0903966	0
chr1	169678853	169689827	1:169678853|169689827	.	+	0.12011	0.223976	0.101456	0.102468	0	0.0894077	0	0	0
chr12	45838804	45847806	12:45838804|45847806	.	-	0	0.027997	0	0	0	0.0298026	0.0837029	0.0451983	0
chr2	84386661	84389667	2:84386661|84389667	.	+	0.200183	0.447952	0.177547	0	0	0.208618	0	0	0
chr12	43516178	43526438	12:43516178|43526438	.	-	0.680622	1.37185	0.862373	0.204936	0.0635789	0.566249	0	0	0
chr7	86024175	86025429	7:86024175|86025429	.	-	1.48135	3.7516	2.38421	1.81027	0.286105	2.50342	0.139505	0.361586	0
chr8	66613244	66633649	8:66613244|66633649	.	-	0.200183	0.27997	0.202911	0.239092	0	0.0298026	0	0.180793	0
chr14	4305018	4308988	14:4305018|4308988	.	+	0.440402	1.31586	0.608734	0.273248	0	0.238421	0	0.180793	0
chr4	46892870	46905852	4:46892870|46905852	.	-	0.320293	0.643931	0.329731	0.546497	0.0953684	0.983485	0.027901	0.0903966	0
chr9	121543424	121551027	9:121543424|121551027	.	+	0.12011	0.111988	0.177547	0.17078	0	0.208618	0.139505	0.0451983	0
chr9	116532205	116556539	9:116532205|116556539	.	+	0.0800731	0.167982	0.202911	0.204936	0	0.0894077	0	0	0
chr6	87847020	87874230	6:87847020|87874230	.	-	0.600548	0.671928	0.481914	0.0683121	0	0.238421	0	0.0903966	0
chr1	593018	619011	1:593018|619011	.	+	0.320293	0.27997	0.101456	0.034156	0	0.0596051	0.027901	0.180793	0
chr6	74739074	74741562	6:74739074|74741562	.	+	0.520475	0.643931	0.456551	0.922213	0.0317895	0.804669	0	0.27119	0.0361642
chr10	9774694	9783682	10:9774694|9783682	.	-	0.160146	0.195979	0.0507278	0.0683121	0	0.0894077	0	0.0451983	0
chr10	69026408	69030169	10:69026408|69030169	.	+	0.240219	0.419955	0.12682	0.0683121	0	0.298026	0	0	0
chr6	169018075	169073044	6:169018075|169073044	.	+	1.60146	2.21176	1.77547	1.46871	0.127158	2.50342	0	0.180793	0
chr3	80296585	80297962	3:80296585|80297962	.	+	0.0800731	0.335964	0.0507278	0.034156	0.158947	0.208618	0	0.0451983	0
chr5	52470858	52544004	5:52470858|52544004	.	-	0.160146	0.391958	0.0760918	0	0	0.0596051	0	0.0451983	0
chr16	50437615	50446698	16:50437615|50446698	.	-	0.640585	1.23187	0.405823	0.444029	0.0317895	0.685459	0	0.316388	0
chr13	95696483	95709483	13:95696483|95709483	.	-	0.160146	0.307967	0.0507278	0.102468	0	0.178815	0	0	0
chr17	49312897	49313377	17:49312897|49313377	.	-	0.440402	1.56783	0.456551	0.375716	0	1.01329	0	0	0
chr13	32607714	32609157	13:32607714|32609157	.	+	0.0800731	0.055994	0.279003	0	0.0635789	0.11921	0	0.180793	0
chr14	66658382	66662766	14:66658382|66662766	.	-	0.0800731	0.335964	0.152184	0	0	0.0596051	0	0	0
chr11	23784316	23852721	11:23784316|23852721	.	+	0.0800731	0.111988	0.0507278	0	0	0.0298026	0	0	0
chr1	109371271	109402997	1:109371271|109402997	.	-	0.0800731	0.111988	0.0507278	0.034156	0	0.208618	0	0.0903966	0
chr4	94405984	94418263	4:94405984|94418263	.	+	2.04186	3.16366	2.05448	0.751433	0.381473	1.75835	0.111604	0.858767	0.0361642
chr9	64541904	64551059	9:64541904|64551059	.	+	0.160146	0.251973	0.152184	0.034156	0	0.238421	0	0	0
chr13	165883078	165891486	13:165883078|165891486	.	-	0.680622	1.14788	0.608734	0.683121	0.222526	0.536446	0.139505	0.632776	0
chr9	72040304	72041563	9:72040304|72041563	.	+	0.200183	0.139985	0.177547	0.204936	0	0.327828	0	0	0
chr1	266986661	267028781	1:266986661|267028781	.	+	0.560512	2.40774	0.329731	0.102468	0	0.298026	0	0	0
chr15	54402949	54411041	15:54402949|54411041	.	+	0.320293	0.475949	0.12682	0.204936	0	0.298026	0	0.0451983	0
chr8	130257256	130264004	8:130257256|130264004	.	+	6.68611	4.64751	3.06903	4.09873	0.349684	9.3282	0.0837029	1.67234	0
chr18	31065678	31102892	18:31065678|31102892	.	-	0.520475	0.671928	0.279003	1.02468	0.0953684	1.46033	0	0.451983	0
chr9	7481453	7502740	9:7481453|7502740	.	-	0.0800731	0.055994	0.177547	0.034156	0	0.0894077	0	0	0
chr3	114024053	114026778	3:114024053|114026778	.	-	0.240219	0.615934	0.177547	0.102468	0	0.894077	0	0	0
chr15	48227848	48228856	15:48227848|48228856	.	+	0.440402	0.783917	0.760918	0.239092	0.0953684	0.745064	0	0.316388	0
chr17	13115684	13199868	17:13115684|13199868	.	+	0.0800731	0.363961	0.101456	0.136624	0	0	0	0.0451983	0
chr1	265983768	265988965	1:265983768|265988965	.	+	0.440402	0.419955	0.380459	0.273248	0.0953684	0.327828	0	0	0
chr9	117984192	118018949	9:117984192|118018949	.	-	0.0800731	0.503946	0.228275	0.136624	0	0.327828	0	0	0
chr2	90580651	90594124	2:90580651|90594124	.	+	0.240219	0.783917	0.12682	0.717277	0	0.387433	0.027901	0.180793	0
chr1	180413386	180431593	1:180413386|180431593	.	-	0.160146	0.335964	0.355095	0.034156	0	0.268223	0	0	0
chr11	75989454	76001784	11:75989454|76001784	.	+	0.200183	0.867908	0.101456	0.444029	0.0635789	1.49013	0.0837029	0.361586	0
chr3	107220946	107229406	3:107220946|107229406	.	-	0.0800731	0.139985	0.0507278	0.034156	0	0.417236	0	0	0
chr6	79150170	79157876	6:79150170|79157876	.	-	0.0800731	0.195979	0.101456	0	0	0	0	0	0
chr1	162388369	162395106	1:162388369|162395106	.	-	0.320293	0.643931	0.355095	0.136624	0.127158	0.566249	0	0.0451983	0
chr3	77375906	77378404	3:77375906|77378404	.	-	0.0400366	0.195979	0.177547	0.0683121	0	0.11921	0.027901	0.0451983	0
chr15	100781403	100790156	15:100781403|100790156	.	-	0.440402	0.755919	1.06528	0.17078	0	0.238421	0	0.0451983	0
chr13	34769748	34780761	13:34769748|34780761	.	-	0.280256	0.307967	0.0760918	0.034156	0	0.357631	0	0	0
chr9	121683320	121685361	9:121683320|121685361	.	+	0.12011	0.391958	0.279003	0.034156	0	0.0596051	0	0	0
chr14	105866977	105893750	14:105866977|105893750	.	+	0.0400366	0.139985	0.177547	0.273248	0	0.208618	0.027901	0.135595	0
chr14	42238983	42241850	14:42238983|42241850	.	+	0.440402	0.475949	0.177547	0.136624	0	0.298026	0	0.0903966	0
chr8	135485737	135492357	8:135485737|135492357	.	+	0.200183	0.363961	0.152184	0.17078	0	0.149013	0	0	0
chr18	1829882	1881411	18:1829882|1881411	.	+	0.320293	1.31586	0.532642	0.17078	0.0317895	0.149013	0	0.0903966	0
chr8	118470357	118483348	8:118470357|118483348	.	-	0.440402	1.25987	0.58337	0.239092	0.158947	0.476841	0.027901	0.497181	0
chr14	50443181	50445373	14:50443181|50445373	.	-	0.0800731	0.223976	0.177547	0	0	0.0298026	0	0	0
chr14	90510793	90511831	14:90510793|90511831	.	-	0.0800731	0.307967	0.456551	0.239092	0.0953684	0.178815	0	0.135595	0
chr1	90833087	90841150	1:90833087|90841150	.	+	0.360329	0.755919	0.329731	0.17078	0.190737	0.327828	0	0	0
chr1	84036049	84056304	1:84036049|84056304	.	+	1.24113	1.14788	0.634098	0.409873	0	0.774867	0	0	0
chr6	44158632	44174756	6:44158632|44174756	.	+	0.200183	0.363961	0.152184	0.136624	0	0.11921	0	0	0
chr3	103310568	103324602	3:103310568|103324602	.	+	0.12011	0.167982	0.0760918	0.136624	0	0.268223	0	0	0
chr13	4422391	4444150	13:4422391|4444150	.	-	0.400366	0.503946	0.0507278	0.102468	0	0.149013	0	0	0
chr1	12056480	12060454	1:12056480|12060454	.	-	0.280256	0.363961	0.304367	0.0683121	0.0317895	0.208618	0	0	0
chr10	59913525	59918554	10:59913525|59918554	.	+	0.160146	0.055994	0.0760918	0.034156	0	0.0596051	0	0	0
chr6	43867657	43870512	6:43867657|43870512	.	+	6.64607	8.28712	6.21416	5.3625	0.57221	7.56985	0.306911	2.21472	0.108493
chr1	152738680	152751454	1:152738680|152751454	.	+	0.560512	0.475949	0.279003	0.17078	0	0.0894077	0	0	0
chr9	121616521	121617143	9:121616521|121617143	.	+	0.12011	0.447952	0.253639	0.136624	0	0.208618	0	0	0
chrX	18027429	18038865	X:18027429|18038865	.	+	0.12011	0.307967	0.0760918	0.0683121	0	0.0298026	0	0.0451983	0
chr12	59821853	59846613	12:59821853|59846613	.	+	0.160146	0.223976	0.152184	0.0683121	0	0.178815	0.027901	0	0
chr14	103704916	103728545	14:103704916|103728545	.	-	0.880804	2.29576	0.12682	0.034156	0	0.476841	0	0.225991	0
chr3	58332949	58339989	3:58332949|58339989	.	-	0.320293	0.363961	0.355095	0.204936	0	0.238421	0	0.180793	0
chr14	136319810	136335070	14:136319810|136335070	.	+	0.240219	0.671928	0.228275	0.512341	0	0.387433	0	0	0
chrX	14789860	14798230	X:14789860|14798230	.	-	0.12011	0.307967	0.12682	0	0	0.0894077	0	0	0
chr6	60695388	60695898	6:60695388|60695898	.	-	0.640585	0.839911	0.760918	0.34156	0.667579	0.268223	0.167406	0.225991	0
chr15	88482354	88486742	15:88482354|88486742	.	-	0.480439	0.587937	0.634098	0.478185	0	0.506644	0	0.27119	0
chr15	820187	827288	15:820187|827288	.	-	0.360329	0.699925	0.481914	0.136624	0	0.0894077	0	0	0
chr14	41025125	41037169	14:41025125|41037169	.	+	0.160146	0.055994	0.0760918	0	0	0.0298026	0	0	0
chr18	9400686	9415213	18:9400686|9415213	.	+	0.0800731	0.195979	0.12682	0.102468	0	0.0894077	0	0	0
chr13	1484098	1507622	13:1484098|1507622	.	-	0.200183	0.503946	0.0760918	0	0	0.149013	0	0	0
chr14	9858770	9878239	14:9858770|9878239	.	-	0.200183	0.27997	0.101456	0	0.0317895	0.11921	0	0.0451983	0
chr1	202207302	202254632	1:202207302|202254632	.	-	0.160146	0.55994	0.329731	0.034156	0	0.238421	0	0	0
chr3	92779851	92782233	3:92779851|92782233	.	+	0.12011	0.139985	0.228275	0	0.0317895	0.0298026	0	0	0
chr10	40771583	40772503	10:40771583|40772503	.	+	0	0.391958	0.0760918	0.0683121	0.0317895	0.0894077	0.0558019	0.0903966	0
chr4	37366367	37368892	4:37366367|37368892	.	-	0.200183	0.251973	0.0507278	0.204936	0	0.208618	0.027901	0.180793	0
chr1	7598843	7599773	1:7598843|7599773	.	+	0.440402	1.65182	0.405823	0.409873	0	0.715262	0.0558019	0.0451983	0
chr4	65613993	65620622	4:65613993|65620622	.	-	0.240219	0.307967	0.279003	0	0	0.149013	0.027901	0.0903966	0
chr6	75399564	75415003	6:75399564|75415003	.	-	0.12011	0.167982	0.101456	0	0.0953684	0	0	0	0
chr13	23774623	23778566	13:23774623|23778566	.	+	0.0800731	0.139985	0.101456	0.0683121	0	0	0	0	0
chr12	35324119	35325792	12:35324119|35325792	.	-	0.0400366	0.027997	0	0.034156	0	0.0596051	0.027901	0.135595	0
chr9	10247446	10258500	9:10247446|10258500	.	+	0.360329	0.951899	0.431187	0.273248	0.0317895	0.327828	0.027901	0.225991	0
chr7	120870973	120875223	7:120870973|120875223	.	+	0.12011	0.55994	0.202911	0.0683121	0.158947	0.11921	0.027901	0.180793	0
chr6	54456229	54459174	6:54456229|54459174	.	-	0.440402	0.783917	0.279003	0.239092	0.127158	0.506644	0.027901	0.27119	0
chr4	89249724	89253261	4:89249724|89253261	.	-	0.12011	0.0839911	0.101456	0	0	0.11921	0	0	0
chr4	125780952	125783720	4:125780952|125783720	.	+	0.0800731	0.055994	0.152184	0.375716	0.0635789	0.208618	0.111604	0.27119	0.144657
chr13	107080757	107085025	13:107080757|107085025	.	+	0.560512	1.8478	0.659462	0.239092	0	0.417236	0	0.135595	0
chrX	54162527	54293347	X:54162527|54293347	.	-	0.760695	0.839911	0.58337	0.648965	0	1.1325	0	0.180793	0
chr14	11905048	11908167	14:11905048|11908167	.	+	0.200183	0.055994	0.304367	0.034156	0	0.208618	0	0	0
chr6	18553565	18562237	6:18553565|18562237	.	-	0.800731	2.60372	1.21747	0.512341	0	1.07289	0	0	0
chr12	36491955	36492906	12:36491955|36492906	.	+	0.12011	0.503946	0.228275	0.034156	0	0.11921	0	0	0
chr15	16790296	16808289	15:16790296|16808289	.	-	0.12011	0.055994	0.12682	0.034156	0	0	0	0	0
chr2	49476548	49480738	2:49476548|49480738	.	+	0.0800731	0.447952	0.0507278	0	0	0.0298026	0	0	0
chr16	35120233	35127635	16:35120233|35127635	.	-	0.600548	1.11988	0.532642	0.239092	0	1.10269	0	0.135595	0
chr6	31859873	31866445	6:31859873|31866445	.	-	0.360329	0.727922	0.101456	0.204936	0.0635789	0.536446	0	0.225991	0
chr12	49900022	49916345	12:49900022|49916345	.	-	0.200183	0.195979	0.253639	0.0683121	0	0.298026	0	0	0
chr3	98062554	98064327	3:98062554|98064327	.	-	0.0800731	0.531943	0.481914	0.102468	0.0635789	0.149013	0	0.0903966	0
chr7	28639544	28653086	7:28639544|28653086	.	+	0.440402	0.923902	0.963829	0.546497	0	0.625854	0	0.0451983	0
chr9	131287324	131288999	9:131287324|131288999	.	+	0.0800731	0.307967	0.304367	0	0	0	0	0	0
chr1	242111791	242113126	1:242111791|242113126	.	-	0.280256	0.391958	0.177547	0.102468	0	0.0894077	0	0	0
chr3	113319911	113363181	3:113319911|113363181	.	+	0.360329	0.643931	0.202911	0	0	0	0	0	0
chr1	237332836	237341008	1:237332836|237341008	.	+	1.00091	1.98779	0.279003	0.307404	0	1.22191	0	0.0451983	0
chr8	133695707	133771896	8:133695707|133771896	.	+	0.240219	1.28786	0.177547	0.0683121	0	0.298026	0	0	0
chr8	69374301	69381214	8:69374301|69381214	.	-	0.360329	2.29576	0.253639	0.239092	0	0.298026	0.027901	0	0
chr8	85357610	85402266	8:85357610|85402266	.	+	0.200183	0.363961	0.152184	0.17078	0	0.238421	0	0	0
chr9	26923563	26932473	9:26923563|26932473	.	+	0.440402	1.11988	0.735554	0.444029	0	1.10269	0.027901	0.225991	0
chr2	82117897	82137277	2:82117897|82137277	.	+	0.440402	0.979896	0.405823	0.239092	0	0.298026	0	0.225991	0
chr2	89992977	90040856	2:89992977|90040856	.	-	0.160146	0.531943	0.279003	0.102468	0.0635789	0.238421	0	0.135595	0
chr6	69046551	69080408	6:69046551|69080408	.	-	0.640585	1.14788	0.431187	0.307404	0.158947	0.417236	0	0.0903966	0
chr4	41968917	41974171	4:41968917|41974171	.	-	0.200183	0.55994	0.0507278	0.034156	0	0.238421	0	0	0
chr13	146421223	146435567	13:146421223|146435567	.	+	0.440402	0.699925	0.279003	0.307404	0	1.1623	0	0.0451983	0
chr7	31669153	31681220	7:31669153|31681220	.	-	0.0800731	0.0839911	0.0507278	0	0	0	0	0	0
chr3	127343283	127348611	3:127343283|127348611	.	+	0.12011	0.699925	0.101456	0.034156	0	0.11921	0	0.0451983	0
chr1	236308969	236311065	1:236308969|236311065	.	+	0.0800731	0.391958	0.0760918	0	0	0.0894077	0	0	0
chr6	163315608	163324882	6:163315608|163324882	.	+	0.0800731	0.167982	0.0760918	0	0	0.0298026	0	0	0
chr3	58048643	58049988	3:58048643|58049988	.	-	0.12011	0.251973	0.0507278	0.17078	0	0.0894077	0	0	0
chrX	96997114	96998433	X:96997114|96998433	.	+	0.200183	0.615934	0.58337	0.34156	0.127158	1.51993	0	0.135595	0
chrY	5296949	5374873	Y:5296949|5374873	.	-	0.160146	0.531943	0.177547	0	0	0.0894077	0	0.0903966	0
chr13	121161976	121163467	13:121161976|121163467	.	-	0.0800731	0.111988	0.12682	0.204936	0	0.387433	0	0.0903966	0
chr17	38031884	38057746	17:38031884|38057746	.	-	0.160146	0.531943	0.202911	0.0683121	0	0.0596051	0	0.0903966	0
chr15	128371748	128420709	15:128371748|128420709	.	+	0.240219	0.615934	0.329731	0.034156	0	0.11921	0	0	0
chr6	109260507	109267517	6:109260507|109267517	.	+	0.12011	0.055994	0.304367	0.239092	0	0	0	0	0
chr1	253012174	253014268	1:253012174|253014268	.	-	0.320293	0.587937	0.963829	0.409873	0	0.506644	0	0.497181	0
chr2	120614523	120623318	2:120614523|120623318	.	-	0.360329	0.727922	0.355095	0.0683121	0	0.655656	0	0.0903966	0
chr2	40688186	40700984	2:40688186|40700984	.	+	0.160146	0.335964	0.202911	0	0	0.417236	0	0	0
chr1	235970787	235983215	1:235970787|235983215	.	+	0.200183	0.251973	0.177547	0	0	0.0596051	0.027901	0	0
chr7	80343073	80346071	7:80343073|80346071	.	+	0.640585	1.70782	0.963829	0.614809	0.0953684	1.10269	0	1.03956	0
chr16	21446906	21451895	16:21446906|21451895	.	-	0.400366	0.587937	0.481914	0.17078	0	0.447038	0	0	0
chr5	43135010	43137563	5:43135010|43137563	.	+	0.240219	0.391958	0.12682	0	0	0.268223	0	0.135595	0
chr8	133695707	133784611	8:133695707|133784611	.	+	0.12011	1.34386	0.177547	0.136624	0	0.0596051	0	0	0
chr4	82993955	83008862	4:82993955|83008862	.	-	0.200183	0.391958	0.0760918	0.034156	0	0.357631	0	0	0
chr8	65429954	65445673	8:65429954|65445673	.	-	0.0800731	0.503946	0.0760918	0	0	0.0298026	0	0	0
chr13	4440583	4462661	13:4440583|4462661	.	-	0.0800731	0.055994	0.177547	0	0	0.0894077	0	0	0
chr11	4114333	4143040	11:4114333|4143040	.	+	0.0800731	0.251973	0.152184	0	0	0.0596051	0	0	0
chr3	106331763	106353794	3:106331763|106353794	.	-	0.0800731	0.0839911	0.0507278	0	0	0	0	0	0
chr11	64133759	64138070	11:64133759|64138070	.	-	0.280256	0.167982	0.0760918	0.102468	0	0.0596051	0	0.0903966	0
chr1	18978280	18995804	1:18978280|18995804	.	-	0.160146	0.111988	0.12682	0	0	0.149013	0	0	0
chr2	129832476	129844813	2:129832476|129844813	.	+	0.12011	0.0839911	0.101456	0.034156	0	0.0894077	0	0	0
chr13	120762855	120788611	13:120762855|120788611	.	+	0.160146	0.167982	0.101456	0.034156	0	0.0298026	0	0.0451983	0
chr4	42965495	42976330	4:42965495|42976330	.	-	0.320293	0.111988	0.228275	0.034156	0	0.0596051	0	0	0
chr15	133206674	133218757	15:133206674|133218757	.	+	0.440402	0.811914	0.405823	0.34156	0.0317895	0.983485	0.0558019	0.587578	0
chr10	14786194	14794270	10:14786194|14794270	.	-	0.760695	2.32375	0.405823	0.375716	0	1.01329	0	0.27119	0
chr1	113199904	113238518	1:113199904|113238518	.	-	0.12011	0.251973	0.0760918	0	0	0.11921	0	0.0903966	0
chr10	711622	713164	10:711622|713164	.	-	0.240219	0.111988	0.0760918	0	0	0.178815	0	0	0
chr8	116010596	116022036	8:116010596|116022036	.	-	0.360329	0.951899	0.304367	0.0683121	0	0.417236	0	0	0
chr5	51657471	51668553	5:51657471|51668553	.	+	0.12011	0.447952	0.228275	0.956369	0	1.10269	0	0.361586	0
chr9	12195434	12197713	9:12195434|12197713	.	-	0.360329	0.223976	0.202911	0.136624	0	0.0298026	0	0.27119	0
chr1	73564812	73567570	1:73564812|73567570	.	+	0.720658	1.20387	0.71019	0.580653	0.0953684	0.387433	0	0	0
chr2	88676022	88677083	2:88676022|88677083	.	-	0.240219	0.111988	0.329731	0.17078	0	0.238421	0	0	0
chr2	58549350	58553307	2:58549350|58553307	.	-	0.0800731	0.055994	0.152184	0	0	0	0	0	0
chr13	117612200	117618249	13:117612200|117618249	.	+	0.12011	0.0839911	0.12682	0	0	0.11921	0	0	0
chr13	34779561	34780761	13:34779561|34780761	.	-	0.0400366	0.167982	0.0253639	0	0	0.178815	0.027901	0.0451983	0
chr1	182335259	182341116	1:182335259|182341116	.	+	0.280256	0.27997	0.431187	0.136624	0	0.208618	0	0	0
chr3	94958830	94980300	3:94958830|94980300	.	+	0.0800731	0.335964	0.0507278	0.512341	0	0.268223	0	0	0
chr15	81796259	81799621	15:81796259|81799621	.	-	0	0.027997	0.0507278	0	0	0.0596051	0.027901	0.0451983	0
chr8	82698451	82703106	8:82698451|82703106	.	+	0.640585	1.62383	1.29356	0.648965	0	1.04309	0.111604	0.225991	0
chr3	107449372	107459010	3:107449372|107459010	.	-	0.12011	0.139985	0.152184	0	0	0.0894077	0	0.0903966	0
chr13	34769748	34779652	13:34769748|34779652	.	-	0.160146	0.671928	0.431187	0.273248	0	0.327828	0	0.0451983	0
chr16	36258140	36268756	16:36258140|36268756	.	+	0.12011	0.055994	0.0760918	0.307404	0	0.178815	0	0.0903966	0
chr4	101135602	101139235	4:101135602|101139235	.	+	1.12102	2.57573	1.06528	0.409873	0	0.655656	0	0.0903966	0
chr8	124703683	124759406	8:124703683|124759406	.	-	1.76161	0.951899	1.59793	0.0683121	0	0.0596051	0	0.0451983	0
chr2	90151613	90216028	2:90151613|90216028	.	-	0.0800731	0.111988	0.0507278	0.102468	0.0317895	0.447038	0	0	0
chr15	84830996	84870609	15:84830996|84870609	.	-	1.24113	2.54773	2.61248	1.63949	0.381473	4.6194	0	0.949164	0
chr16	34555976	34590178	16:34555976|34590178	.	+	0.320293	0.699925	0.380459	0.034156	0	0.298026	0	0.0451983	0
chr13	95702963	95709483	13:95702963|95709483	.	-	0.400366	0.951899	0.532642	0.136624	0	0.268223	0	0	0
chr14	56119047	56123150	14:56119047|56123150	.	+	0.12011	0.055994	0.279003	0	0	0.149013	0.0558019	0.0451983	0
chr15	111375767	111391436	15:111375767|111391436	.	+	0.200183	0.391958	0.101456	0.0683121	0	0.268223	0	0	0
chr2	7917525	7918215	2:7917525|7918215	.	-	0.920841	2.32375	1.5472	0.751433	0.381473	2.08618	0.139505	0.225991	0
chr3	87328900	87330087	3:87328900|87330087	.	+	0.12011	0.363961	0.101456	0	0	0.208618	0.027901	0	0
chr14	136635494	136648841	14:136635494|136648841	.	+	0	0.167982	0.0760918	0	0	0.11921	0.027901	0.0451983	0
chr13	30516967	30555481	13:30516967|30555481	.	-	0.240219	1.17587	0.355095	0	0	0.238421	0	0	0
chr14	29237697	29246014	14:29237697|29246014	.	-	0.240219	0.27997	0.152184	0.0683121	0	0.149013	0	0	0
chr8	19324939	19331325	8:19324939|19331325	.	+	0.0800731	0.055994	0.0760918	0.034156	0	0.0596051	0	0	0
chr18	5206287	5218220	18:5206287|5218220	.	+	0.200183	0.307967	0.202911	0.102468	0	0.327828	0	0	0
chr7	76237514	76238347	7:76237514|76238347	.	-	0.360329	1.59583	0.481914	0.512341	0	0.476841	0	0.180793	0
chr1	8586433	8598060	1:8586433|8598060	.	-	0.320293	0.839911	0.304367	0.34156	0	0.596051	0	0	0
chr6	117942103	117975017	6:117942103|117975017	.	-	0.200183	0.587937	0.0760918	0	0	0.0596051	0	0	0
chr1	168647302	168675907	1:168647302|168675907	.	+	0.320293	2.57573	0.456551	0.102468	0	0.0894077	0	0	0
chr18	5300933	5308460	18:5300933|5308460	.	-	0.0800731	0.503946	0.101456	0.204936	0	0.268223	0	0	0
chr14	76369984	76377709	14:76369984|76377709	.	-	0.480439	1.06389	0.405823	0.34156	0	0.476841	0	0.225991	0
chr2	86340121	86356670	2:86340121|86356670	.	-	0.600548	1.39985	0.837009	0.204936	0	0.625854	0	0.451983	0
chr3	53042582	53055099	3:53042582|53055099	.	+	0.320293	0.615934	0.152184	0.307404	0	0.387433	0	0.0451983	0
chr3	107207592	107229406	3:107207592|107229406	.	-	0.720658	1.62383	0.58337	0.102468	0.254316	0.923879	0	0	0
chr6	46104858	46119863	6:46104858|46119863	.	-	0.760695	1.9038	0.760918	0.307404	0	1.01329	0.027901	0.180793	0
chr14	12913616	12917849	14:12913616|12917849	.	-	0.12011	0.139985	0.0507278	0	0	0.357631	0	0.135595	0
chr8	105029305	105034433	8:105029305|105034433	.	-	0.12011	0.223976	0.12682	0	0	0	0	0	0
chr10	20060944	20073030	10:20060944|20073030	.	-	0.400366	1.06389	0.558006	0.444029	0.127158	0.566249	0	0.361586	0
chr9	52562682	52575753	9:52562682|52575753	.	+	0.560512	0.811914	0.177547	0.512341	0.0635789	0.506644	0	0.0903966	0
chr1	180407635	180431593	1:180407635|180431593	.	-	0.680622	1.28786	0.329731	0.239092	0	0.506644	0	0.225991	0
chr9	103337830	103341373	9:103337830|103341373	.	-	0.12011	0.223976	0.329731	0.034156	0.0953684	0.506644	0.027901	0.135595	0
chr1	189746194	189748073	1:189746194|189748073	.	+	0.480439	0.307967	0.58337	0.136624	0.190737	0.357631	0.111604	0.225991	0.0361642
chr15	74631515	74643464	15:74631515|74643464	.	-	0.840768	1.95979	0.659462	0.0683121	0	0.536446	0	0	0
chr12	17033862	17060678	12:17033862|17060678	.	+	0.680622	0.671928	0.253639	0.478185	0	0.238421	0	0.0451983	0
chr4	30775953	30818482	4:30775953|30818482	.	-	0.0800731	0.167982	0.0507278	0	0	0.0894077	0	0	0
chr9	19852498	19880518	9:19852498|19880518	.	-	0.0800731	0.27997	0.177547	0.0683121	0	0.0298026	0	0	0
chr2	87745803	87760449	2:87745803|87760449	.	-	0.560512	0.867908	0.304367	0.478185	0	0.417236	0	0.0903966	0
chr1	163743155	163758473	1:163743155|163758473	.	-	0.160146	0.55994	0.481914	0.273248	0	0.149013	0	0	0
chr14	6248562	6251584	14:6248562|6251584	.	+	0.160146	0.139985	0.0760918	0.034156	0	0.0596051	0	0.0903966	0
chr9	104934227	104938132	9:104934227|104938132	.	+	0.12011	0.27997	0.0760918	0.204936	0.127158	0.268223	0.027901	0.135595	0
chr5	68157711	68158502	5:68157711|68158502	.	-	0.240219	0.223976	0.12682	0.0683121	0	0.238421	0	0	0
chr1	130255152	130256849	1:130255152|130256849	.	+	0.960878	1.45584	0.380459	0.307404	0.0317895	0.625854	0.0558019	0.316388	0
chr5	33110081	33112500	5:33110081|33112500	.	+	0.160146	0.111988	0.177547	0.0683121	0	0	0	0.0451983	0
chr16	43984409	43997996	16:43984409|43997996	.	-	0.360329	0.335964	0.202911	0.136624	0	0.0298026	0	0.0451983	0
chr3	59631095	59636902	3:59631095|59636902	.	-	0.12011	0.27997	0.228275	0.239092	0	0.11921	0	0.0903966	0
chr16	21537442	21540786	16:21537442|21540786	.	-	0.760695	0.587937	0.431187	0.512341	0.127158	0.894077	0.027901	0.225991	0.144657
chr6	89168412	89169042	6:89168412|89169042	.	-	0.280256	0.783917	0.684826	1.16131	0.190737	1.49013	0.0837029	0.0903966	0
chr15	16804269	16814482	15:16804269|16814482	.	-	0.12011	0.615934	0.380459	0.0683121	0	0.0894077	0	0.0451983	0
chr5	93021052	93025709	5:93021052|93025709	.	+	0.0800731	0.251973	0.101456	0.034156	0	0.0596051	0	0	0
chr1	130665720	130670294	1:130665720|130670294	.	-	0.0800731	0.195979	0.202911	0	0	0.0298026	0	0.0451983	0
chr15	74562297	74574354	15:74562297|74574354	.	-	0.12011	0.951899	0.329731	0	0	0.0596051	0	0.0451983	0
chr6	89127456	89131566	6:89127456|89131566	.	+	2.72249	6.71928	3.11976	1.33209	0.158947	2.56302	0	0.316388	0
chr12	43623021	43625069	12:43623021|43625069	.	-	0.12011	0.0839911	0.0760918	0	0	0.11921	0	0	0
chr3	16852714	16853935	3:16852714|16853935	.	-	0.12011	0.391958	0.228275	0	0.0635789	0.476841	0	0.0903966	0
chr12	37178174	37187452	12:37178174|37187452	.	-	0.720658	1.28786	0.355095	0.273248	0	0.655656	0.027901	0.0903966	0
chr9	107115041	107126306	9:107115041|107126306	.	-	0.0800731	0.55994	0.0507278	0.307404	0	0.0894077	0	0.0451983	0
chr4	6320162	6356068	4:6320162|6356068	.	-	0.320293	0.643931	0.12682	0.0683121	0	0	0	0	0
chr3	46942944	46945219	3:46942944|46945219	.	+	0.160146	0.55994	0.0507278	0.102468	0.0317895	0.178815	0	0.27119	0
chr13	179314546	179316673	13:179314546|179316673	.	-	1.2011	1.23187	0.887737	0.444029	0.0953684	0.953682	0	0.225991	0
chr5	12720254	12726651	5:12720254|12726651	.	-	0.12011	0.307967	0.0760918	0	0.0635789	0	0	0	0
chr7	90751454	90848269	7:90751454|90848269	.	+	0.480439	0.55994	0.12682	0	0	0.178815	0	0	0
chr6	14670096	14678710	6:14670096|14678710	.	-	0.320293	0.755919	0.380459	0.239092	0	0.0894077	0	0	0
chr2	108513634	108516777	2:108513634|108516777	.	+	0.240219	0.671928	0.608734	0.136624	0.0317895	0.238421	0	0	0
chr2	114338109	114343919	2:114338109|114343919	.	-	0.320293	1.09188	0.177547	0.34156	0.127158	0.417236	0	0	0
chr13	74786100	74790021	13:74786100|74790021	.	-	0.160146	0.27997	0.12682	0.034156	0	0.0298026	0	0	0
chr10	14136881	14145886	10:14136881|14145886	.	-	0.0800731	0.167982	0.152184	0	0	0.149013	0	0.0451983	0
chr3	4288138	4308978	3:4288138|4308978	.	-	0.360329	0.671928	0.152184	0.034156	0	0.0596051	0	0	0
chr9	114043001	114048053	9:114043001|114048053	.	+	0.160146	0.251973	0.177547	0.034156	0	0.208618	0	0.0903966	0
chr9	120607167	120612451	9:120607167|120612451	.	+	0.400366	0.335964	0.228275	0.17078	0.0317895	0.745064	0	0.180793	0
chr8	31031523	31041185	8:31031523|31041185	.	-	0.280256	1.00789	0.279003	0	0	0.149013	0	0.0451983	0
chr9	12336522	12365001	9:12336522|12365001	.	-	0.12011	0.307967	0.101456	0	0	0.0894077	0	0	0
chr13	38946729	38951861	13:38946729|38951861	.	-	0.0800731	0.0839911	0.177547	0.102468	0	0	0	0	0
chr5	49813301	49941728	5:49813301|49941728	.	+	0.0800731	0.27997	0.228275	0	0	0	0	0	0
chr16	22318006	22322380	16:22318006|22322380	.	+	0.240219	0.615934	0.228275	0.444029	0	0.387433	0	0	0
chr1	87134227	87153004	1:87134227|87153004	.	+	4.76435	8.23112	3.44949	2.15183	0.349684	4.70881	0.0837029	0.361586	0
chr2	62389731	62392801	2:62389731|62392801	.	+	0.440402	1.11988	0.634098	0.307404	0.0953684	0.745064	0.167406	0.180793	0.108493
chr1	86082233	86098862	1:86082233|86098862	.	-	0.160146	0.167982	0.202911	0.102468	0	0.0298026	0	0	0
chr12	43631642	43638270	12:43631642|43638270	.	-	0.0800731	0.055994	0.0507278	0	0	0	0	0	0
chr1	112815694	112828063	1:112815694|112828063	.	+	0.160146	0.055994	0.228275	0	0	0.149013	0	0	0
chr2	14884459	14887371	2:14884459|14887371	.	+	0.160146	0.503946	0.177547	0.136624	0	0.357631	0	0.0903966	0
chr5	71505492	71584762	5:71505492|71584762	.	-	0.12011	0.111988	0.12682	0	0	0	0	0	0
chr10	5770011	5777849	10:5770011|5777849	.	+	0.320293	0.223976	0.329731	1.09299	0.0953684	1.96697	0.027901	0.225991	0
chr8	78723253	78754613	8:78723253|78754613	.	-	0.0800731	0.307967	0.0760918	0	0	0	0	0	0
chr15	25204621	25214088	15:25204621|25214088	.	+	0.0800731	0.167982	0.253639	0	0	0.0596051	0	0	0
chr13	83159181	83160799	13:83159181|83160799	.	-	0.440402	1.34386	1.42038	0.239092	0.254316	0.923879	0.251109	0.135595	0
chr11	49307682	49309007	11:49307682|49309007	.	-	0.440402	0.979896	0.431187	0.307404	0	0.149013	0	0	0
chr1	169453679	169482865	1:169453679|169482865	.	-	0.200183	0.251973	0.0507278	0.853901	0	0.327828	0.0558019	0.135595	0
chr12	16822210	16829262	12:16822210|16829262	.	+	0.520475	1.17587	0.786281	0.444029	0.0317895	0.596051	0	0	0
chr2	89083911	89098329	2:89083911|89098329	.	+	0.12011	0.447952	0.202911	0.204936	0	0.0596051	0	0.0451983	0
chr11	16858657	16886709	11:16858657|16886709	.	-	0.12011	0.55994	0.279003	0	0	0	0	0.135595	0
chr5	88056782	88064420	5:88056782|88064420	.	-	0.440402	0.839911	0.12682	0.034156	0	0.268223	0	0.135595	0
chr8	75506602	75507182	8:75506602|75507182	.	-	0.360329	0.391958	0.202911	0.409873	0.0317895	0.566249	0.111604	0.0903966	0
chr13	71719658	71720414	13:71719658|71720414	.	+	0.640585	0.391958	0.355095	0.273248	0.158947	0.447038	0	0.27119	0
chr3	7480870	7491522	3:7480870|7491522	.	+	0.240219	0.335964	0.228275	0.0683121	0.0317895	0.0894077	0	0	0
chr7	97388452	97395211	7:97388452|97395211	.	+	0.12011	0.0839911	0.0507278	0.102468	0.0317895	0.0298026	0	0	0
chr9	118040203	118083148	9:118040203|118083148	.	-	0.240219	0.531943	0.228275	0.273248	0	0.298026	0	0.0451983	0
chr13	29956791	29960782	13:29956791|29960782	.	-	0.0800731	0.419955	0.101456	0.102468	0	0.238421	0.027901	0.135595	0
chr13	136447200	136448423	13:136447200|136448423	.	+	0.520475	1.62383	0.507278	0.239092	0.127158	0.625854	0	0.225991	0
chr15	137824300	137825447	15:137824300|137825447	.	-	0.600548	0.895905	0.481914	1.29793	0.0953684	0.864274	0.111604	0.406784	0
chr18	54562129	54563773	18:54562129|54563773	.	-	0.480439	0.251973	0.12682	0.0683121	0	0.357631	0	0.0451983	0
chr1	268317896	268318444	1:268317896|268318444	.	-	0.12011	0.195979	0.0760918	0	0	0	0	0.0903966	0
chr7	58944925	58950391	7:58944925|58950391	.	-	0.12011	0.167982	0.0760918	0.034156	0	0.0298026	0	0.180793	0
chr3	77953414	77958200	3:77953414|77958200	.	+	0.12011	0.223976	0.202911	0.136624	0	0.11921	0	0	0
chrX	106777156	106779888	X:106777156|106779888	.	-	0.0800731	0.111988	0.177547	0.0683121	0	0.0596051	0	0.0451983	0
chr4	16032296	16033730	4:16032296|16033730	.	+	0.0800731	0.0839911	0.101456	0.034156	0	0	0	0	0
chr5	69979459	69983238	5:69979459|69983238	.	-	0.600548	1.25987	0.329731	0.409873	0	0.864274	0.0558019	0.361586	0
chr18	40175333	40184681	18:40175333|40184681	.	-	0.640585	0.475949	0.431187	0.136624	0	0.178815	0	0	0
chr1	265125631	265145350	1:265125631|265145350	.	+	0.0800731	0.27997	0.12682	0	0	0.0298026	0	0	0
chr11	68450305	68454998	11:68450305|68454998	.	+	0.320293	0.643931	0.355095	0.444029	0.0953684	0.506644	0.0558019	0.135595	0
chr11	71125629	71135931	11:71125629|71135931	.	+	0.840768	1.79181	1.36965	0.204936	0	0.834472	0	0.180793	0
chr13	127446430	127456347	13:127446430|127456347	.	-	0.0800731	0.167982	0.152184	0	0	0.0596051	0	0	0
chr17	5719251	5733109	17:5719251|5733109	.	-	0.160146	0.0839911	0.0760918	0.0683121	0	0.149013	0	0	0
chr1	213593212	213688897	1:213593212|213688897	.	+	0.200183	0.251973	0.380459	0.0683121	0	0.0894077	0	0.0903966	0
chr1	273342081	273347767	1:273342081|273347767	.	-	1.12102	1.76381	0.58337	0.990525	0.0635789	0.506644	0.0837029	0.27119	0
chr13	12631992	12635895	13:12631992|12635895	.	-	0.240219	0.139985	0.0760918	0	0	0.208618	0	0	0
chr13	95760812	95775714	13:95760812|95775714	.	+	0.440402	0.755919	0.431187	0.204936	0	0.536446	0	0.0451983	0
chr9	120907571	120909200	9:120907571|120909200	.	-	0.840768	1.11988	0.608734	0.478185	0.190737	0.983485	0	0.316388	0
chr2	140754235	140757554	2:140754235|140757554	.	+	0.520475	1.00789	0.304367	0.444029	0	1.51993	0	0.225991	0
chr1	54487286	54502778	1:54487286|54502778	.	-	0.0800731	0.167982	0.0507278	0.034156	0	0	0	0	0
chr3	11758114	11773901	3:11758114|11773901	.	+	0.200183	0.363961	0.152184	0.0683121	0	0.0596051	0	0	0
chr17	37533832	37539598	17:37533832|37539598	.	+	0.0800731	0.195979	0.12682	0.034156	0	0	0	0	0
chr13	135019965	135020313	13:135019965|135020313	.	+	0.320293	0.251973	0.12682	0.136624	0.0317895	0.0298026	0	0.0903966	0
chr9	102378852	102381489	9:102378852|102381489	.	-	0.760695	1.11988	0.329731	0.546497	0.127158	1.31131	0.0558019	0.497181	0
chr4	117975450	117981685	4:117975450|117981685	.	-	0.0800731	0.195979	0.202911	0.17078	0	0.0596051	0	0	0
chr14	120993720	120996812	14:120993720|120996812	.	+	0.360329	0.615934	0.431187	0.0683121	0	0.327828	0	0	0
chr9	86979316	87000228	9:86979316|87000228	.	-	0.0800731	0.111988	0.0507278	0	0	0	0	0	0
chr10	16560321	16607933	10:16560321|16607933	.	-	0.560512	1.42785	0.481914	0.102468	0	0.447038	0	0.180793	0
chr5	15930841	15931222	5:15930841|15931222	.	+	0.600548	0.475949	0.253639	0.0683121	0.0317895	0.298026	0	0.0903966	0
chr14	45405412	45419391	14:45405412|45419391	.	-	0.12011	0.167982	0.0507278	0	0	0.0596051	0	0	0
chr15	64776914	64795113	15:64776914|64795113	.	-	0.160146	0.139985	0.0507278	0	0	0	0	0.0903966	0
chr14	39401661	39418413	14:39401661|39418413	.	+	0.0800731	0.055994	0.0760918	0	0	0	0	0	0
chr14	77706066	77706658	14:77706066|77706658	.	+	1.36124	3.13567	1.11601	0.546497	0.158947	0.447038	0	0.180793	0
chr5	21912524	21915147	5:21912524|21915147	.	+	0.920841	1.73582	1.16674	0.683121	0.190737	0.804669	0	0.316388	0
chr5	73589496	73653060	5:73589496|73653060	.	+	0.160146	0.223976	0.152184	0	0	0.208618	0	0	0
chr1	138468428	138472413	1:138468428|138472413	.	+	0.160146	0.307967	0.0760918	0.204936	0	0.149013	0	0.0903966	0
chr1	266981815	267028781	1:266981815|267028781	.	+	3.48318	8.37111	2.28275	1.22962	0	1.1325	0.027901	0.225991	0
chr12	60348042	60361193	12:60348042|60361193	.	-	0.12011	0.0839911	0.101456	0.17078	0	0.327828	0	0	0
chr1	90793255	90794963	1:90793255|90794963	.	+	0.160146	0.055994	0.0760918	0	0	0.0298026	0	0	0
chr13	133048338	133052271	13:133048338|133052271	.	+	0.360329	0.27997	0.355095	0.34156	0	0.298026	0	0.0451983	0
chr2	140517595	140524448	2:140517595|140524448	.	-	0.280256	1.56783	0.304367	0.102468	0	0.0894077	0	0	0.0723284
chr3	87369571	87371772	3:87369571|87371772	.	-	0.360329	0.251973	0.0507278	0.0683121	0	0.178815	0	0.0451983	0
chr14	41428540	41438049	14:41428540|41438049	.	-	0.440402	0.475949	0.177547	0.444029	0.0635789	0.11921	0	0.135595	0
chr3	5123860	5131218	3:5123860|5131218	.	+	0.760695	1.09188	0.989193	0.853901	0	1.78815	0	0.135595	0
chr8	3857225	3865279	8:3857225|3865279	.	-	0.12011	0.27997	0.380459	0.034156	0	0.208618	0	0	0
chr1	187315688	187323793	1:187315688|187323793	.	+	0.12011	0.0839911	0.0507278	0.239092	0	0.0894077	0.027901	0.0903966	0
chr18	1850543	1881411	18:1850543|1881411	.	+	0.160146	0.531943	0.0760918	0.102468	0	0.238421	0	0	0
chr3	113142605	113148454	3:113142605|113148454	.	+	0.520475	0.587937	0.101456	0.204936	0	0.447038	0	0	0
chr2	141440312	141457233	2:141440312|141457233	.	+	0.12011	0.419955	0.12682	0.239092	0	0.417236	0	0.0451983	0
chr17	31807232	31817495	17:31807232|31817495	.	-	0.240219	0.195979	0.202911	0.034156	0	0.0298026	0	0.135595	0
chr12	42741473	42758003	12:42741473|42758003	.	-	0.400366	0.979896	0.456551	0.034156	0	0.596051	0	0.0903966	0
chr8	133758866	133771896	8:133758866|133771896	.	+	0.160146	0.139985	0.0760918	0.034156	0	0.208618	0	0	0
chr1	242018656	242018942	1:242018656|242018942	.	+	0.560512	0.167982	0.228275	0.34156	0	0.298026	0	0	0
chr12	4778463	4784906	12:4778463|4784906	.	-	0.240219	0.391958	0.0507278	0.102468	0	0.238421	0	0.0451983	0
chr2	83870336	83881949	2:83870336|83881949	.	-	0.0800731	0.055994	0.12682	0	0	0	0	0	0
chr2	50831116	50831660	2:50831116|50831660	.	+	0.480439	0.755919	0.558006	0.17078	0	0.298026	0	0.0451983	0
chr4	2738960	2793098	4:2738960|2793098	.	+	0.12011	0.587937	0.202911	0.136624	0	0.11921	0	0	0
chr11	4639811	4652306	11:4639811|4652306	.	-	0.720658	0.979896	0.405823	0.444029	0	0.238421	0	0	0
chr11	69067104	69080842	11:69067104|69080842	.	+	0.360329	0.895905	0.279003	0.0683121	0.127158	0.566249	0.0558019	0.0903966	0
chr1	67450988	67455592	1:67450988|67455592	.	-	0.240219	0.251973	0.177547	0.034156	0	0.238421	0	0.135595	0
chr9	126270541	126282262	9:126270541|126282262	.	+	0.160146	0.0839911	0.0760918	0	0	0	0	0	0
chr14	23346047	23353660	14:23346047|23353660	.	-	0.160146	0.167982	0.101456	0	0	0	0	0	0
chr7	60160838	60204571	7:60160838|60204571	.	-	0.12011	0.27997	0.177547	0.034156	0	0.208618	0	0	0
chr2	16002950	16021491	2:16002950|16021491	.	+	0.680622	1.20387	0.177547	0.375716	0.158947	0.894077	0	0.0903966	0
chr2	60179898	60180750	2:60179898|60180750	.	-	0.12011	0.223976	0.0507278	0.034156	0.0635789	0.11921	0	0	0
chr10	38401532	38406317	10:38401532|38406317	.	+	0.0800731	0.055994	0.0507278	0	0	0.0596051	0	0	0
chr3	92761995	92762903	3:92761995|92762903	.	+	1.72157	3.21966	1.14138	0.307404	0	0.745064	0	0.542379	0
chr18	5097623	5109435	18:5097623|5109435	.	+	0.200183	0.419955	0.12682	0	0	0.149013	0	0	0
chr6	131774291	131781246	6:131774291|131781246	.	-	0.0800731	0.307967	0.12682	0	0	0.0894077	0	0	0
chr8	30730698	30734343	8:30730698|30734343	.	-	0.240219	0.503946	0.152184	0.034156	0	0.0596051	0	0	0
chr15	133929237	133942425	15:133929237|133942425	.	-	0.200183	0.223976	0.152184	0.034156	0	0.0894077	0	0.0451983	0
chr7	97903402	97906928	7:97903402|97906928	.	-	0.200183	0.223976	0.0507278	0.136624	0	0.11921	0	0	0
chr12	31358562	31388511	12:31358562|31388511	.	+	0.440402	0.475949	0.481914	0.409873	0	0.298026	0	0.0451983	0
chr15	100981699	100990930	15:100981699|100990930	.	-	0.200183	0.0839911	0.12682	0	0	0	0	0	0
chr15	118320252	118327364	15:118320252|118327364	.	-	0.12011	0.475949	0.177547	0.273248	0	0.268223	0	0	0
chr12	14465466	14473032	12:14465466|14473032	.	+	0.0800731	0.195979	0.0760918	0.0683121	0	0	0	0	0
chr13	158683519	158686017	13:158683519|158686017	.	-	0.12011	0.055994	0.177547	0	0.0317895	0.387433	0.0837029	0.0903966	0
chr13	134604389	134607961	13:134604389|134607961	.	+	0.0800731	0.111988	0.152184	0	0	0.0596051	0	0	0
chr18	5206287	5212308	18:5206287|5212308	.	+	0.160146	0.531943	0.202911	0.273248	0	0.149013	0	0	0
chr14	71600838	71603836	14:71600838|71603836	.	-	0.240219	0.503946	0.608734	0.034156	0	0.298026	0	0.0903966	0
chr14	14989270	14998854	14:14989270|14998854	.	+	0.520475	0.223976	0.0760918	0.0683121	0	0.0596051	0	0	0
chr1	265878959	265886247	1:265878959|265886247	.	-	0.0800731	0.27997	0.228275	0.17078	0	0.0596051	0	0	0
chr1	163477441	163481032	1:163477441|163481032	.	-	1.12102	2.21176	1.21747	0.648965	0.0635789	1.10269	0.0558019	0.27119	0
chr2	4615482	4623769	2:4615482|4623769	.	-	0.760695	0.951899	0.304367	0.34156	0.508631	1.60934	0.027901	0.27119	0
chr18	13747402	13765569	18:13747402|13765569	.	-	0.240219	0.335964	0.101456	0	0	0.0298026	0	0	0
chr3	110442415	110451455	3:110442415|110451455	.	-	0.680622	1.14788	0.532642	0.273248	0	1.04309	0	0.0451983	0
chr1	82587980	82594233	1:82587980|82594233	.	+	3.80347	8.79106	5.12351	5.02094	0.222526	12.4873	0	0.27119	0
chr12	12440497	12495369	12:12440497|12495369	.	-	0.560512	1.79181	0.152184	0.0683121	0	0.238421	0.111604	0.0451983	0
chr10	25722507	25727818	10:25722507|25727818	.	+	0.240219	0.587937	0.329731	0.0683121	0	0.357631	0	0	0
chr9	124746022	124747461	9:124746022|124747461	.	+	0.12011	0.363961	0.0760918	0.102468	0	0.298026	0	0.0903966	0
chr10	15236726	15262500	10:15236726|15262500	.	-	0.200183	0.307967	0.202911	0.102468	0	0.149013	0	0.0451983	0
chr15	132587331	132697460	15:132587331|132697460	.	+	0.12011	0.307967	0.202911	0	0	0.0894077	0	0	0
chr8	40166606	40198354	8:40166606|40198354	.	+	0.160146	0.27997	0.0507278	0.034156	0	0	0	0	0
chr1	128865268	128886577	1:128865268|128886577	.	-	0.12011	0.055994	0.177547	0	0	0.0298026	0.0837029	0	0
chr5	7555320	7557859	5:7555320|7557859	.	-	0.200183	0.195979	0.202911	0.034156	0	0.208618	0	0	0
chr13	75336799	75350029	13:75336799|75350029	.	-	0.12011	0.0839911	0.0760918	0	0	0.0596051	0	0	0
chr13	16822443	16826413	13:16822443|16826413	.	+	1.00091	1.51184	1.06528	0.478185	0.0317895	1.75835	0	0.0451983	0
chr6	28736919	28754026	6:28736919|28754026	.	+	0.360329	0.391958	0.253639	0.136624	0	0.327828	0	0	0
chr13	166836891	166874785	13:166836891|166874785	.	-	0.12011	0.111988	0.101456	0	0	0.0596051	0	0	0
chr3	96249368	96260927	3:96249368|96260927	.	-	0.840768	2.68771	0.507278	0.444029	0.0317895	0.417236	0.0837029	0.497181	0
chr12	15263850	15288986	12:15263850|15288986	.	-	0.12011	0.27997	0.0760918	0.478185	0	0.0596051	0	0.225991	0
chr1	149478221	149488620	1:149478221|149488620	.	-	0.0800731	0.167982	0.202911	0.0683121	0	0	0	0	0
chr18	52609240	52628187	18:52609240|52628187	.	+	0.240219	0.335964	0.304367	0	0	0.0596051	0	0	0
chr4	129368386	129385680	4:129368386|129385680	.	-	0.240219	0.223976	0.177547	0.0683121	0	0.0894077	0	0	0
chr1	127175568	127177694	1:127175568|127177694	.	-	0.440402	0.699925	1.16674	0.375716	0.0635789	0.387433	0.0837029	0.0903966	0
chr11	68454941	68463198	11:68454941|68463198	.	+	0.160146	0.111988	0.0507278	0	0	0.0596051	0	0	0
chr15	60405553	60414442	15:60405553|60414442	.	-	0.480439	2.63172	1.16674	0.239092	0.0317895	0.894077	0	0.0451983	0
chr13	189597995	189600156	13:189597995|189600156	.	-	0.0800731	0.531943	0.228275	0.034156	0	0.178815	0	0.0451983	0
chr6	117384662	117432584	6:117384662|117432584	.	+	0.12011	0.587937	0.101456	0	0	0.0596051	0	0.0903966	0
chr1	108459471	108468465	1:108459471|108468465	.	-	0.0800731	0.531943	0.0760918	0.0683121	0.0635789	0.11921	0	0.0451983	0
chr14	129400520	129411762	14:129400520|129411762	.	-	0.320293	0.335964	0.0760918	0.204936	0	0.149013	0	0	0
chr3	94944703	94974100	3:94944703|94974100	.	+	0.12011	0.419955	0.0760918	0.0683121	0	0.11921	0	0	0
chr9	92147586	92147867	9:92147586|92147867	.	-	0.680622	0.531943	0.608734	0.136624	0.0635789	0.894077	0.0837029	0.0451983	0
chr15	110755272	110757633	15:110755272|110757633	.	+	0.12011	0.475949	0.101456	0.273248	0	0.11921	0	0	0
chr3	81204941	81208191	3:81204941|81208191	.	+	0.400366	0.727922	0.405823	0	0.0317895	0	0	0	0
chr9	66406846	66413572	9:66406846|66413572	.	-	0.320293	0.643931	0.507278	0.444029	0.0635789	0.357631	0.027901	0	0
chr9	121640085	121648834	9:121640085|121648834	.	+	1.40128	2.23976	1.03992	0.34156	0	0.864274	0.111604	0.27119	0
chr9	8637987	8646907	9:8637987|8646907	.	-	1.44132	1.8478	1.16674	0.580653	0.0953684	0.923879	0	0	0
chr9	6361824	6376708	9:6361824|6376708	.	+	1.44132	2.7997	1.57256	1.26377	0	1.69875	0.027901	0.180793	0
chr15	110747949	110757633	15:110747949|110757633	.	+	0.160146	0.839911	0.558006	0.102468	0	0.655656	0	0.0451983	0
chr11	20661774	20668158	11:20661774|20668158	.	+	0.12011	0.587937	0.0760918	0.0683121	0	0.238421	0	0.0903966	0
chr2	40683252	40700984	2:40683252|40700984	.	+	0.0800731	0.111988	0.101456	0	0	0.178815	0	0	0
chr9	106977196	106988900	9:106977196|106988900	.	+	0.0800731	1.14788	0.177547	0.409873	0	0.357631	0	0.0451983	0
chr14	63428276	63437137	14:63428276|63437137	.	-	0	0.027997	0	0.444029	0	0.536446	0.27901	0.0903966	0
chr16	41216082	41238993	16:41216082|41238993	.	+	0.12011	0.0839911	0.0760918	0.102468	0	0.178815	0	0.0903966	0
chr1	168374291	168377139	1:168374291|168377139	.	-	0.360329	0.251973	0.608734	0.102468	0	0.715262	0	0.135595	0
chr17	34722015	34733655	17:34722015|34733655	.	+	0.160146	0.27997	0.253639	0.0683121	0	0.268223	0	0.135595	0
chr11	11248377	11255274	11:11248377|11255274	.	+	0.0800731	0.0839911	0.12682	0.034156	0	0	0	0.0451983	0
chr8	116275910	116285509	8:116275910|116285509	.	+	0.0800731	0.27997	0.355095	0	0	0	0.027901	0	0
chr2	6880349	6881507	2:6880349|6881507	.	-	0.800731	0.979896	0.532642	0.273248	0	0.655656	0.027901	0	0
chr1	208394068	208397303	1:208394068|208397303	.	+	0.0800731	0.139985	0.152184	0.034156	0	0.0298026	0	0	0
chr15	66000520	66027687	15:66000520|66027687	.	+	0	0.055994	0.253639	0.204936	0	0.11921	0.027901	0.0451983	0
chr2	78892190	78893995	2:78892190|78893995	.	-	0.12011	0.27997	0.202911	0.136624	0	0.11921	0	0	0
chr1	193989473	193994320	1:193989473|193994320	.	-	0.12011	0.139985	0.0507278	0.034156	0	0	0	0	0
chr1	75718076	75731720	1:75718076|75731720	.	+	0.160146	0.223976	0.608734	0.239092	0.0635789	0.625854	0	0.135595	0
chr3	46319305	46338231	3:46319305|46338231	.	-	0.160146	0.055994	0.0507278	0	0	0.0298026	0	0	0
chr14	266888	287094	14:266888|287094	.	+	0.12011	0.363961	0.12682	0.136624	0	0.447038	0	0	0
chr11	20713782	20719541	11:20713782|20719541	.	-	0.0800731	0.167982	0.0507278	0	0	0.149013	0	0	0
chr4	67700132	67722071	4:67700132|67722071	.	-	0.480439	0.447952	0.329731	0.204936	0	0.327828	0	0.135595	0
chr1	78136844	78149434	1:78136844|78149434	.	-	1.04095	0.419955	0.532642	0.273248	0.0635789	0.149013	0	0.27119	0
chr7	114639157	114646888	7:114639157|114646888	.	-	0.0800731	0.223976	0.152184	0	0	0	0	0	0
chr8	83254667	83268011	8:83254667|83268011	.	+	0.0800731	0.391958	0.177547	0	0	0.178815	0	0.0451983	0
chr15	77227959	77251120	15:77227959|77251120	.	-	0.0800731	0.055994	0.228275	0.102468	0	0.11921	0	0	0
chr16	49101098	49112899	16:49101098|49112899	.	+	0.280256	0.307967	0.228275	0.239092	0	0.208618	0	0.135595	0
chrX	46345680	46354249	X:46345680|46354249	.	-	0.440402	0.811914	0.152184	0.785589	0.0635789	0.476841	0.027901	0.0451983	0
chr7	32218356	32232636	7:32218356|32232636	.	-	0.280256	0.139985	0.228275	0.0683121	0	0.149013	0	0	0
chr18	5300933	5326209	18:5300933|5326209	.	-	0.0800731	0.0839911	0.0507278	0.0683121	0	0.0596051	0.0558019	0	0
chr1	12053595	12060454	1:12053595|12060454	.	-	0.200183	0.195979	0.101456	0	0	0.11921	0	0	0
chr10	50663344	50664576	10:50663344|50664576	.	+	0.360329	1.20387	0.507278	0.307404	0	0.208618	0	0.180793	0
chr18	22896628	22913514	18:22896628|22913514	.	+	0.560512	1.09188	0.659462	0.34156	0	1.1921	0	0.225991	0
chr8	109181231	109219512	8:109181231|109219512	.	+	1.12102	1.20387	1.2682	2.45924	0.222526	4.94723	0.0837029	0.903966	0
chr9	87924389	87943328	9:87924389|87943328	.	+	0.360329	0.0839911	0.0507278	0.102468	0	0.298026	0.0558019	0.0903966	0.0361642
chr15	91678147	91684121	15:91678147|91684121	.	+	0.320293	0.475949	0.101456	0.102468	0	0.11921	0	0	0
chr18	13756151	13761629	18:13756151|13761629	.	-	0.400366	0.419955	0.177547	0.136624	0	0.268223	0	0	0
chr13	185464378	185477500	13:185464378|185477500	.	+	0.440402	1.25987	0.12682	0	0	0	0	0	0
chr1	184524174	184525686	1:184524174|184525686	.	-	0.0400366	0.055994	0.0760918	0.102468	0	0.0596051	0.139505	0.0903966	0
chr13	30512469	30524999	13:30512469|30524999	.	-	0.280256	0.111988	0.101456	0.034156	0	0.178815	0	0	0
chr3	92177219	92196690	3:92177219|92196690	.	-	0.160146	0.167982	0.329731	0.273248	0	0.11921	0	0.316388	0
chr9	6040783	6042995	9:6040783|6042995	.	-	0.520475	0.895905	0.634098	0.444029	0	0.774867	0	0	0
chr1	73564812	73595164	1:73564812|73595164	.	+	1.08099	2.32375	0.71019	0.717277	0	0.923879	0	0.135595	0
chr11	12828703	12838685	11:12828703|12838685	.	-	0.320293	0.391958	0.0760918	0.204936	0	0.0894077	0	0	0
chr13	12556296	12562815	13:12556296|12562815	.	-	0.240219	0.643931	0.355095	0.0683121	0	0.208618	0.0837029	0	0
chr14	88066271	88079759	14:88066271|88079759	.	+	0.12011	0.223976	0.0507278	0	0	0	0	0	0
chr1	145960694	145964893	1:145960694|145964893	.	-	0	0.111988	0	0	0	0	0.027901	0.0903966	0
chr15	16340141	16342055	15:16340141|16342055	.	-	0.600548	1.09188	0.405823	0.102468	0	0.357631	0	0.0451983	0
chr8	18591592	18594011	8:18591592|18594011	.	-	0.12011	0.139985	0.0760918	0	0	0.0894077	0	0.0451983	0
chr6	166971305	167024441	6:166971305|167024441	.	+	1.40128	2.93969	1.34429	0.683121	0	2.47361	0.027901	0.768371	0
chr1	107552365	107553238	1:107552365|107553238	.	-	0.400366	1.95979	0.456551	0.0683121	0	0.208618	0	0	0
chr17	58559517	58565207	17:58559517|58565207	.	+	0.280256	0.475949	0.12682	0.102468	0	0.268223	0	0.135595	0
chr4	93736189	93747422	4:93736189|93747422	.	+	0.240219	0.27997	0.152184	0.034156	0.0635789	0.0894077	0	0	0
chr14	20847019	20850544	14:20847019|20850544	.	-	0.440402	0.139985	0.0507278	0.239092	0	0.387433	0	0.135595	0
chr4	90235723	90238988	4:90235723|90238988	.	+	0.520475	1.93179	0.963829	0.444029	0.0317895	0.923879	0	0.0903966	0
chr15	94016853	94019208	15:94016853|94019208	.	+	1.16106	1.76381	0.811645	1.16131	0.0317895	1.31131	0	0.451983	0
chr13	206595223	206612556	13:206595223|206612556	.	-	0.240219	0.503946	0.431187	0	0	0.596051	0	0.225991	0
chr15	105913868	105917527	15:105913868|105917527	.	+	0.200183	0.755919	0.152184	0.102468	0	0.298026	0	0	0
chr6	54352208	54353283	6:54352208|54353283	.	+	0.12011	0.139985	0.101456	0.102468	0.0635789	0.178815	0	0.0903966	0
chr18	14212354	14243823	18:14212354|14243823	.	-	0.320293	1.09188	0.507278	0.307404	0	0.178815	0	0.0903966	0
chr13	110168822	110200698	13:110168822|110200698	.	-	0.12011	0.139985	0.152184	0.204936	0	0.178815	0	0	0
chr15	46425015	46429747	15:46425015|46429747	.	-	0.160146	0.111988	0.228275	0.0683121	0	0.387433	0	0.0903966	0
chr2	131354294	131363905	2:131354294|131363905	.	-	5.92541	6.77528	6.21416	1.43455	0.604	1.43052	0	1.08476	0
chr13	82256891	82274534	13:82256891|82274534	.	+	1.40128	1.62383	1.77547	0.444029	0	0.834472	0.0837029	0.813569	0
chr7	110475343	110506262	7:110475343|110506262	.	+	1.52139	2.15577	1.16674	0.34156	0	1.1325	0	0.0903966	0
chr4	71985409	72041701	4:71985409|72041701	.	+	0.12011	0.0839911	0.0507278	0.0683121	0	0.0298026	0	0.135595	0
chr10	54449346	54504293	10:54449346|54504293	.	-	0.560512	0.615934	0.58337	0.136624	0	0.11921	0	0	0
chr12	60361138	60376920	12:60361138|60376920	.	-	2.32212	2.46374	1.67402	1.77611	0.0953684	2.68223	0	0.632776	0
chr6	34743079	34755027	6:34743079|34755027	.	-	0.240219	0.335964	0.431187	0.0683121	0	0.298026	0	0	0
chr3	28903672	28904794	3:28903672|28904794	.	-	2.64241	4.31154	2.38421	2.28845	0.222526	2.56302	0.362713	4.42943	0
chr15	94387078	94390579	15:94387078|94390579	.	+	0.760695	0.923902	0.608734	0.444029	0	0.774867	0.0837029	0.135595	0
chr9	99368230	99385468	9:99368230|99385468	.	+	0.0800731	0.671928	0.177547	0.785589	0	0.655656	0	0.0451983	0
chr13	30681584	30691776	13:30681584|30691776	.	-	0.280256	0.195979	0.101456	0.375716	0.0317895	0.566249	0.0837029	0.0903966	0
chr1	253842995	253853400	1:253842995|253853400	.	-	0.200183	0.223976	0.279003	0.102468	0	0.0596051	0	0.0903966	0
chr12	34147335	34153299	12:34147335|34153299	.	-	0.160146	0.391958	0.279003	0.512341	0	0.268223	0.0837029	0.27119	0
chr9	72230096	72230374	9:72230096|72230374	.	+	0.240219	0.419955	0.380459	0.0683121	0	0.447038	0	0.0903966	0
chr14	121395348	121396290	14:121395348|121396290	.	+	0.200183	0.951899	0.152184	0.0683121	0	0.447038	0	0	0
chr8	82646236	82703106	8:82646236|82703106	.	+	0.0800731	0.363961	0.177547	0.0683121	0	0.11921	0	0	0
chr6	125976381	125989169	6:125976381|125989169	.	+	1.48135	1.81981	0.202911	0.888057	0	1.78815	0	0.0451983	0
chr8	131037066	131051514	8:131037066|131051514	.	-	0.160146	0.0839911	0.0507278	0	0	0.0298026	0	0	0
chr12	37496922	37517080	12:37496922|37517080	.	-	0.160146	0.363961	0.228275	0.102468	0.0635789	0.298026	0	0.0451983	0
chr2	3124713	3126923	2:3124713|3126923	.	-	0.200183	0.195979	0.329731	0	0	0	0	0	0
chr9	92397525	92397915	9:92397525|92397915	.	+	0.160146	0.475949	0.253639	0	0.127158	0.208618	0	0.135595	0
chr2	142195747	142219557	2:142195747|142219557	.	+	0.160146	0.419955	0.202911	0.102468	0	0.11921	0	0	0
chr9	104977276	104978823	9:104977276|104978823	.	+	1.08099	2.68771	1.8262	0.751433	0.0635789	1.81796	0.195307	0.316388	0
chr6	87911284	87926357	6:87911284|87926357	.	+	0.160146	0.475949	0.253639	0.375716	0	0.149013	0	0.0451983	0
chr4	93516344	93523286	4:93516344|93523286	.	+	0.160146	0.139985	0.228275	0	0	0.11921	0	0	0
chr4	103240688	103262146	4:103240688|103262146	.	-	0.200183	0.671928	0.481914	0.102468	0.0317895	0.0894077	0	0.180793	0
chr6	84934413	84949152	6:84934413|84949152	.	+	0.280256	0.195979	0.507278	0.17078	0	0.298026	0	0.180793	0
chr7	93921496	93928855	7:93921496|93928855	.	-	0.560512	0.699925	0.634098	0.409873	0.0317895	0.447038	0	0	0
chr1	33950092	33968583	1:33950092|33968583	.	-	0.12011	0.335964	0.0507278	0	0	0.0894077	0	0.225991	0
chr7	89431025	89520131	7:89431025|89520131	.	+	0.12011	0.363961	0.0507278	0	0	0	0	0	0
chr10	9591486	9592309	10:9591486|9592309	.	-	0.160146	0.139985	0.101456	0.102468	0	0.0894077	0	0	0
chr10	44928914	44935556	10:44928914|44935556	.	-	0.920841	2.37975	0.938465	1.29793	0.0635789	1.40072	0.0558019	0.451983	0
chr6	586614	589023	6:586614|589023	.	+	0.12011	0.251973	0.152184	0.0683121	0	0.149013	0	0	0
chr1	218831499	218854761	1:218831499|218854761	.	+	0.0800731	0.335964	0.558006	0	0	0.0298026	0	0	0
chr15	128371748	128373809	15:128371748|128373809	.	+	1.48135	3.97558	1.72475	1.05884	0	1.34112	0	0.497181	0
chr18	7797516	7801676	18:7797516|7801676	.	-	0.240219	0.531943	0.431187	0.0683121	0	0.149013	0	0	0
chr12	59351567	59360421	12:59351567|59360421	.	+	0.680622	1.48384	0.659462	0.819745	0	1.1325	0	0.316388	0
chr4	71936785	71969159	4:71936785|71969159	.	+	0.160146	0.27997	0.152184	0.034156	0	0	0	0.0451983	0
chr13	206595223	206626785	13:206595223|206626785	.	-	0.640585	1.98779	0.786281	0.409873	0.0953684	0.804669	0	0.406784	0
chr2	60881980	60882277	2:60881980|60882277	.	-	0	0	0	0.034156	0	0	0.0837029	0.0451983	0
chr13	95795776	95803142	13:95795776|95803142	.	+	0.200183	0.363961	0.253639	0.0683121	0	0.11921	0	0	0
chr13	30544508	30564659	13:30544508|30564659	.	-	0.920841	1.45584	1.49647	0.853901	0.0635789	0.685459	0	0.316388	0
chr13	113844578	113852783	13:113844578|113852783	.	+	0.400366	0.0839911	0.202911	0.136624	0	0.268223	0	0	0
chr1	76598234	76605761	1:76598234|76605761	.	-	0.200183	1.17587	0.202911	0.17078	0	0.625854	0	0.180793	0
chr14	32073134	32079986	14:32073134|32079986	.	-	0.12011	0.223976	0.0507278	0	0	0.0596051	0	0	0
chr2	151686104	151695549	2:151686104|151695549	.	-	0.12011	0.307967	0.0507278	0.136624	0	0.11921	0	0.0451983	0.0361642
chr13	75307918	75336899	13:75307918|75336899	.	-	0.320293	1.00789	0.253639	0.102468	0	0.447038	0	0	0
chr1	203396554	203404306	1:203396554|203404306	.	-	0.200183	0.615934	0.279003	0.0683121	0	0.149013	0	0.0451983	0
chr17	32408682	32421148	17:32408682|32421148	.	+	0.200183	0.307967	0.0507278	0	0	0.0596051	0	0	0
chr8	39547976	39553138	8:39547976|39553138	.	-	0.480439	0.391958	0.558006	0.546497	0	0.11921	0	0	0
chr13	69223492	69228869	13:69223492|69228869	.	-	0.160146	0.699925	0.228275	0.273248	0	0.178815	0.027901	0	0
chr2	118058168	118060611	2:118058168|118060611	.	+	0.0800731	0.699925	0.152184	0.034156	0	0.327828	0	0.0903966	0
chrX	6229613	6232101	X:6229613|6232101	.	+	0.12011	0.27997	0.0760918	0.102468	0	0.298026	0	0.0903966	0
chr13	28017168	28018937	13:28017168|28018937	.	+	0.640585	0.755919	0.481914	0.136624	0	0.327828	0.027901	0.180793	0
chr4	124733366	124744355	4:124733366|124744355	.	-	0.12011	0.391958	0.0760918	0	0	0.149013	0	0	0
chr9	56972613	56973685	9:56972613|56973685	.	-	1.76161	5.5994	1.06528	0.956369	0	2.44381	0	0.225991	0.0723284
chr13	94336123	94340544	13:94336123|94340544	.	-	0.0400366	0.055994	0.0760918	0.102468	0	0.298026	0.0558019	0.135595	0
chr1	1657903	1663793	1:1657903|1663793	.	-	1.2011	2.43574	1.31892	0.273248	0	0.178815	0.139505	0.180793	0
chr6	18553565	18553968	6:18553565|18553968	.	-	0.520475	0.811914	0.608734	0.102468	0	0.387433	0	0.225991	0
chr7	9980131	9992700	7:9980131|9992700	.	-	0.160146	0.447952	0.0507278	0.0683121	0.0635789	0.0298026	0	0	0
chr1	260540753	260564338	1:260540753|260564338	.	-	0.0800731	0.223976	0.0760918	0	0	0.0298026	0	0	0
chr6	47062616	47063192	6:47062616|47063192	.	+	0.0800731	0.0839911	0.0507278	0	0	0	0	0	0
chr15	104533992	104535204	15:104533992|104535204	.	+	0.0800731	0.223976	0.0507278	0.034156	0	0	0	0	0
chr4	18589817	18600617	4:18589817|18600617	.	-	0.960878	1.8478	1.01456	0.34156	0	0.327828	0	0.135595	0
chr6	52977944	53015810	6:52977944|53015810	.	+	0.160146	0.55994	0.202911	0.102468	0	0.0894077	0.027901	0	0
chr1	230672892	230694252	1:230672892|230694252	.	-	0.12011	0.223976	0.279003	0.102468	0	0.208618	0	0	0
chr12	47051002	47057141	12:47051002|47057141	.	+	0.12011	0.167982	0.0760918	0	0	0.238421	0	0.225991	0
chr1	98929605	98931423	1:98929605|98931423	.	-	0.280256	0.55994	0.152184	0.136624	0.0635789	0.268223	0	0.0903966	0
chr13	19234817	19251022	13:19234817|19251022	.	-	0.0800731	0.055994	0.12682	0	0	0.0894077	0	0	0
chr9	17351072	17373225	9:17351072|17373225	.	+	0.320293	0.755919	0.811645	0.239092	0	0.685459	0	0.135595	0
chr15	137749062	137751469	15:137749062|137751469	.	-	0.0800731	0.055994	0.177547	0.136624	0	0.298026	0.251109	0	0
chr1	149228411	149357536	1:149228411|149357536	.	-	0.160146	0.307967	0.177547	0.102468	0	0.178815	0	0	0
chr13	39498591	39501188	13:39498591|39501188	.	-	0.0800731	0.167982	0.101456	0.17078	0.0317895	0.11921	0	0.0903966	0
chr16	34486719	34493412	16:34486719|34493412	.	+	0.280256	0.587937	0.431187	0.136624	0.127158	0.149013	0	0.0451983	0
chr15	74640065	74643464	15:74640065|74643464	.	-	0.200183	0.419955	0.329731	0.034156	0	0.0298026	0	0	0
chr11	78351385	78356609	11:78351385|78356609	.	+	0.240219	0.167982	0.0760918	0.0683121	0	0.178815	0	0	0
chr3	113272703	113276969	3:113272703|113276969	.	+	2.92267	6.27133	2.96758	1.05884	0.0635789	1.84776	0.0558019	1.31075	0
chr6	159918293	159943735	6:159918293|159943735	.	-	0.0800731	0.251973	0.152184	0	0	0	0	0	0
chr6	79099871	79108480	6:79099871|79108480	.	-	0.240219	1.70782	1.16674	0.853901	0	1.43052	0	0.361586	0
chr9	130486143	130488250	9:130486143|130488250	.	-	0.0800731	0.27997	0.177547	0.0683121	0.0953684	0.357631	0	0	0
chr18	40696219	40697513	18:40696219|40697513	.	-	0.160146	0.111988	0.329731	0.034156	0	0.178815	0	0	0
chr3	83349428	83384802	3:83349428|83384802	.	+	10.2093	21.7257	10.0441	4.03041	0.0317895	10.6395	0	2.35031	0
chr15	80528304	80529078	15:80528304|80529078	.	-	0.360329	0.391958	0.177547	0.956369	0.0953684	0.894077	0	0.0903966	0
chr14	77415234	77419754	14:77415234|77419754	.	+	1.56143	3.16366	1.16674	0.307404	0	0.268223	0	0	0
chr3	47619650	47620978	3:47619650|47620978	.	-	0.400366	1.23187	0.355095	0.409873	0	0.178815	0.027901	0.135595	0
chr4	94476170	94481917	4:94476170|94481917	.	+	0.0800731	0.335964	0.279003	0	0	0.327828	0	0	0
chr4	15084665	15086374	4:15084665|15086374	.	+	0.400366	0.671928	0.558006	0.444029	0	0.536446	0.0837029	0.27119	0.0723284
chr2	140745891	140757554	2:140745891|140757554	.	+	0.360329	0.475949	0.202911	0.273248	0	0.447038	0	0	0
chr1	11584817	11596113	1:11584817|11596113	.	+	0.200183	0.419955	0.380459	0.204936	0.127158	0.417236	0	0	0
chrX	113523080	113665275	X:113523080|113665275	.	-	0.160146	0.111988	0.0760918	0	0	0.0298026	0	0.0451983	0
chr9	52743673	52750537	9:52743673|52750537	.	+	0.240219	1.00789	0.481914	0.239092	0	0.238421	0	0	0
chr8	132081381	132086552	8:132081381|132086552	.	-	0.400366	0.727922	0.101456	0.034156	0	0.149013	0	0	0.0361642
chr6	13214838	13216077	6:13214838|13216077	.	+	0.0800731	0.251973	0.0507278	0.034156	0	0.0894077	0	0	0
chr3	107146965	107147569	3:107146965|107147569	.	-	0.160146	0.223976	0.202911	0.0683121	0	0.327828	0	0	0
chr17	37856179	37881223	17:37856179|37881223	.	+	0.240219	0.447952	0.202911	0	0	0.0298026	0	0	0
chr13	133296684	133312344	13:133296684|133312344	.	-	0.240219	1.03589	0.837009	0.204936	0.0317895	0.596051	0	0	0
chr17	32111605	32121507	17:32111605|32121507	.	-	0.12011	0.391958	0.0760918	0.136624	0	0.0894077	0	0	0
chr14	6745390	6746054	14:6745390|6746054	.	+	0.360329	0.531943	0.253639	0.273248	0	0.625854	0.027901	0.0451983	0
chr12	59827745	59846613	12:59827745|59846613	.	+	0.12011	0.447952	0.0760918	0.204936	0	0.327828	0	0.0451983	0
chr6	166989367	167058986	6:166989367|167058986	.	+	0.320293	0.671928	0.304367	0.34156	0	0.625854	0	0.27119	0
chr9	97468566	97506201	9:97468566|97506201	.	+	0.160146	1.11988	0.152184	0.034156	0	0	0	0	0
chr13	25565162	25580092	13:25565162|25580092	.	-	0.200183	0.0839911	0.12682	0.102468	0	0.327828	0	0.0451983	0
chr12	14479742	14488093	12:14479742|14488093	.	+	0.480439	2.23976	0.963829	0.204936	0	0.357631	0	0.0903966	0
chr15	88241812	88244842	15:88241812|88244842	.	+	0.12011	0.223976	0.0760918	0.0683121	0	0.149013	0	0	0
chr9	72286431	72301787	9:72286431|72301787	.	+	0.280256	0.475949	0.228275	0.0683121	0	0.0596051	0	0	0
chr4	90231259	90238988	4:90231259|90238988	.	+	0.200183	0.251973	0.202911	0.102468	0	0.0298026	0	0	0
chr7	121770913	121777869	7:121770913|121777869	.	+	0.720658	0.27997	0.329731	1.09299	0.0635789	3.27828	0.0558019	0	0
chr11	51540591	51551593	11:51540591|51551593	.	+	0.240219	0.391958	0.12682	0.0683121	0	0.0894077	0.0558019	0	0
chr9	121683320	121693272	9:121683320|121693272	.	+	0.400366	0.615934	0.202911	0.102468	0	0.268223	0	0	0
chr3	39466946	39473595	3:39466946|39473595	.	-	0.0800731	0.27997	0.0507278	0.034156	0	0.178815	0	0	0
chr18	40685239	40687168	18:40685239|40687168	.	-	0.360329	0.587937	0.355095	0.102468	0	0.357631	0	0.135595	0.180821
chr4	124782532	124789165	4:124782532|124789165	.	+	0.160146	0.251973	0.177547	0	0	0.268223	0	0.0903966	0
chr15	100909174	100981813	15:100909174|100981813	.	-	0.160146	0.251973	0.0507278	0.0683121	0	0.149013	0	0	0
chr4	38060333	38086563	4:38060333|38086563	.	+	0.240219	0.671928	0.405823	0.239092	0	0.596051	0	0	0
chr8	40982678	40985923	8:40982678|40985923	.	+	0.12011	0.195979	0.12682	0	0	0.0298026	0	0	0
chr12	2308469	2311186	12:2308469|2311186	.	+	0.320293	1.06389	0.177547	0.136624	0.0317895	0.238421	0	0.225991	0
chr6	106939301	106954430	6:106939301|106954430	.	+	0.440402	0.615934	0.355095	0.0683121	0	0.268223	0	0	0
chr8	31993513	31997428	8:31993513|31997428	.	-	0.720658	2.32375	0.71019	1.02468	0.0635789	0.655656	0	0.361586	0.0723284
chr3	28684207	28692651	3:28684207|28692651	.	+	0.160146	0.307967	0.12682	0.034156	0	0.178815	0	0.180793	0
chr6	160415615	160433902	6:160415615|160433902	.	-	0.0800731	0.111988	0.101456	0.136624	0	0.0596051	0.027901	0.27119	0
chr17	59133156	59136271	17:59133156|59136271	.	+	1.56143	2.8277	1.31892	0.478185	0.0953684	2.53322	0.0837029	0.225991	0
chr13	30110846	30113591	13:30110846|30113591	.	+	0.600548	0.699925	0.355095	0.546497	0.0635789	0.834472	0	0.225991	0
chr8	44495815	44497936	8:44495815|44497936	.	+	0.12011	0.195979	0.0507278	0	0	0.0894077	0	0	0
chr8	113907743	113923830	8:113907743|113923830	.	+	0.160146	0.139985	0.304367	0	0	0.11921	0	0	0
chr3	126975536	126992124	3:126975536|126992124	.	-	0.480439	0.363961	0.253639	0.17078	0.0953684	0.208618	0	0.0451983	0
chrX	107141803	107168820	X:107141803|107168820	.	-	0.0800731	0.055994	0.0760918	0	0	0.0298026	0	0	0
chr13	123437550	123447842	13:123437550|123447842	.	+	0.560512	1.37185	0.152184	0.034156	0	0.238421	0	0.180793	0
chr4	37699840	37727849	4:37699840|37727849	.	-	0.0800731	0.167982	0.279003	0	0	0.149013	0.0558019	0	0
chr5	29732023	29790977	5:29732023|29790977	.	+	1.32121	2.60372	1.42038	1.53702	0.127158	2.83124	0	0.361586	0
chr12	60182783	60184718	12:60182783|60184718	.	-	0.12011	0.531943	0.0760918	0.546497	0	1.01329	0	0.497181	0
chr8	48111300	48159079	8:48111300|48159079	.	+	0.400366	0.55994	0.329731	0.239092	0	0.417236	0.027901	0.0451983	0
chr13	54119777	54173527	13:54119777|54173527	.	-	0.320293	0.307967	0.304367	0	0	0.238421	0	0	0
chr5	48854948	48863298	5:48854948|48863298	.	+	0.12011	0.251973	0.202911	0.239092	0	0.0894077	0	0	0
chr1	130089894	130103599	1:130089894|130103599	.	-	0.12011	0.223976	0.0760918	0.102468	0	0.149013	0	0	0
chr1	45173524	45177436	1:45173524|45177436	.	+	1.2011	4.11556	1.44574	0.444029	0	1.22191	0	0	0
chr18	54260019	54270584	18:54260019|54270584	.	-	28.3459	50.1707	29.6758	23.9434	3.33789	36.2101	1.17184	13.0171	0.180821
chr13	202816277	202829578	13:202816277|202829578	.	-	0.200183	0.951899	0.0507278	0	0	0.357631	0	0.0451983	0
chr6	1051422	1057079	6:1051422|1057079	.	-	0.920841	4.22755	0.887737	0.512341	0.0635789	1.1623	0.027901	0.180793	0
chr1	33672928	33681370	1:33672928|33681370	.	+	0.360329	0.167982	0.152184	0.375716	0	0.387433	0.139505	0.0903966	0
chr10	44928914	44947188	10:44928914|44947188	.	-	0.200183	0.615934	0.152184	0.034156	0	0.178815	0	0.0451983	0
chr12	5288901	5289968	12:5288901|5289968	.	+	0.0800731	0.503946	0.0760918	0.239092	0	0.178815	0	0.0903966	0
chr1	52130362	52179177	1:52130362|52179177	.	+	0.12011	1.73582	0.0507278	0	0	0	0	0	0
chr1	145634728	145638870	1:145634728|145638870	.	+	0.0400366	0.027997	0.0507278	0.102468	0	0.0894077	0.027901	0.180793	0
chr3	113319911	113324246	3:113319911|113324246	.	+	0.160146	0.251973	0.12682	0	0	0	0.0558019	0	0
chr14	103433785	103438960	14:103433785|103438960	.	+	0.320293	0.363961	0.12682	0.136624	0	0.327828	0	0.0903966	0
chr17	39047675	39052455	17:39047675|39052455	.	-	0.320293	0.447952	0.101456	0.307404	0	0.506644	0	0	0
chr17	22215079	22258039	17:22215079|22258039	.	-	0.240219	0.839911	0.177547	0.034156	0.0953684	0.178815	0	0	0
chr12	60348042	60376568	12:60348042|60376568	.	-	0.200183	0.755919	0.0760918	0.17078	0	0.596051	0	0	0
chr1	131103657	131106285	1:131103657|131106285	.	-	0.200183	0.671928	0.177547	0.204936	0	0.268223	0	0.0451983	0
chr3	26683193	26690578	3:26683193|26690578	.	+	0.440402	1.31586	0.456551	0.614809	0	1.25171	0	0	0
chr13	133296684	133304898	13:133296684|133304898	.	-	0.12011	0.755919	0.481914	0.273248	0	0.387433	0	0.0451983	0
chr13	38187456	38188532	13:38187456|38188532	.	-	0.12011	0.391958	0.0507278	0.034156	0	0.149013	0	0	0
chr7	54870349	54875452	7:54870349|54875452	.	+	0.200183	0.0839911	0.12682	0	0	0.447038	0	0	0
chrX	56089960	56093690	X:56089960|56093690	.	+	0.12011	0.055994	0.0507278	0.273248	0	0.238421	0.223208	0.0903966	0
chr8	101750483	101751380	8:101750483|101751380	.	-	0.280256	0.335964	0.0507278	0.102468	0	0.0298026	0	0	0
chrX	67340404	67379977	X:67340404|67379977	.	-	0.440402	1.09188	0.253639	0.17078	0	0.208618	0	0	0
chr5	79297641	79298171	5:79297641|79298171	.	-	0.160146	0.475949	0.253639	0.0683121	0	0.238421	0	0.225991	0
chr9	52762282	52772459	9:52762282|52772459	.	+	0.0800731	0.139985	0.202911	0	0	0	0	0	0
chr10	43443984	43446589	10:43443984|43446589	.	-	0.240219	0.55994	0.481914	0.273248	0	0.506644	0	0	0
chr9	32902790	32920023	9:32902790|32920023	.	+	0.160146	0.587937	0.12682	0.136624	0	0.536446	0	0.27119	0
chr1	264455217	264509476	1:264455217|264509476	.	-	0.12011	0.195979	0.0760918	0.102468	0	0.0298026	0	0	0
chr5	21239122	21252562	5:21239122|21252562	.	-	0.480439	0.223976	0.507278	0.239092	0.0635789	0.745064	0.027901	0.180793	0
chr13	200015260	200020785	13:200015260|200020785	.	+	0.12011	0.111988	0.101456	0	0	0.387433	0	0.0451983	0
chr8	29513969	29555037	8:29513969|29555037	.	+	0.400366	0.419955	0.202911	0	0	0.0298026	0	0.0903966	0
chr8	101831661	101834103	8:101831661|101834103	.	-	0.12011	0.615934	0.101456	0.204936	0	0.11921	0	0.135595	0
chr15	59562524	59570339	15:59562524|59570339	.	+	1.68154	4.6755	2.10521	0.580653	0	1.46033	0	0.180793	0.0723284
chr5	52464458	52544004	5:52464458|52544004	.	-	0.12011	0.195979	0.0760918	0.102468	0	0.0894077	0	0	0
chr10	33229551	33237248	10:33229551|33237248	.	+	0.360329	0.783917	0.481914	0.546497	0	0.596051	0	0.406784	0
chr9	87018358	87021020	9:87018358|87021020	.	-	0.200183	0.251973	0.228275	0	0	0.11921	0	0.0451983	0
chr13	125959242	126013836	13:125959242|126013836	.	+	0.200183	0.55994	0.202911	0.34156	0	0.596051	0	0.406784	0
chr6	168831728	168858417	6:168831728|168858417	.	-	0.0800731	0.195979	0.0507278	0	0	0.0596051	0	0	0
chr13	140282902	140294573	13:140282902|140294573	.	+	0.400366	0.587937	0.279003	0.34156	0	0.298026	0.027901	0.0451983	0
chr13	4407150	4422493	13:4407150|4422493	.	-	0.240219	0.727922	0.177547	0.136624	0	0.476841	0.0837029	0	0
chr5	28836818	28842051	5:28836818|28842051	.	+	0.280256	0.391958	0.12682	0.136624	0	0.238421	0	0	0
chr3	98056723	98074295	3:98056723|98074295	.	-	0.12011	0.27997	0.12682	0	0	0.0596051	0	0	0
chr5	67681766	67688990	5:67681766|67688990	.	-	2.32212	7.16724	2.1813	1.22962	0.0317895	2.3544	0	0.768371	0
chr10	69201376	69235186	10:69201376|69235186	.	-	17.6561	37.236	16.7655	8.98304	0.57221	16.004	0.167406	3.07348	0
chr6	170161273	170173172	6:170161273|170173172	.	+	0.0800731	0.0839911	0.177547	0.102468	0.0953684	0	0	0	0
chr15	72447550	72457035	15:72447550|72457035	.	-	0.0800731	0.27997	0.0507278	0.0683121	0	0.0894077	0	0	0
chr14	28212871	28219484	14:28212871|28219484	.	+	0.0800731	0.0839911	0.0507278	0.0683121	0	0.0894077	0	0	0
chr14	71844195	71857332	14:71844195|71857332	.	+	0.680622	1.62383	0.456551	0.034156	0	0.149013	0	0.0451983	0
chr4	77612564	77614563	4:77612564|77614563	.	+	0.280256	0.391958	0.152184	0.204936	0	0.327828	0	0.0451983	0
chr8	85435253	85472740	8:85435253|85472740	.	+	0.160146	0.307967	0.253639	0	0	0.11921	0	0	0
chr13	83150017	83152060	13:83150017|83152060	.	-	0.160146	0.0839911	0.405823	0.0683121	0	0.238421	0.0837029	0	0
chr9	71956396	71967022	9:71956396|71967022	.	+	0.160146	0.223976	0.101456	0	0	0.0298026	0	0	0
chr5	11398147	11402891	5:11398147|11402891	.	+	0.360329	0.307967	0.12682	0.307404	0	0.208618	0	0	0
chr18	42339883	42342492	18:42339883|42342492	.	-	0.240219	0.307967	0.12682	0.0683121	0	0.476841	0	0.0451983	0
chr13	111286099	111295698	13:111286099|111295698	.	+	0.12011	0.139985	0.12682	0	0	0	0	0	0
chr8	125057227	125092346	8:125057227|125092346	.	-	0.160146	0.335964	0.380459	0.273248	0.0953684	1.84776	0	0.0903966	0
chr1	90802122	90804871	1:90802122|90804871	.	+	0.0800731	0.167982	0.0760918	0.034156	0	0.268223	0	0	0
chr15	7751278	7785694	15:7751278|7785694	.	+	0.720658	1.39985	0.786281	0.648965	0	1.57954	0.027901	0.361586	0
chrX	109649122	109745549	X:109649122|109745549	.	-	0.0800731	0.223976	0.228275	0	0	0.208618	0	0	0
chr7	90811957	90831658	7:90811957|90831658	.	+	0.240219	0.307967	0.329731	0.239092	0	0.953682	0	0.406784	0
chr1	114716401	114718485	1:114716401|114718485	.	-	0.0800731	0.27997	0.0507278	0.034156	0	0.327828	0	0	0
chr9	44226341	44227691	9:44226341|44227691	.	-	0.320293	0.195979	0.279003	0.204936	0	0.894077	0	0.180793	0
chr1	114737786	114740195	1:114737786|114740195	.	-	0.640585	1.56783	0.659462	0.273248	0	0.953682	0	0.497181	0
chr11	75862629	75912101	11:75862629|75912101	.	+	0.200183	1.56783	0.152184	0.819745	0	1.78815	0	0.587578	0.0361642
chr1	71053397	71055262	1:71053397|71055262	.	-	0.0800731	0.0839911	0.12682	0.0683121	0	0.0894077	0	0	0
chr9	13234952	13270417	9:13234952|13270417	.	-	0.600548	1.73582	0.760918	0	0	0.298026	0	0	0
chr15	77504151	77551163	15:77504151|77551163	.	-	0.320293	0.447952	0.228275	0.239092	0	0.268223	0	0.180793	0
chr14	108951534	108951917	14:108951534|108951917	.	+	0.560512	0.783917	0.659462	0.990525	0.508631	2.08618	0.167406	1.26555	0.289313
chr6	79150170	79151009	6:79150170|79151009	.	-	0.12011	0.195979	0.202911	0	0	0	0	0	0
chr1	203502034	203516233	1:203502034|203516233	.	-	0.200183	0.167982	0.12682	0	0	0	0	0	0
chr12	43595390	43607668	12:43595390|43607668	.	-	0.12011	0.671928	0.253639	0.204936	0	0.387433	0	0.0903966	0
chr4	85901537	85922913	4:85901537|85922913	.	-	0.320293	0.811914	0.253639	0	0	0.0298026	0	0.0903966	0
chr13	123445565	123450518	13:123445565|123450518	.	+	0.160146	0.475949	0.12682	0.034156	0	0.417236	0	0	0
chr2	14939730	14941779	2:14939730|14941779	.	+	0.0800731	0.223976	0.101456	0	0	0.0596051	0	0.225991	0
chr14	112495835	112514724	14:112495835|112514724	.	+	0.12011	0.111988	0.0760918	0	0	0.0596051	0.027901	0	0
chr1	112774113	112786111	1:112774113|112786111	.	+	0.400366	0.167982	0.0507278	0.102468	0.0635789	0.149013	0	0	0
chr14	121316588	121320413	14:121316588|121320413	.	+	0.0800731	0.391958	0.684826	0.34156	0.127158	0.596051	0	0	0
chrX	14780708	14801436	X:14780708|14801436	.	-	0.480439	1.42785	1.39502	0.273248	0.127158	0.387433	0	0.180793	0
chr1	128864102	128866434	1:128864102|128866434	.	-	0.12011	0.223976	0.0507278	0.102468	0	0.0894077	0	0	0
chr9	120823073	120834752	9:120823073|120834752	.	+	0.200183	0.475949	0.253639	0	0	0.11921	0	0.0903966	0
chr16	23573695	23576943	16:23573695|23576943	.	+	0.200183	0.335964	0.0507278	0.034156	0	0.238421	0	0	0
chr13	162540260	162552422	13:162540260|162552422	.	-	0.760695	1.31586	0.862373	0.17078	0.0953684	0.327828	0	0.180793	0
chr17	39167686	39169959	17:39167686|39169959	.	+	0.160146	0.419955	0.202911	0.136624	0	0.298026	0	0.0451983	0
chr5	60241617	60249461	5:60241617|60249461	.	+	1.40128	3.19166	0.862373	0.751433	0.0317895	0.923879	0	0	0
chr15	123386771	123389330	15:123386771|123389330	.	-	1.80165	5.26344	1.77547	0.409873	0	0.685459	0	0.0903966	0
chr6	12085353	12085956	6:12085353|12085956	.	+	0.960878	2.49173	1.92766	1.22962	0.0635789	2.23519	0	0.316388	0
chr14	75890549	75897301	14:75890549|75897301	.	-	0.12011	0.391958	0.152184	0.136624	0	0.655656	0.027901	0	0
chr14	129034302	129036590	14:129034302|129036590	.	+	0.12011	0.391958	0.0507278	0.204936	0	0.327828	0	0	0
chr13	189505179	189541330	13:189505179|189541330	.	-	0.0800731	0.391958	0.12682	0.034156	0	0	0	0.0451983	0
chr1	259488319	259488586	1:259488319|259488586	.	-	0.320293	0.587937	0.0760918	0	0	0	0	0	0
chr12	50194815	50197791	12:50194815|50197791	.	-	0.560512	0.503946	0.405823	0.239092	0	0.178815	0	0	0
chr13	158599501	158606537	13:158599501|158606537	.	+	0.0800731	0.587937	0.228275	0	0	0.447038	0	0.0451983	0
chr6	69071403	69170871	6:69071403|69170871	.	-	0.12011	0.167982	0.0760918	0.102468	0	0.0596051	0	0	0
chr18	6949371	6962579	18:6949371|6962579	.	-	0.480439	0.503946	0.101456	0	0	0	0	0.0451983	0
chr13	108851501	108854260	13:108851501|108854260	.	-	0.480439	0.671928	0.228275	0.580653	0.0635789	1.01329	0.0837029	0.0903966	0.0361642
chr1	119735151	119740313	1:119735151|119740313	.	-	0.600548	2.54773	0.456551	0.0683121	0	0.178815	0	0.0903966	0
chr14	134376834	134438668	14:134376834|134438668	.	-	0.320293	0.447952	0.380459	0.17078	0.158947	0.327828	0	0.0451983	0
chr3	53044456	53055099	3:53044456|53055099	.	+	0.320293	0.055994	0.0507278	0.034156	0	0.0596051	0	0.0903966	0
chr13	117240823	117241978	13:117240823|117241978	.	+	0.280256	0.195979	0.253639	0.034156	0	0.268223	0	0	0
chr4	65139557	65143179	4:65139557|65143179	.	+	0.0800731	0.167982	0.101456	0	0.0317895	0	0	0	0
chr13	197138888	197142966	13:197138888|197142966	.	-	0.200183	0.139985	0.0507278	0.034156	0	0.0894077	0	0	0
chr1	146154356	146194348	1:146154356|146194348	.	-	0.960878	1.8478	1.31892	1.29793	0.286105	1.60934	0.027901	0.451983	0
chr6	20317779	20321216	6:20317779|20321216	.	-	0.12011	0.727922	0.405823	0.204936	0	0.476841	0	0	0
chr8	80312232	80313990	8:80312232|80313990	.	+	0.12011	0.223976	0.532642	0.136624	0	0.178815	0	0.0451983	0
chr6	104058131	104065876	6:104058131|104065876	.	+	1.60146	2.63172	0.329731	0.034156	0	0.864274	0	0.0451983	0
chr3	5123860	5128740	3:5123860|5128740	.	+	0.12011	0.307967	0.12682	0.034156	0	0.11921	0.0558019	0	0
chr8	29493631	29514108	8:29493631|29514108	.	+	0.12011	0.139985	0.152184	0.034156	0	0.0298026	0	0	0
chr4	62178830	62187826	4:62178830|62187826	.	+	0.400366	0.783917	0.481914	0.239092	0.317895	0.655656	0	0.0903966	0
chr4	16034713	16042097	4:16034713|16042097	.	+	0.360329	0.139985	0.355095	0.204936	0	0.11921	0.0558019	0.0451983	0
chr15	101401682	101407822	15:101401682|101407822	.	+	0.0800731	0.195979	0.177547	0.034156	0	0.178815	0	0.0451983	0
chr14	134307490	134313120	14:134307490|134313120	.	+	0.160146	0.251973	0.177547	0	0	0	0	0	0
chr6	103511676	103514896	6:103511676|103514896	.	+	0.0400366	0.027997	0.0253639	0.102468	0.190737	0.566249	0.0558019	0.316388	0
chrX	101525185	101536227	X:101525185|101536227	.	+	0.560512	0.727922	0.684826	0.956369	0.0953684	1.1325	0.167406	0.587578	0
chr4	97595028	97595259	4:97595028|97595259	.	-	0.0800731	0.195979	0.0760918	0	0	0	0	0.0451983	0
chr2	81555541	81578018	2:81555541|81578018	.	-	0.0800731	0.167982	0.0760918	0.0683121	0	0.0596051	0	0	0
chr11	76014232	76038044	11:76014232|76038044	.	+	0	0.195979	0.0253639	0.204936	0.190737	0.327828	0.0837029	0.135595	0
chr10	42147410	42194913	10:42147410|42194913	.	+	0.720658	1.79181	1.2682	0.648965	0	1.07289	0	0.180793	0
chr17	58635283	58672300	17:58635283|58672300	.	+	0.920841	1.25987	0.58337	0.546497	0	1.28151	0.027901	0.406784	0
chr9	114939349	114944875	9:114939349|114944875	.	+	0.12011	0.55994	0.202911	0.0683121	0	0.476841	0	0	0
chr10	10038504	10066131	10:10038504|10066131	.	+	0.800731	0.727922	0.963829	0.136624	0	0.536446	0	0.0451983	0
chr13	194843738	194859114	13:194843738|194859114	.	-	1.72157	3.16366	1.06528	0.614809	0	0.506644	0.027901	0.723172	0
chr2	73829182	73837640	2:73829182|73837640	.	-	0.360329	0.335964	0.177547	0.102468	0	0.0894077	0	0.180793	0
chr9	124746022	124749248	9:124746022|124749248	.	+	0.160146	0.223976	0.279003	0.204936	0	0.417236	0	0	0
chr10	48781955	48788374	10:48781955|48788374	.	-	0.12011	0.223976	0.101456	0	0	0.0298026	0	0	0
chr13	206170888	206175031	13:206170888|206175031	.	+	0.320293	0.307967	0.12682	0.17078	0	0.0894077	0	0.0451983	0
chr1	208189592	208322341	1:208189592|208322341	.	+	0.0800731	0.195979	0.0507278	0	0	0.0298026	0	0	0
chr1	7593401	7598966	1:7593401|7598966	.	+	0.400366	1.14788	0.837009	0.17078	0	0.298026	0.027901	0.180793	0
chr1	213851887	213896869	1:213851887|213896869	.	+	0.160146	0.223976	0.0507278	0	0	0	0	0	0
chr18	44098524	44186515	18:44098524|44186515	.	-	0.800731	1.00789	0.684826	0.478185	0.0953684	0.417236	0	0.180793	0
chr5	53855333	53862191	5:53855333|53862191	.	-	0.0400366	0.55994	0.228275	0	0	0.149013	0.027901	0.0451983	0
chr15	100143837	100170857	15:100143837|100170857	.	-	0.0800731	0.111988	0.152184	0	0	0.149013	0	0	0
chr5	98858993	98883041	5:98858993|98883041	.	-	0.360329	1.20387	0.405823	0.239092	0	0.238421	0	0	0
chr14	136307328	136335070	14:136307328|136335070	.	+	0.520475	0.223976	0.304367	0.034156	0	0.149013	0.027901	0	0
chr8	112677571	112678436	8:112677571|112678436	.	-	0.600548	1.00789	0.405823	0.648965	0.127158	1.1921	0.0558019	0.0903966	0
chr16	44128660	44129690	16:44128660|44129690	.	-	0.160146	0.671928	0.0507278	0	0	0.387433	0	0	0
chr4	80170780	80183572	4:80170780|80183572	.	-	0.280256	0.55994	0.279003	0.17078	0	0.238421	0	0.135595	0
chr13	77255800	77263360	13:77255800|77263360	.	+	0.200183	0.867908	0.304367	0.17078	0.127158	0.983485	0.0837029	0.27119	0
chr10	24768866	24779098	10:24768866|24779098	.	-	0.200183	0.671928	0.431187	0.307404	0	0.149013	0	0	0
chr8	46172648	46183679	8:46172648|46183679	.	+	0.12011	0.55994	0.0760918	0	0	0	0	0	0
chr18	12050721	12099905	18:12050721|12099905	.	+	0.0800731	0.307967	0.12682	0	0	0	0	0	0
chr6	31388854	31427802	6:31388854|31427802	.	-	0.240219	1.17587	0.0507278	0.683121	0.127158	0.447038	0	0.406784	0
chr14	22799592	22801796	14:22799592|22801796	.	+	0.0800731	0.391958	0.304367	0	0	0.0298026	0	0.0903966	0
chr15	112963824	112965950	15:112963824|112965950	.	-	0.280256	0.363961	0.431187	0.307404	0	0.238421	0	0.225991	0
chr13	30512469	30547685	13:30512469|30547685	.	-	0.240219	0.503946	0.101456	0.034156	0	0.11921	0	0	0
chr7	68556416	68558279	7:68556416|68558279	.	+	0.0800731	0.0839911	0.101456	0.0683121	0	0	0	0	0
chr1	163582925	163587393	1:163582925|163587393	.	-	0.0800731	0.0839911	0.0507278	0	0	0	0	0	0
chr3	41951780	41952939	3:41951780|41952939	.	-	0.0800731	0.055994	0.0760918	0	0	0.0894077	0	0	0
chr14	71584483	71605070	14:71584483|71605070	.	-	0.160146	0.195979	0.279003	0.0683121	0	0.149013	0	0	0
chr18	54393586	54397331	18:54393586|54397331	.	-	0.280256	0.895905	0.532642	0.239092	0	0.417236	0	0.135595	0
chr2	147804661	147813282	2:147804661|147813282	.	+	0.12011	0.223976	0.253639	0.375716	0	0.596051	0.027901	0	0
chr18	9099418	9118627	18:9099418|9118627	.	+	0.12011	0.419955	0.12682	0	0	0.387433	0	0	0
chr16	26522986	26576955	16:26522986|26576955	.	-	0.12011	0.195979	0.152184	0.0683121	0	0.0894077	0	0	0
chr6	150941876	151023867	6:150941876|151023867	.	-	0.600548	1.39985	0.228275	0.239092	0	0.268223	0	0.0903966	0
chr18	33630566	33673693	18:33630566|33673693	.	+	0.12011	0.223976	0.0507278	0	0	0	0	0	0
chr7	96517745	96521028	7:96517745|96521028	.	+	0.160146	0.167982	0.253639	0	0	0.268223	0	0.180793	0
chrX	109590892	109745549	X:109590892|109745549	.	-	0.320293	0.167982	0.202911	0	0	0.149013	0	0	0
chr7	55158788	55160839	7:55158788|55160839	.	+	0.0800731	0.167982	0.202911	0	0	0.0596051	0	0	0
chr6	51226510	51226836	6:51226510|51226836	.	+	0.0800731	0.0839911	0	0.17078	0.0317895	0.536446	0.027901	0.27119	0
chr10	8950586	8978128	10:8950586|8978128	.	+	0.320293	0.531943	0.253639	0.0683121	0	0.357631	0	0.361586	0
chr7	68406557	68410328	7:68406557|68410328	.	+	0.0800731	0.307967	0.0760918	0	0	0.0596051	0	0	0
chr1	165549895	165582736	1:165549895|165582736	.	+	0.12011	0.251973	0.228275	0	0	0.11921	0	0.0451983	0
chr13	39412846	39420490	13:39412846|39420490	.	-	0.320293	0.475949	0.380459	0.136624	0	0.0596051	0.0558019	0	0
chr2	28003476	28004151	2:28003476|28004151	.	-	0.320293	0.755919	0.279003	0.102468	0	0.0894077	0	0.135595	0
chr5	16309169	16320268	5:16309169|16320268	.	+	0.0800731	0.419955	0.481914	0	0	0.0596051	0	0	0
chrX	46832331	46832580	X:46832331|46832580	.	-	0.0400366	0.223976	0.202911	0	0	0.0596051	0.0558019	0.316388	0
chr8	60173444	60283348	8:60173444|60283348	.	+	0.0800731	0.139985	0.101456	0.034156	0	0.268223	0	0	0
chr5	52470858	52473275	5:52470858|52473275	.	-	0.320293	0.307967	0.12682	0.034156	0	0.0894077	0	0	0
chr2	16373975	16381397	2:16373975|16381397	.	+	1.04095	0.755919	0.659462	0.34156	0	0.625854	0	0	0
chr7	51782208	51792316	7:51782208|51792316	.	+	3.12285	6.77528	3.57631	2.35677	0.190737	6.34795	0.139505	1.03956	0
chr2	141219340	141222143	2:141219340|141222143	.	+	1.60146	4.33954	2.63785	1.7078	0	3.4571	0	0.949164	0
chr4	94218669	94220967	4:94218669|94220967	.	+	0.200183	0.251973	0.12682	0.034156	0.127158	0.417236	0	0.0451983	0
chr5	7354350	7355862	5:7354350|7355862	.	-	0.12011	0.167982	0.12682	0.273248	0	0.11921	0	0	0
chr10	7633349	7689038	10:7633349|7689038	.	-	0.400366	0.167982	0.253639	0.239092	0	0.0298026	0	0.0451983	0
chr3	98047438	98064327	3:98047438|98064327	.	-	3.00274	8.90305	4.86987	0.683121	0.127158	2.02657	0.027901	0.180793	0
chr14	89065561	89075561	14:89065561|89075561	.	+	0.240219	1.51184	0.608734	0.136624	0	0.268223	0	0.0451983	0
chr1	76649382	76723195	1:76649382|76723195	.	-	0.360329	0.727922	0.558006	0.17078	0.0317895	0.357631	0	0.225991	0
chr4	97796454	97797983	4:97796454|97797983	.	+	0.880804	1.48384	1.2682	0.512341	0.0317895	0.685459	0.027901	0.361586	0
chr6	109082436	109141734	6:109082436|109141734	.	-	0.160146	0.447952	0.101456	0.204936	0.0953684	0.149013	0	0	0
chr14	62644195	62683467	14:62644195|62683467	.	-	0.200183	0.055994	0.0507278	0	0	0.11921	0	0	0
chr5	85285642	85286475	5:85285642|85286475	.	-	2.24205	2.96768	1.29356	1.19546	0.254316	2.86105	0.111604	1.31075	0.0361642
chr6	31851972	31853898	6:31851972|31853898	.	-	0.280256	0.587937	0.177547	0.034156	0	0.208618	0	0.0451983	0
chr16	39749506	39755148	16:39749506|39755148	.	-	0.160146	0.27997	0.279003	0	0	0.298026	0	0	0
chr9	46486910	46488853	9:46486910|46488853	.	+	2.0819	4.08756	1.29356	0.751433	0.158947	1.63914	0.027901	0.225991	0
chr13	26682837	26686462	13:26682837|26686462	.	+	0.720658	1.56783	0.862373	0.819745	0	0.596051	0	0	0
chr11	1341589	1364698	11:1341589|1364698	.	-	0.360329	0.251973	0.0507278	0.102468	0	0.149013	0	0.0451983	0
chr2	65247848	65248843	2:65247848|65248843	.	-	0.0800731	0.111988	0.0507278	0.102468	0	0.0298026	0	0.135595	0
chr3	4729570	4731375	3:4729570|4731375	.	+	0.160146	0.0839911	0.101456	0.0683121	0	0.149013	0	0.180793	0
chr15	54054919	54063425	15:54054919|54063425	.	-	0.680622	0.671928	0.329731	0.136624	0	0.327828	0	0.0903966	0
chr2	42861755	42864865	2:42861755|42864865	.	+	1.80165	2.09978	1.14138	0.444029	0	0.715262	0	0	0
chr13	202023570	202027140	13:202023570|202027140	.	-	0.160146	0.139985	0.0760918	0.204936	0	0	0.0558019	0.0903966	0
chr3	103644872	103669701	3:103644872|103669701	.	-	0.12011	0.223976	0.0507278	0	0	0.0298026	0.0837029	0	0
chr1	16307508	16307993	1:16307508|16307993	.	+	0.400366	0.671928	0.634098	0.307404	0.190737	1.1325	0.027901	0.27119	0
chr4	93738637	93750841	4:93738637|93750841	.	+	0.960878	1.93179	1.42038	0.273248	0.0953684	1.25171	0.0837029	0.225991	0
chr15	111351984	111355626	15:111351984|111355626	.	-	0.440402	0.867908	0.456551	0.307404	0	0.745064	0	0.0451983	0
chr16	66609509	66700676	16:66609509|66700676	.	-	0.200183	0.307967	0.0760918	0.0683121	0.0317895	0.149013	0	0	0
chr13	200712158	200718953	13:200712158|200718953	.	+	0.0800731	0.167982	0.152184	0	0	0.178815	0	0.0903966	0
chr8	39008497	39040610	8:39008497|39040610	.	+	0.400366	1.00789	0.481914	0.17078	0	0.566249	0.0558019	0	0
chr7	37769606	37778393	7:37769606|37778393	.	+	0.0800731	0.223976	0.202911	0.0683121	0	0.149013	0	0	0
chr15	74668450	74690511	15:74668450|74690511	.	-	0.200183	0.727922	0.355095	0.102468	0	0.178815	0	0	0
chr4	67679793	67689219	4:67679793|67689219	.	-	0.360329	0.895905	3.01831	0.683121	0.190737	2.50342	0.111604	0.406784	0
chr13	132321056	132337788	13:132321056|132337788	.	-	0.880804	1.59583	1.39502	0.751433	0	1.04309	0	0.0903966	0
chr17	37900616	37912170	17:37900616|37912170	.	+	1.28117	1.95979	1.1921	0.751433	0	0.536446	0.167406	0.135595	0
chr1	219009383	219016372	1:219009383|219016372	.	+	0.280256	0.139985	0.101456	0	0	0.178815	0	0	0
chr1	36976974	36991472	1:36976974|36991472	.	-	0.12011	0.167982	0.101456	0.136624	0	0.238421	0	0.0903966	0
chr11	15829857	15840297	11:15829857|15840297	.	+	0.440402	0.643931	0.177547	0.273248	0.0317895	0.745064	0	0.0451983	0
chr16	44432764	44455050	16:44432764|44455050	.	+	0.320293	0.251973	0.507278	0	0	0.238421	0	0	0
chr4	85032415	85040050	4:85032415|85040050	.	+	0.240219	0.111988	0.0507278	0.102468	0	0.0894077	0.027901	0	0
chr5	101568269	101579825	5:101568269|101579825	.	+	0.200183	0.167982	0.12682	0.0683121	0	0.178815	0	0.225991	0
chr15	69042226	69046083	15:69042226|69046083	.	+	0.160146	0.419955	0.228275	0	0	0.238421	0	0.180793	0
chr12	59273100	59291841	12:59273100|59291841	.	+	0.720658	1.70782	0.684826	0.648965	0.0953684	1.54973	0	0.451983	0
chr15	16184227	16197963	15:16184227|16197963	.	-	0.560512	1.06389	0.507278	0.34156	0	0.834472	0	0.451983	0
chr1	166036953	166044981	1:166036953|166044981	.	+	2.40219	4.95547	2.28275	2.90326	0.127158	5.57308	0.111604	1.22035	0
chr15	77234646	77283482	15:77234646|77283482	.	-	9.44863	18.618	12.2508	11.1007	2.416	16.2722	0.418515	5.1526	0
chr8	131012687	131016781	8:131012687|131016781	.	-	0.200183	0.27997	0.202911	0.136624	0.0635789	0.149013	0.027901	0	0
chr2	36798161	36840192	2:36798161|36840192	.	-	0.160146	0.307967	0.456551	0	0	0	0	0	0
chr17	52363300	52373971	17:52363300|52373971	.	-	0.0800731	0.447952	0.304367	0	0	0.268223	0	0	0
chr7	80250621	80252396	7:80250621|80252396	.	+	0.200183	0.727922	0.0507278	0.17078	0.127158	0.327828	0	0	0
chr13	22809779	22820144	13:22809779|22820144	.	+	0.160146	0.167982	0.202911	0	0	0	0	0	0
chr16	53134553	53150253	16:53134553|53150253	.	-	0.0800731	0.615934	0.177547	0.17078	0	0.0894077	0	0.135595	0
chr11	376042	380465	11:376042|380465	.	+	0.400366	0.419955	0.12682	0.307404	0	1.49013	0.0558019	0.27119	0
chr1	60882053	60883394	1:60882053|60883394	.	-	1.2011	2.49173	0.58337	0	0	0.0894077	0	0.0451983	0
chr1	108459471	108486823	1:108459471|108486823	.	-	1.2011	4.47952	1.62329	0.580653	0	2.02657	0.027901	0.0903966	0
chr3	11781135	11787399	3:11781135|11787399	.	+	0.280256	0.27997	0.58337	0.239092	0.0317895	0.238421	0	0.0903966	0
chr7	88150859	88165789	7:88150859|88165789	.	+	0.0800731	0.167982	0.228275	0.136624	0.0317895	0.0298026	0	0.361586	0
chr16	22246390	22248632	16:22246390|22248632	.	+	0.280256	0.391958	0.329731	0.102468	0	0.357631	0	0.180793	0
chr2	18980330	18982921	2:18980330|18982921	.	-	0.240219	1.51184	0.405823	0.17078	0	0.566249	0	0.225991	0
chr1	207223705	207243608	1:207223705|207243608	.	-	0.760695	1.37185	0.355095	0.034156	0	0.387433	0	0	0
chr9	56834108	56835414	9:56834108|56835414	.	+	0.200183	0.475949	0.228275	0.0683121	0.0635789	0.11921	0.027901	0.180793	0
chr2	88358554	88364636	2:88358554|88364636	.	+	0.200183	0.447952	0.152184	0.102468	0.0317895	0.238421	0	0.135595	0
chr12	43070860	43074243	12:43070860|43074243	.	+	0.200183	0.27997	0.304367	0.102468	0.127158	0.238421	0	0	0
chr1	115575635	115585772	1:115575635|115585772	.	-	0.0800731	0.055994	0.0507278	0	0	0	0	0	0
chr5	101624124	101629141	5:101624124|101629141	.	+	0.0800731	0.27997	0.253639	0	0	0.178815	0.0558019	0.0451983	0
chr18	18251378	18276491	18:18251378|18276491	.	+	0.320293	0.951899	0.279003	0.239092	0.0317895	0.268223	0.027901	0.0451983	0
chr17	8562312	8563388	17:8562312|8563388	.	+	0.640585	1.70782	0.837009	0.512341	0	0.625854	0	0.0903966	0
chr11	1455412	1463356	11:1455412|1463356	.	-	8.24753	17.1342	5.5547	3.17651	0.349684	5.72209	0.0837029	1.26555	0
chr4	17596492	17597118	4:17596492|17597118	.	+	0.440402	0.727922	0.735554	0.751433	0	1.51993	0	0.135595	0
chr15	74574103	74631732	15:74574103|74631732	.	-	0.240219	0.447952	0.152184	0.034156	0	0	0	0	0
chr2	89323270	89350868	2:89323270|89350868	.	+	0.160146	0.0839911	0.0760918	0	0	0.0596051	0.0558019	0.0451983	0
chr12	37649097	37669406	12:37649097|37669406	.	+	0.12011	0.167982	0.0507278	0.0683121	0	0.11921	0	0	0
chr15	74562297	74631732	15:74562297|74631732	.	-	0.960878	2.21176	0.887737	0.273248	0	0.11921	0	0	0
chr3	126983403	126992124	3:126983403|126992124	.	-	0.320293	0.447952	0.202911	0.204936	0.0635789	0.357631	0	0.27119	0
chr9	2038535	2055979	9:2038535|2055979	.	-	1.44132	1.79181	0.837009	1.77611	0.222526	3.57631	0.027901	0.677974	0.0723284
chr2	127051486	127065981	2:127051486|127065981	.	+	0.920841	2.57573	1.24283	0.751433	0	2.26499	0.0558019	0.0451983	0
chr8	109356651	109359872	8:109356651|109359872	.	-	0.0400366	0.167982	0.0507278	0.0683121	0.127158	0.387433	0.0837029	0.0451983	0
chr14	29676249	29684479	14:29676249|29684479	.	+	0.400366	1.14788	1.06528	0.102468	0	0.506644	0	0	0
chr4	71004601	71013275	4:71004601|71013275	.	+	0.0800731	0.111988	0.0507278	0.239092	0	0.0596051	0	0	0
chr3	117885521	117903927	3:117885521|117903927	.	+	1.6415	3.35964	1.49647	0.683121	0	1.87756	0	0.542379	0
chr7	4574943	4608689	7:4574943|4608689	.	+	0.0800731	0.839911	0.177547	0.307404	0.0635789	0.178815	0	0.0903966	0
chr5	67691739	67701976	5:67691739|67701976	.	-	0.0800731	0.0839911	0.101456	0	0.0953684	0.178815	0	0	0
chr3	111577728	111588265	3:111577728|111588265	.	-	0.0800731	0.251973	0.228275	0.136624	0	0	0	0	0
chr12	25235501	25236446	12:25235501|25236446	.	+	2.12194	3.41564	2.05448	0.512341	0.158947	0.923879	0	0.135595	0
chr13	19227601	19251022	13:19227601|19251022	.	-	0.280256	0.587937	0.152184	0	0	0.506644	0	0.0451983	0
chr18	703809	706504	18:703809|706504	.	+	0.0800731	0.307967	0.101456	0.0683121	0	0.298026	0	0	0
chr13	12556296	12562830	13:12556296|12562830	.	-	0.160146	0.307967	0.177547	0.034156	0	0.0596051	0.111604	0	0
chr14	58280692	58291727	14:58280692|58291727	.	+	0.200183	0.615934	0.0760918	0.375716	0	0.506644	0	0.0451983	0
chr11	25937034	25941525	11:25937034|25941525	.	+	0.0800731	0.923902	0.228275	0	0	0.149013	0.027901	0.135595	0
chr16	64195119	64198609	16:64195119|64198609	.	-	0.12011	0.251973	0.253639	0	0.158947	0.238421	0	0	0
chr4	90161231	90165184	4:90161231|90165184	.	+	0.160146	0.615934	0.202911	0.204936	0.127158	0.11921	0	0.180793	0
chr6	70428067	70430862	6:70428067|70430862	.	+	0.360329	1.56783	0.811645	0.478185	0	1.04309	0	0.0903966	0
chr18	1589912	1604899	18:1589912|1604899	.	-	0.240219	0.587937	0.253639	0.136624	0	0.11921	0	0	0
chrX	7964438	7967642	X:7964438|7967642	.	-	0.12011	0.643931	0.405823	0.273248	0	0.327828	0.0837029	0.225991	0
chr13	28871682	28876415	13:28871682|28876415	.	+	0.0800731	0.251973	0.152184	0.136624	0	0.0894077	0	0	0
chr6	109061486	109150901	6:109061486|109150901	.	-	0.280256	0.167982	0.12682	0	0	0	0	0	0
chr9	23192217	23199299	9:23192217|23199299	.	-	0.400366	0.27997	0.177547	0.307404	0	0.327828	0	0.0903966	0
chr9	118058399	118074614	9:118058399|118074614	.	-	0.560512	1.8478	0.786281	0.614809	0	1.40072	0.111604	0.406784	0.0723284
chr13	122190540	122192108	13:122190540|122192108	.	+	0.0800731	0.419955	0.202911	0.102468	0	0.11921	0	0	0
chr8	75551863	75561015	8:75551863|75561015	.	-	0.760695	0.419955	0.202911	0.580653	0	1.01329	0.027901	0.0903966	0
chr10	31658426	31666145	10:31658426|31666145	.	+	0.200183	0.587937	0.329731	0.136624	0	0.536446	0	0	0
chr9	131464801	131475251	9:131464801|131475251	.	+	0.480439	0.923902	0.279003	0.444029	0	0.596051	0	0.0903966	0
chr1	97447508	97451864	1:97447508|97451864	.	-	0.280256	1.03589	0.71019	0.478185	0	0.953682	0	0.180793	0
chr11	65368101	65384151	11:65368101|65384151	.	-	0.12011	0.111988	0.152184	0	0	0.0596051	0	0.0451983	0
chr1	204211025	204225467	1:204211025|204225467	.	-	0.480439	0.419955	0.202911	0	0	0.178815	0.027901	0.135595	0
chr3	4177764	4188916	3:4177764|4188916	.	-	0.200183	0.55994	0.0507278	0.034156	0	0.208618	0	0.316388	0
chr18	8305622	8313537	18:8305622|8313537	.	-	0.12011	0.727922	0.152184	0.34156	0.0317895	0.417236	0	0.0451983	0.0723284
chr1	128452957	128459400	1:128452957|128459400	.	+	0.160146	0.195979	0.0760918	0.034156	0	0.11921	0	0.0903966	0
chr12	37641250	37649220	12:37641250|37649220	.	+	0.0800731	0.139985	0.12682	0	0	0	0	0	0
chr15	45013458	45015026	15:45013458|45015026	.	+	0.320293	0.055994	0.0760918	0.034156	0	0.178815	0	0	0
chr3	501359	507810	3:501359|507810	.	+	0.160146	0.615934	0.177547	0.853901	0	1.1325	0	0.225991	0
chr12	25142004	25145161	12:25142004|25145161	.	-	0.0800731	0.111988	0.0760918	0	0	0.0298026	0	0	0
chr9	107064877	107075930	9:107064877|107075930	.	-	0.600548	0.895905	0.329731	0.136624	0.0953684	0.685459	0	0.0451983	0
chr1	641934	653683	1:641934|653683	.	+	2.96271	6.15934	1.59793	1.22962	0.127158	2.50342	0.167406	0.813569	0
chr15	130853867	130894869	15:130853867|130894869	.	-	0.360329	0.587937	0.152184	0.102468	0	0.0596051	0	0	0
chr17	29155959	29172437	17:29155959|29172437	.	+	0.200183	0.419955	0.0507278	0	0	0.0596051	0.0837029	0.27119	0
chr10	20469603	20492105	10:20469603|20492105	.	-	1.12102	2.8277	0.887737	0.819745	0.0635789	1.40072	0	0.587578	0
chr7	117566117	117573666	7:117566117|117573666	.	-	0.0800731	0.307967	0.0760918	0.102468	0	0.238421	0	0	0
chr3	26701499	26703165	3:26701499|26703165	.	+	0.960878	3.02368	1.52184	1.09299	0.254316	3.18887	0.0558019	0.27119	0
chr9	10684937	10699154	9:10684937|10699154	.	+	0.0800731	0.0839911	0.152184	0	0	0.0596051	0	0	0
chr13	31891050	31894444	13:31891050|31894444	.	-	0.520475	1.65182	0.760918	0.307404	0	1.43052	0	0.225991	0
chr12	59042473	59043128	12:59042473|59043128	.	+	0.12011	0.139985	0.0507278	0	0	0.0298026	0	0	0
chr8	55749265	55755369	8:55749265|55755369	.	+	0.0800731	0.139985	0.0507278	0.034156	0	0.178815	0	0.0451983	0
chr5	103201167	103218141	5:103201167|103218141	.	-	0.240219	0.531943	0.152184	0.102468	0	0.327828	0	0	0
chr16	18501572	18509031	16:18501572|18509031	.	-	0.12011	0.167982	0.101456	0	0	0.238421	0	0.0451983	0
chr5	2600835	2692132	5:2600835|2692132	.	-	0.280256	0.867908	0.228275	0.102468	0	1.43052	0	0.316388	0
chr13	140290847	140347934	13:140290847|140347934	.	+	0.400366	1.09188	0.279003	0.034156	0	0.238421	0	0	0
chr8	60511134	60514381	8:60511134|60514381	.	+	0.280256	0.783917	0.152184	0	0	0.298026	0	0	0
chr5	16483985	16512911	5:16483985|16512911	.	+	0.240219	0.251973	0.177547	0.136624	0	0.149013	0	0.0451983	0
chr8	97139191	97139670	8:97139191|97139670	.	-	0.360329	2.15577	0.355095	0.375716	0	0.476841	0	0.0903966	0
chr5	3717600	3754014	5:3717600|3754014	.	-	0.360329	0.839911	0.177547	0.136624	0	0.536446	0	0.0451983	0
chr15	124536212	124540124	15:124536212|124540124	.	-	0.240219	0.419955	0.101456	0.034156	0	0.11921	0	0	0
chr14	112014287	112016856	14:112014287|112016856	.	+	0.280256	0.251973	0.202911	0.136624	0	0.0894077	0	0	0
chr1	53419653	53422321	1:53419653|53422321	.	-	0.160146	0.531943	0.12682	0	0	0.327828	0	0.0451983	0
chr9	118058399	118083148	9:118058399|118083148	.	-	0.400366	0.923902	0.634098	0.239092	0	0.983485	0.027901	0.0903966	0
chr12	15601921	15633473	12:15601921|15633473	.	-	0.640585	0.951899	0.12682	0.204936	0	0.268223	0	0	0
chr10	42490402	42509443	10:42490402|42509443	.	-	0.240219	0.55994	0.0507278	0.136624	0	0.0298026	0	0	0
chr8	12779730	12782867	8:12779730|12782867	.	+	0.200183	0.419955	0.507278	0.034156	0	0.0596051	0	0	0
chr7	62714874	62719144	7:62714874|62719144	.	-	0.440402	1.17587	0.634098	0.102468	0.0635789	0.417236	0	0	0
chr11	4104218	4143040	11:4104218|4143040	.	+	0.680622	1.9038	0.507278	0.478185	0	0.476841	0	0.180793	0
chr9	80731159	80741082	9:80731159|80741082	.	+	0.0800731	0.391958	0.0507278	0.136624	0	0.11921	0	0	0
chr6	31768647	31769605	6:31768647|31769605	.	-	0.0800731	0.195979	0.0507278	0.102468	0	0.0298026	0	0	0
chr10	25521774	25561338	10:25521774|25561338	.	+	0.0800731	0.139985	0.101456	0	0	0	0	0	0
chr1	31980772	31982095	1:31980772|31982095	.	+	0.240219	0.839911	0.329731	0.136624	0	0.327828	0	0.180793	0.0723284
chr14	6745390	6771753	14:6745390|6771753	.	+	0.200183	0.055994	0.228275	0	0	0.149013	0	0	0
chr13	133302378	133305955	13:133302378|133305955	.	-	0.200183	0.167982	0.228275	0.204936	0	0.208618	0	0.0903966	0
chr15	135623969	135663172	15:135623969|135663172	.	+	0.200183	0.475949	0.101456	0.648965	0.127158	0.774867	0	0.0903966	0
chr6	155709580	155715446	6:155709580|155715446	.	-	0.560512	0.503946	0.279003	1.22962	0	1.69875	0.0558019	0.677974	0
chr1	163475931	163485045	1:163475931|163485045	.	-	0.160146	0.811914	0.304367	0.307404	0	0.327828	0	0.180793	0
chr5	22580095	22582673	5:22580095|22582673	.	-	0.12011	0.503946	0.202911	0.034156	0.127158	0.208618	0	0	0
chr8	114308442	114318544	8:114308442|114318544	.	+	0.160146	0.111988	0.228275	0	0	0	0	0.0451983	0
chr13	206168639	206173479	13:206168639|206173479	.	+	0.280256	0.727922	0.279003	0.614809	0	0.298026	0	0.135595	0
chr3	125943043	125943717	3:125943043|125943717	.	+	1.00091	2.04378	0.405823	0.990525	0.254316	1.04309	0.027901	1.03956	0
chr12	37669216	37671584	12:37669216|37671584	.	+	0.560512	0.643931	0.558006	0.102468	0.0953684	0.506644	0	0	0
chr8	125121245	125134715	8:125121245|125134715	.	-	0.12011	0.195979	0.152184	0.34156	0	0.0894077	0	0.135595	0
chr4	90161231	90163552	4:90161231|90163552	.	+	1.12102	2.68771	1.1921	0.853901	0.286105	1.66894	0	0.225991	0
chr9	19677180	19679141	9:19677180|19679141	.	-	0	0.251973	0.329731	0.034156	0.0317895	0.327828	0.027901	0.0903966	0
chr2	136907206	136920524	2:136907206|136920524	.	+	0.600548	2.26776	0.735554	0.614809	0.0635789	0.953682	0.0558019	0.0451983	0
chr1	253514454	253516759	1:253514454|253516759	.	+	0.200183	0.811914	0.659462	0.307404	0.158947	0.715262	0.027901	0	0
chr8	31020866	31025401	8:31020866|31025401	.	-	0.240219	0.111988	0.0507278	0.102468	0	0.208618	0	0	0
chr8	33016128	33026134	8:33016128|33026134	.	+	0.240219	0.335964	0.101456	0.102468	0	0.268223	0	0	0
chr6	88999540	89002108	6:88999540|89002108	.	+	0.840768	2.32375	1.1921	0.785589	0	0.745064	0	0	0
chr7	95095656	95113617	7:95095656|95113617	.	+	0.200183	0.139985	0.177547	0.136624	0	0.0894077	0	0.0903966	0
chr1	141657499	141662713	1:141657499|141662713	.	+	0.0800731	0.0839911	0.12682	0	0	0.0596051	0	0	0
chr13	23289447	23307580	13:23289447|23307580	.	+	0.160146	0.251973	0.12682	0	0	0.268223	0	0.0903966	0
chr10	46538292	46563430	10:46538292|46563430	.	+	0.400366	0.699925	0.253639	0.102468	0	0.0298026	0	0	0
chr14	46985143	46996102	14:46985143|46996102	.	+	0.160146	0.391958	0.177547	0.307404	0	0.238421	0.027901	0	0
chr12	14825380	14837436	12:14825380|14837436	.	+	0.0800731	0.167982	0.0507278	0	0	0.11921	0	0	0
chr15	16790296	16796655	15:16790296|16796655	.	-	0.680622	1.14788	0.58337	0.819745	0.190737	0.983485	0	0	0
chr8	82633708	82634760	8:82633708|82634760	.	+	0.560512	1.81981	0.279003	0	0	0.268223	0	0.135595	0
chr9	19885865	19913189	9:19885865|19913189	.	-	2.80256	7.33522	3.39876	3.4156	0.222526	6.46716	0	0.949164	0
chr1	110034206	110039341	1:110034206|110039341	.	+	0.12011	0.391958	0.101456	0.136624	0.0953684	0.536446	0	0.0451983	0
chr6	32578261	32582576	6:32578261|32582576	.	+	0.680622	1.98779	0.152184	0.034156	0	0.11921	0	0	0
chr18	40490565	40517359	18:40490565|40517359	.	-	0.400366	0.447952	0.101456	0.0683121	0	0.208618	0	0	0
chr11	1355228	1376231	11:1355228|1376231	.	-	0.520475	1.59583	0.786281	0.785589	0.0317895	0.685459	0	0.542379	0
chr8	87488517	87516224	8:87488517|87516224	.	+	0.200183	0.195979	0.202911	0.34156	0	1.04309	0	0.135595	0
chr12	36372064	36372744	12:36372064|36372744	.	+	0.440402	1.14788	0.279003	0.136624	0	0.298026	0	0.0451983	0
chr13	123450342	123460730	13:123450342|123460730	.	+	0.0800731	0.0839911	0.0507278	0	0	0	0	0	0
chr8	73694506	73710177	8:73694506|73710177	.	+	0.0800731	0.0839911	0.152184	0	0	0.268223	0	0	0
chr13	202806712	202807630	13:202806712|202807630	.	-	0.480439	1.31586	1.09065	0.751433	0.349684	1.1921	0.0558019	0.361586	0
chr4	97651178	97653474	4:97651178|97653474	.	-	0.0800731	0.0839911	0.101456	0	0.0317895	0	0	0	0
chr15	56529561	56533447	15:56529561|56533447	.	+	0.12011	0.251973	0.101456	0	0	0.0298026	0	0	0
chr1	127200325	127207695	1:127200325|127207695	.	-	0.0800731	0.363961	0.101456	0.034156	0.222526	0.208618	0	0.0451983	0
chr6	69210845	69211313	6:69210845|69211313	.	-	2.32212	3.7516	2.40957	0.307404	0.158947	0.566249	0	0.180793	0
chr17	39115371	39144798	17:39115371|39144798	.	+	0.320293	1.00789	0.558006	0.136624	0	0.298026	0	0.0451983	0
chr13	5387101	5393008	13:5387101|5393008	.	-	0.200183	0.643931	0.0760918	0	0	0.238421	0	0	0
chr4	93738637	93747422	4:93738637|93747422	.	+	15.6543	28.9769	19.936	6.55796	0.604	13.4112	0.111604	2.16952	0
chr17	57591316	57598523	17:57591316|57598523	.	-	0.0800731	0.27997	0.12682	0.17078	0	0.149013	0	0	0
chr9	8706351	8709627	9:8706351|8709627	.	-	0.400366	0.783917	0.608734	0.273248	0	0.387433	0	0.0451983	0
chr9	36537603	36540781	9:36537603|36540781	.	+	0.200183	0.475949	0.481914	0.136624	0	0.953682	0.139505	0.225991	0.108493
chr7	86064996	86068321	7:86064996|86068321	.	-	0.0800731	0.111988	0.12682	0.0683121	0.158947	0.298026	0	0.0903966	0
chr13	65289860	65330679	13:65289860|65330679	.	-	0.160146	0.27997	0.228275	0.273248	0	0.11921	0.0558019	0	0
chr2	143608419	143611137	2:143608419|143611137	.	-	0.160146	0.27997	0.177547	0.136624	0	0	0	0.0903966	0
chr1	221778750	221783005	1:221778750|221783005	.	+	0.400366	0.0839911	0.532642	0.307404	0	0.596051	0	0.27119	0
chr2	77921662	77927239	2:77921662|77927239	.	+	0.760695	1.37185	0.202911	0.17078	0.0317895	0.447038	0	0.135595	0
chr13	132335769	132367470	13:132335769|132367470	.	-	0.760695	1.65182	0.887737	0.17078	0	0.387433	0	0.225991	0
chrX	56390224	56399676	X:56390224|56399676	.	+	0.200183	0.419955	0.101456	0.0683121	0	0.0596051	0	0	0
chr14	29144281	29147546	14:29144281|29147546	.	-	0.720658	1.23187	1.01456	0.409873	0.158947	0.447038	0	0.135595	0
chr3	9726079	9732938	3:9726079|9732938	.	+	0.160146	0.167982	0.253639	0.034156	0	0.238421	0	0.0451983	0
chr13	158234285	158246790	13:158234285|158246790	.	+	0.0400366	0	0	0.034156	0	0.0298026	0.027901	0.0451983	0
chr12	47864398	47866209	12:47864398|47866209	.	-	0.12011	0.27997	0.101456	0	0	0.11921	0	0.0903966	0
chr15	72447550	72450009	15:72447550|72450009	.	-	0.160146	0.167982	0.0507278	0.204936	0	0	0	0	0
chr6	120436551	120447406	6:120436551|120447406	.	+	0.12011	0.167982	0.0760918	0.0683121	0	0.0894077	0	0.0451983	0
chr15	130875217	130894869	15:130875217|130894869	.	-	0.0800731	0.615934	0.0760918	0.034156	0	0.0298026	0.027901	0.0451983	0
chr15	91512801	91514202	15:91512801|91514202	.	+	0.0800731	0.27997	0.101456	0.034156	0	0.0596051	0	0	0
chr14	29197788	29198724	14:29197788|29198724	.	-	0.0800731	0.251973	0.0760918	0	0	0	0	0	0
chr14	92300012	92309354	14:92300012|92309354	.	-	0.560512	2.29576	0.811645	0.956369	0.158947	2.14578	0	0.542379	0
chr13	133225592	133229104	13:133225592|133229104	.	-	0.840768	1.45584	0.279003	0.307404	0.540421	0.685459	0	0.542379	0
chr14	46985143	46993251	14:46985143|46993251	.	+	0.640585	1.34386	0.786281	0.853901	0.413263	1.1623	0	0.225991	0
chr14	54704317	54709634	14:54704317|54709634	.	-	0.200183	0.139985	0.12682	0.512341	0	1.07289	0.223208	0.180793	0
chr3	113272703	113309553	3:113272703|113309553	.	+	0.480439	1.9038	0.558006	0.102468	0.222526	0.238421	0	0	0
chr5	51444401	51450798	5:51444401|51450798	.	-	0.440402	0.363961	0.177547	0.102468	0	0.208618	0	0.0903966	0
chr7	68401378	68402796	7:68401378|68402796	.	+	0.12011	0.251973	0.279003	0.17078	0.0635789	0.417236	0.111604	0.0903966	0
chr6	88545416	88546792	6:88545416|88546792	.	+	0.280256	0.251973	0.279003	0.034156	0.0317895	0.327828	0	0	0
chr6	100602832	100607627	6:100602832|100607627	.	-	2.04186	2.37975	0.279003	1.46871	0	0.894077	0.0558019	0.497181	0
chr2	24996467	25013356	2:24996467|25013356	.	-	0.360329	0.699925	0.608734	0.375716	0.0317895	0.655656	0	0.225991	0
chr15	52770700	52791642	15:52770700|52791642	.	-	0.720658	0.27997	0.532642	0	0.127158	0.387433	0	0.0903966	0
chr16	23719568	23745763	16:23719568|23745763	.	-	0.12011	0.867908	0.228275	0.17078	0	0.774867	0	0	0
chr8	29501557	29514108	8:29501557|29514108	.	+	0.400366	0.783917	0.507278	0.0683121	0	0.178815	0	0	0
chr9	31978940	31982933	9:31978940|31982933	.	+	0.160146	0.419955	0.152184	0	0	0	0	0	0
chr15	54402949	54416820	15:54402949|54416820	.	+	0.440402	0.475949	0.405823	0.204936	0	0.327828	0	0	0
chr15	67230501	67286017	15:67230501|67286017	.	-	0.480439	0.839911	0.12682	0.0683121	0	0.268223	0	0.0903966	0
chr3	77360559	77371938	3:77360559|77371938	.	-	0.200183	0.811914	0.228275	0	0	0.208618	0.0837029	0.0451983	0
chr14	39870224	39876213	14:39870224|39876213	.	-	0.0800731	0.223976	0.0507278	0.034156	0	0.0596051	0	0	0
chr8	135038418	135041907	8:135038418|135041907	.	+	0.0800731	0.167982	0.12682	0	0	0	0	0	0
chr3	11760554	11773901	3:11760554|11773901	.	+	0.12011	0.27997	0.152184	0.034156	0	0.0596051	0.027901	0.0451983	0
chr13	118870363	118872069	13:118870363|118872069	.	+	0.0800731	0.167982	0.202911	0.034156	0	0.0298026	0.0558019	0.0451983	0
chr11	7850587	7871974	11:7850587|7871974	.	+	0.160146	0.307967	0.152184	0.034156	0	0.11921	0	0	0
chr14	249923	287094	14:249923|287094	.	+	0.0800731	1.25987	0.456551	0.444029	0	0.417236	0	0	0
chr15	60240440	60287993	15:60240440|60287993	.	+	0.160146	0.223976	0.0760918	0.136624	0	0	0	0	0
chr4	72049008	72065043	4:72049008|72065043	.	+	0.400366	0.363961	0.202911	0.034156	0	0.178815	0	0	0
chr18	18334031	18342433	18:18334031|18342433	.	-	0.240219	0.223976	0.101456	0.307404	0	0.476841	0	0	0
chr6	159918293	159953975	6:159918293|159953975	.	-	0.0800731	0.363961	0.0760918	0.034156	0	0.0596051	0	0.0451983	0
chr18	1475203	1481335	18:1475203|1481335	.	-	3.16289	6.74728	3.55095	2.76664	0.254316	4.6492	0.111604	0.858767	0
chr13	34824947	34825924	13:34824947|34825924	.	+	0.12011	0.055994	0.0507278	0	0	0	0	0	0
chr12	23857979	23862768	12:23857979|23862768	.	+	0.240219	1.14788	0.101456	0.239092	0	0.149013	0	0.0903966	0
chr10	32840622	32859397	10:32840622|32859397	.	+	0.200183	0.951899	0.202911	0.136624	0	0.864274	0	0.0451983	0
chr6	28311909	28316961	6:28311909|28316961	.	-	0.320293	0.755919	0.456551	0.307404	0	0.327828	0	0.0903966	0
chr6	91537803	91540596	6:91537803|91540596	.	+	0.640585	4.22755	0.735554	0.239092	0	1.10269	0	0.361586	0
chr16	43796767	43832197	16:43796767|43832197	.	-	0.440402	0.727922	0.58337	0	0	0.208618	0	0.0451983	0
chr6	13566069	13568869	6:13566069|13568869	.	+	0.0800731	0.335964	0.177547	0.0683121	0.254316	0.0596051	0	0.225991	0
chr12	55430702	55432293	12:55430702|55432293	.	+	1.04095	3.63961	1.06528	0.546497	0	0.745064	0	0.180793	0
chr10	23313239	23321391	10:23313239|23321391	.	+	0.800731	0.979896	0.456551	0.204936	0	0.298026	0	0.361586	0
chr6	106951359	106954430	6:106951359|106954430	.	+	0.280256	0.419955	0.101456	0.136624	0	0.298026	0	0.135595	0
chr1	128198	132692	1:128198|132692	.	-	0.760695	0.615934	0.355095	0.785589	0.0635789	1.28151	0	0.632776	0
chr13	2947470	2964480	13:2947470|2964480	.	-	0.240219	0.167982	0.0507278	0.102468	0	0.0596051	0	0	0
chr7	94553559	94558109	7:94553559|94558109	.	+	0.240219	0.363961	0.177547	0	0	0.11921	0	0	0
chr2	147146891	147175048	2:147146891|147175048	.	-	1.52139	2.40774	2.58712	4.23535	0.731157	4.20216	0.362713	1.17516	0.0723284
chr1	261142021	261155614	1:261142021|261155614	.	+	0.12011	1.17587	0.532642	0	0	0.208618	0	0	0
chr10	18829549	18861533	10:18829549|18861533	.	-	0.200183	0.139985	0.0760918	0	0	0.268223	0	0	0
chr11	13330903	13349742	11:13330903|13349742	.	-	0.560512	1.79181	0.329731	0	0	0	0	0	0
chr16	26576176	26646919	16:26576176|26646919	.	-	0.400366	0.475949	0.177547	0.273248	0	0.506644	0	0	0
chr13	100034974	100054982	13:100034974|100054982	.	-	0.480439	1.28786	0.481914	0.034156	0	0.476841	0	0.0451983	0
chr9	73094595	73126973	9:73094595|73126973	.	+	2.12194	3.49963	1.87693	0.785589	0	1.84776	0	0.180793	0
chr8	55715869	55717520	8:55715869|55717520	.	+	0.200183	0.223976	0.253639	0.136624	0	0.268223	0	0	0
chr18	9065917	9079520	18:9065917|9079520	.	+	0.12011	0.727922	0.431187	0.136624	0	0.298026	0	0	0
chr13	121882226	121886954	13:121882226|121886954	.	-	0.0800731	0.223976	0.253639	0	0	0.11921	0	0.0903966	0
chr13	34876368	34882541	13:34876368|34882541	.	-	0.200183	0.475949	0.380459	0.204936	0	0.238421	0	0	0
chr5	53771106	53779119	5:53771106|53779119	.	-	0.12011	0.167982	0.0760918	0.034156	0	0.0596051	0	0	0
chr13	78881041	78882568	13:78881041|78882568	.	-	0.0800731	0.195979	0.279003	0.239092	0	0.655656	0	0.0903966	0
chr11	1141224	1141776	11:1141224|1141776	.	-	8.52779	13.6905	6.34098	10.1443	1.58947	16.7788	1.33925	7.8193	0.0361642
chr7	20251809	20273243	7:20251809|20273243	.	+	0.0800731	0.167982	0.0760918	0	0	0	0	0	0
chr13	82256891	82285635	13:82256891|82285635	.	+	1.88172	3.61162	2.94221	1.09299	0	2.05638	0.0837029	0.903966	0
chr3	107214187	107229406	3:107214187|107229406	.	-	0.840768	1.95979	0.634098	0.478185	0	0.417236	0	0.0451983	0
chr4	94418169	94438667	4:94418169|94438667	.	+	0.0800731	0.307967	0.152184	0.375716	0	0.268223	0	0.0451983	0
chr7	49010454	49021872	7:49010454|49021872	.	+	0.160146	0.251973	0.0507278	0	0	0.178815	0	0.0451983	0
chr17	13008092	13031589	17:13008092|13031589	.	+	13.6525	37.376	16.6134	8.06083	0.381473	8.64274	0.27901	2.5311	0
chr15	79975237	79976596	15:79975237|79976596	.	-	0.12011	0.755919	0.279003	0	0	0.11921	0	0	0
chr8	1910378	1911076	8:1910378|1911076	.	+	0.12011	0.0839911	0.0760918	0.136624	0	0.268223	0	0.0903966	0
chr5	60297399	60302657	5:60297399|60302657	.	+	0.160146	0.475949	0.202911	0	0	0.268223	0	0.0903966	0
chr11	5524053	5581004	11:5524053|5581004	.	+	0.760695	1.73582	0.481914	0.239092	0	0.536446	0	0.0451983	0
chr12	60348042	60376920	12:60348042|60376920	.	-	2.60238	5.48742	1.64865	2.32261	0.190737	2.68223	0.027901	0.723172	0
chr13	79323253	79342130	13:79323253|79342130	.	-	0.12011	0.167982	0.0507278	0	0	0	0	0.0451983	0
chr1	115734903	115820705	1:115734903|115820705	.	+	0.320293	0.363961	0.202911	0.17078	0	0.268223	0	0.0451983	0
chr2	89119409	89129740	2:89119409|89129740	.	+	0.0800731	0.55994	0.101456	0.102468	0	0.566249	0	0	0
chr9	68423854	68443429	9:68423854|68443429	.	+	0.160146	0.0839911	0.12682	0	0	0	0	0	0
chrX	111210948	111220783	X:111210948|111220783	.	+	0.880804	1.14788	0.558006	0.0683121	0.127158	0.476841	0.027901	0.225991	0
chr12	16140336	16151248	12:16140336|16151248	.	-	0.0800731	0.643931	0.253639	0.307404	0	0.625854	0	0	0
chr11	9145564	9190868	11:9145564|9190868	.	+	0.12011	0.419955	0.0760918	0.034156	0	0.0596051	0	0	0
chr4	90154266	90171499	4:90154266|90171499	.	+	0.600548	2.04378	0.735554	0.239092	0.0317895	0.417236	0	0	0
chr1	207724227	207751260	1:207724227|207751260	.	+	0.12011	0.251973	0.101456	0.034156	0	0.0894077	0	0.0903966	0
chr18	9058146	9084316	18:9058146|9084316	.	+	0.0800731	0.139985	0.152184	0	0	0	0	0.0451983	0
chr2	38993497	39019068	2:38993497|39019068	.	-	0.12011	0.503946	0.228275	0.273248	0	0.238421	0	0.27119	0
chr13	166836891	166837551	13:166836891|166837551	.	-	7.32669	11.4228	11.1601	1.05884	0.0317895	4.20216	0	0.316388	0.0361642
chr15	95965139	95990609	15:95965139|95990609	.	+	0.200183	0.783917	0.329731	0	0	0.0894077	0	0	0
chr11	63701551	63706143	11:63701551|63706143	.	-	0.0800731	0.167982	0.177547	0.136624	0	0.208618	0.027901	0	0
chr6	95215829	95221383	6:95215829|95221383	.	+	0.200183	0.727922	0.279003	0.0683121	0	0.357631	0	0	0
chr1	188591477	188594965	1:188591477|188594965	.	-	0.640585	0.923902	0.507278	0.034156	0	0.685459	0	0	0.0361642
chr15	77227959	77231348	15:77227959|77231348	.	-	0.480439	0.55994	0.380459	0.239092	0.0635789	1.37092	0.0558019	0.497181	0
chr1	74404668	74429801	1:74404668|74429801	.	+	0.0800731	0.307967	0.12682	0.273248	0.0317895	0.0894077	0	0	0
chr16	72985021	73039920	16:72985021|73039920	.	+	0.240219	0.643931	0.12682	0.375716	0	0.268223	0.111604	0	0
chr13	39498591	39503860	13:39498591|39503860	.	-	1.32121	1.34386	1.16674	0.409873	0.0317895	1.54973	0.0558019	0.994362	0
chr8	132069936	132074946	8:132069936|132074946	.	-	0.320293	0.811914	0.152184	0	0	0.0596051	0	0	0
chr9	39494895	39503008	9:39494895|39503008	.	-	0.800731	1.62383	0.837009	0.273248	0	1.01329	0	0.27119	0
chr13	18341600	18350103	13:18341600|18350103	.	+	0.920841	1.00789	0.659462	1.36624	0.0953684	1.28151	0	0.406784	0
chrX	47818210	47826089	X:47818210|47826089	.	-	0	0.251973	0.12682	0.409873	0	0.566249	0.027901	0.587578	0
chr7	92869221	92887508	7:92869221|92887508	.	+	0.0800731	0.055994	0.101456	0	0	0	0	0	0
chr12	16156838	16164359	12:16156838|16164359	.	-	0.0800731	0.307967	0.101456	0.102468	0	0.238421	0	0.0451983	0
chr1	4775755	4843415	1:4775755|4843415	.	-	0.800731	1.37185	1.44574	1.7078	0.222526	6.34795	0.111604	1.26555	0
chr14	107976914	107984840	14:107976914|107984840	.	-	0.280256	0.0839911	0.101456	0	0	0.149013	0	0	0
chr6	91670370	91673840	6:91670370|91673840	.	-	0.160146	0.167982	0.0760918	0.102468	0	0.0894077	0	0	0
chr12	6460664	6462407	12:6460664|6462407	.	+	0.160146	0.223976	0.253639	0.17078	0.0635789	0.11921	0	0.0451983	0
chr6	44131596	44138702	6:44131596|44138702	.	+	0.360329	0.615934	0.532642	0.17078	0.190737	0.11921	0	0.135595	0
chr6	157320562	157345423	6:157320562|157345423	.	+	0.320293	0.447952	0.0760918	0.0683121	0	0.149013	0.027901	0.135595	0
chr5	87271453	87276568	5:87271453|87276568	.	+	0.840768	0.475949	0.12682	0.17078	0	0.149013	0	0.135595	0
chr13	180606799	180626835	13:180606799|180626835	.	+	0.160146	0.391958	0.405823	0.0683121	0.0953684	0.298026	0.027901	0	0
chr17	40205226	40206991	17:40205226|40206991	.	-	0.200183	0.419955	0.101456	0.0683121	0	0.11921	0	0	0
chr16	641782	655912	16:641782|655912	.	-	0.560512	2.68771	0.253639	0	0	0.417236	0	0	0
chr5	103047328	103070213	5:103047328|103070213	.	-	0.280256	0.895905	0.329731	0.0683121	0	0.0894077	0	0	0
chr13	202863732	202875571	13:202863732|202875571	.	-	0.240219	0.251973	0.0760918	0	0	0.0298026	0	0	0
chr13	108810158	108829633	13:108810158|108829633	.	-	0.12011	0.643931	0.0760918	0.273248	0	0.149013	0	0	0
chr1	248463645	248474020	1:248463645|248474020	.	+	3.12285	6.71928	4.10895	2.86911	0.413263	6.19893	0.139505	1.08476	0
chr6	37151567	37166517	6:37151567|37166517	.	-	6.92633	17.9461	8.14182	5.63575	0.413263	11.772	0.0837029	1.71753	0
chr10	704936	713164	10:704936|713164	.	-	0.0800731	0.335964	0.177547	0	0	0.11921	0	0	0
chr11	51531489	51540684	11:51531489|51540684	.	+	2.24205	4.64751	1.44574	0.512341	0	2.41401	0.027901	0.316388	0
chr1	242111791	242116331	1:242111791|242116331	.	-	0.480439	0.447952	0.304367	0.0683121	0	0.745064	0	0.0903966	0.0361642
chr1	271368900	271389854	1:271368900|271389854	.	+	0.480439	0.923902	0.12682	0.273248	0	0.566249	0.027901	0	0
chr13	46159777	46164484	13:46159777|46164484	.	-	0.680622	0.363961	0.456551	0.307404	0.0953684	1.60934	0	0.180793	0
chr18	12029116	12099905	18:12029116|12099905	.	+	0.280256	0.615934	0.0760918	0	0	0.149013	0	0	0
chr3	76615866	76627539	3:76615866|76627539	.	+	0.12011	1.28786	0.887737	0.34156	0.0635789	0.566249	0	0.406784	0
chr5	98808700	98859107	5:98808700|98859107	.	-	0.480439	0.587937	0.101456	0.102468	0	0.476841	0.0837029	0.0451983	0
chr9	93295752	93304613	9:93295752|93304613	.	-	0.0800731	0.167982	0.12682	0.0683121	0	0	0	0.0451983	0
chr1	132940280	132963031	1:132940280|132963031	.	-	0.200183	0.447952	0.456551	0.307404	0	0.208618	0	0.0451983	0
chr15	109314716	109316040	15:109314716|109316040	.	-	0.280256	0.391958	0.279003	0.307404	0	0.417236	0	0.0451983	0
chr11	51388870	51390018	11:51388870|51390018	.	-	0.12011	0.419955	0.0507278	0.204936	0	0.0298026	0	0.0903966	0
chr2	119408235	119422104	2:119408235|119422104	.	-	0.160146	0.139985	0.431187	0.204936	0	0.178815	0.027901	0.0451983	0
chr3	103726106	103773127	3:103726106|103773127	.	-	0.840768	1.31586	0.253639	0.614809	0	1.01329	0	0.0903966	0
chr5	30859944	30925967	5:30859944|30925967	.	-	0.0800731	0.587937	0.0760918	0	0	0	0	0	0
chr8	76195576	76216099	8:76195576|76216099	.	-	0.12011	0.699925	0.101456	0.0683121	0	0.238421	0	0	0
chr11	5503065	5546751	11:5503065|5546751	.	+	1.28117	2.88369	1.49647	0.614809	0.0635789	1.1921	0	0.451983	0
chr6	166989367	167000612	6:166989367|167000612	.	+	1.60146	2.54773	1.01456	1.33209	0.286105	2.74184	0.139505	1.85313	0
chr13	200708916	200714208	13:200708916|200714208	.	+	0.160146	0.391958	0.253639	0	0	0.298026	0	0.0903966	0
chr4	35345535	35345931	4:35345535|35345931	.	+	0.12011	0.195979	0.101456	0.0683121	0	0.447038	0	0	0
chr14	39628391	39638619	14:39628391|39638619	.	+	0.12011	0.0839911	0.0760918	0	0	0.0298026	0	0	0
chr10	16490536	16522506	10:16490536|16522506	.	-	0.12011	0.335964	0.101456	0	0	0.0298026	0	0	0
chr6	169018075	169047805	6:169018075|169047805	.	+	2.12194	2.88369	2.20666	1.60533	0.158947	3.69552	0.027901	0.361586	0
chrX	56410418	56417415	X:56410418|56417415	.	+	0.200183	0.0839911	0.0760918	0.034156	0	0.0894077	0	0	0
chr6	79057470	79063127	6:79057470|79063127	.	-	0.0800731	0.111988	0.0507278	0	0	0.0894077	0	0	0
chr13	21829652	21838494	13:21829652|21838494	.	-	0.160146	0.363961	0.279003	0.17078	0	0.0596051	0	0	0
chr6	150888520	150891132	6:150888520|150891132	.	-	0.400366	0.55994	0.253639	0.409873	0	0.476841	0	0	0
chr4	65214828	65219019	4:65214828|65219019	.	+	0.480439	0.447952	0.608734	0.307404	0	0.417236	0.0558019	0.135595	0
chr9	10688009	10690581	9:10688009|10690581	.	+	0.240219	0.223976	0.152184	0	0	0	0	0	0
chr18	1580250	1604899	18:1580250|1604899	.	-	0.0800731	0.419955	0.0507278	0.17078	0	0.0894077	0	0	0
chr1	98929605	98973843	1:98929605|98973843	.	-	0.160146	0.307967	0.355095	0.0683121	0	0.0894077	0	0	0
chr4	94324418	94324938	4:94324418|94324938	.	+	2.28208	5.37543	3.06903	2.8008	0.0317895	2.77164	0.0837029	1.03956	0
chr1	57780877	57785737	1:57780877|57785737	.	-	0.0800731	0.335964	0.253639	0	0.0635789	0.149013	0	0	0
chr15	84834976	84870609	15:84834976|84870609	.	-	0.12011	0.307967	0.0507278	0.0683121	0.0317895	0.208618	0	0	0
chr10	26879612	26890213	10:26879612|26890213	.	+	0.240219	0.55994	0.558006	0.512341	0	0.298026	0	0.135595	0
chr17	50716386	50722398	17:50716386|50722398	.	+	0.0800731	0.195979	0.0760918	0	0	0.0596051	0	0.0451983	0
chr5	83970642	83981394	5:83970642|83981394	.	+	0.160146	0.139985	0.12682	0	0	0.11921	0	0	0
chr5	35769902	35772923	5:35769902|35772923	.	+	0.240219	0.447952	0.279003	0.102468	0.0635789	0.387433	0	0	0
chr3	114743498	114755035	3:114743498|114755035	.	+	0.400366	1.09188	0.0760918	0.0683121	0	0.238421	0	0.0451983	0
chr6	14769100	14783640	6:14769100|14783640	.	-	0.0800731	0.0839911	0.0760918	0.204936	0	0.0894077	0	0	0
chr5	42538537	42551710	5:42538537|42551710	.	+	0.240219	0.251973	0.228275	0.136624	0	0.387433	0	0.0451983	0
chr12	59827745	59839936	12:59827745|59839936	.	+	0.240219	0.307967	0.101456	0.273248	0.0953684	0.238421	0	0.135595	0
chr8	40180318	40215963	8:40180318|40215963	.	+	0.240219	0.475949	0.887737	0.307404	0	0.178815	0	0	0
chr12	17995944	17996570	12:17995944|17996570	.	+	0.280256	0.503946	0.0760918	0.102468	0	0.208618	0	0	0
chr14	131556704	131569467	14:131556704|131569467	.	-	0.440402	0.727922	0.304367	0.0683121	0	0.238421	0	0.180793	0
chr15	106701863	106724482	15:106701863|106724482	.	+	0.160146	0.0839911	0.0507278	0	0	0.0596051	0	0	0
chr12	12757544	12807169	12:12757544|12807169	.	-	0.0800731	0.055994	0.177547	0	0	0.149013	0	0.0451983	0
chrX	87622709	87630300	X:87622709|87630300	.	-	0.200183	0.363961	0.202911	0.0683121	0	0.0596051	0	0.0451983	0
chr4	98631222	98631854	4:98631222|98631854	.	-	0.200183	0.251973	0.152184	0	0	0.0596051	0	0.0903966	0
chr7	66529998	66530404	7:66529998|66530404	.	-	0.560512	0.251973	0.202911	0.17078	0.127158	0.268223	0	0.135595	0
chr8	133695707	133797336	8:133695707|133797336	.	+	0.360329	2.68771	0.279003	0.375716	0	0.208618	0	0	0
chr18	54227235	54266233	18:54227235|54266233	.	-	0.680622	0.839911	0.659462	0.34156	0.190737	0.745064	0.167406	0.361586	0
chr10	48831898	48841983	10:48831898|48841983	.	-	0.0800731	0.139985	0.0760918	0.034156	0	0	0	0	0
chr18	40675472	40685458	18:40675472|40685458	.	-	0.0800731	0.223976	0.253639	0	0.0635789	0.11921	0	0	0
chr9	104119170	104139793	9:104119170|104139793	.	-	0.0800731	0.055994	0.0760918	0	0	0	0	0	0
chr9	122010986	122047770	9:122010986|122047770	.	-	0.12011	0.335964	0.152184	0	0	0.178815	0	0.0451983	0
chr10	68509412	68518239	10:68509412|68518239	.	-	0.160146	0.699925	0.887737	0.648965	0	0.894077	0	0.135595	0
chr3	4068812	4073745	3:4068812|4073745	.	-	0.240219	0.167982	0.0507278	0	0	0	0	0	0
chr3	125416359	125418275	3:125416359|125418275	.	+	0.12011	0.111988	0.279003	0	0.158947	0.149013	0	0	0
chr3	53237773	53262907	3:53237773|53262907	.	+	0	0	0	0.034156	0	0.11921	0.027901	0.0451983	0
chr11	67431019	67440820	11:67431019|67440820	.	+	0.12011	0.055994	0.0507278	0.034156	0	0.0894077	0	0	0
chr11	18313796	18355949	11:18313796|18355949	.	+	0.0800731	0.055994	0.0507278	0	0	0	0	0	0
chr13	31675253	31676127	13:31675253|31676127	.	-	0.12011	0.363961	0.304367	0.0683121	0	0.476841	0	0.180793	0
chr14	107247510	107256259	14:107247510|107256259	.	-	0.0800731	0.223976	0.12682	0.034156	0	0.268223	0	0	0
chr1	131098976	131104224	1:131098976|131104224	.	-	0.12011	0.055994	0.152184	0.102468	0	0.0894077	0	0	0
chr6	31859873	31867964	6:31859873|31867964	.	-	0.160146	0.391958	0.177547	0	0	0	0	0	0
chr3	126572165	126580084	3:126572165|126580084	.	-	0.240219	0.419955	0.12682	0.273248	0	0.208618	0	0.135595	0
chr9	87840254	87840517	9:87840254|87840517	.	+	0	0	0	0	0	0	0.027901	0.0903966	0
chr11	5503065	5507316	11:5503065|5507316	.	+	2.20201	5.71139	3.52558	2.08352	0.731157	4.08295	0.390614	2.16952	0.0361642
chr1	608276	611340	1:608276|611340	.	+	0.680622	1.14788	0.202911	0.102468	0	0.268223	0	0.135595	0
chr14	66658382	66664149	14:66658382|66664149	.	-	0.400366	0.531943	0.329731	0.102468	0	0.327828	0	0	0
chr15	112941935	112955512	15:112941935|112955512	.	-	0.160146	0.27997	0.228275	0.102468	0	0.238421	0	0	0
chr11	1141224	1163643	11:1141224|1163643	.	-	1.2011	2.60372	0.558006	0.648965	0.190737	1.66894	0	0.316388	0
chr16	47957476	47974319	16:47957476|47974319	.	+	0.240219	0.615934	0.279003	0.273248	0	0.417236	0	0.0451983	0
chr3	94534268	94542205	3:94534268|94542205	.	-	1.04095	2.15577	0.659462	0.34156	0	0.298026	0	0	0
chr17	11420778	11422159	17:11420778|11422159	.	+	0.280256	0.475949	0.202911	0.0683121	0	0.11921	0	0.180793	0
chr15	13741706	13745989	15:13741706|13745989	.	-	0	0.111988	0.659462	0.239092	0	0.715262	0.027901	0.27119	0
chr5	73383231	73399218	5:73383231|73399218	.	-	0.0800731	0.111988	0.0760918	0.034156	0	0.268223	0	0	0
chr12	2288303	2292225	12:2288303|2292225	.	+	1.72157	3.24765	2.25739	2.15183	0.413263	3.69552	0.0837029	0.858767	0
chr2	42552692	42715717	2:42552692|42715717	.	+	1.04095	2.07178	0.989193	0.478185	0.127158	1.40072	0.027901	0.225991	0
chr7	38369740	38372753	7:38369740|38372753	.	-	0.160146	0.223976	0.0760918	0.102468	0.0317895	0	0	0	0
chr3	53828715	53831416	3:53828715|53831416	.	+	0.640585	1.59583	0.837009	0.307404	0.222526	1.34112	0	0.225991	0
chr9	130297504	130384896	9:130297504|130384896	.	-	0.0800731	0.335964	0.202911	0.0683121	0	0.149013	0	0.0451983	0
chr10	53202790	53311138	10:53202790|53311138	.	-	0.160146	0.139985	0.0507278	0	0	0.0894077	0	0	0
chr6	88952418	88953241	6:88952418|88953241	.	+	0.280256	0.503946	0.355095	0.034156	0	0.0596051	0	0.0451983	0
chr10	42061873	42147610	10:42061873|42147610	.	+	0.400366	0.839911	0.304367	0.751433	0.0317895	0.834472	0.0558019	0.0451983	0
chr8	18861488	18879156	8:18861488|18879156	.	-	2.88263	5.26344	5.25033	2.15183	0.540421	3.87433	0.0558019	0.677974	0
chr8	38273589	38280012	8:38273589|38280012	.	+	0.12011	0.475949	0.12682	0.102468	0	0.476841	0	0	0
chr13	73859561	73863238	13:73859561|73863238	.	-	0.0800731	0.111988	0.0507278	0	0.127158	0	0	0	0
chr3	11777568	11782001	3:11777568|11782001	.	+	0.160146	0.251973	0.152184	0.034156	0	0.0596051	0.0558019	0.0903966	0
chr5	68072367	68075752	5:68072367|68075752	.	+	0.360329	0.531943	0.177547	0.273248	0.0317895	0.238421	0.0558019	0.0903966	0
chr14	103551372	103564282	14:103551372|103564282	.	+	0.920841	1.9038	1.39502	0.444029	0.0953684	0.953682	0.0558019	0.135595	0
chr13	66228491	66231124	13:66228491|66231124	.	-	0.520475	1.11988	0.228275	0.204936	0	0.268223	0.027901	0.0903966	0
chr14	6766438	6771753	14:6766438|6771753	.	+	0.560512	0.867908	0.380459	0.17078	0.127158	0.596051	0	0.180793	0
chr9	121610724	121617143	9:121610724|121617143	.	+	0.320293	0.643931	0.329731	0.375716	0	0.834472	0	0.0451983	0
chr1	223057449	223077506	1:223057449|223077506	.	-	0.200183	0.139985	0.12682	0.034156	0	0.0596051	0	0	0
chr1	270874729	270884307	1:270874729|270884307	.	+	0.480439	0.699925	0.304367	0.204936	0	0.387433	0	0	0
chr4	29014534	29047618	4:29014534|29047618	.	-	0.200183	0.363961	0.279003	0	0	0.208618	0	0.0903966	0
chr10	26969694	26997717	10:26969694|26997717	.	+	0.560512	0.447952	0.202911	0.273248	0.0317895	0.715262	0.027901	0.135595	0
chr11	16624767	16625500	11:16624767|16625500	.	-	0.360329	0.699925	0.0507278	0.273248	0	0.11921	0	0.135595	0
chr14	131556704	131560323	14:131556704|131560323	.	-	0.200183	0.419955	0.253639	0.17078	0	0.298026	0	0	0
chr6	104058131	104071224	6:104058131|104071224	.	+	0.200183	0.223976	0.0760918	0	0	0.0596051	0	0	0
chr15	135831359	135864242	15:135831359|135864242	.	+	0.240219	0.167982	0.0760918	0	0	0.0298026	0	0	0
chr13	137185110	137240863	13:137185110|137240863	.	-	0.12011	0.195979	0.0760918	0.136624	0	0.0894077	0	0	0
chr12	60142177	60142559	12:60142177|60142559	.	+	0.360329	0.783917	0.101456	0.409873	0.158947	0.715262	0	0.0903966	0
chr2	88066203	88070008	2:88066203|88070008	.	+	0.200183	0.363961	0.0507278	0.136624	0	0.238421	0	0	0
chr9	12104145	12106836	9:12104145|12106836	.	-	0.0400366	0.055994	0.177547	0	0	0.0596051	0.0558019	0.225991	0
chr13	108978844	108990498	13:108978844|108990498	.	+	0.12011	0.111988	0.177547	0	0	0	0	0	0
chr9	38501090	38504234	9:38501090|38504234	.	-	0.280256	0.0839911	0.481914	0.102468	0.0953684	0.0596051	0.0558019	0.0451983	0
chr3	103644872	103659383	3:103644872|103659383	.	-	0.160146	0.139985	0.0760918	0.102468	0	0	0	0	0
chr8	121948198	121975426	8:121948198|121975426	.	-	0.440402	0.755919	0.558006	0.956369	0.0317895	1.01329	0	0.0903966	0
chr12	44814894	44815535	12:44814894|44815535	.	-	0.320293	0.447952	0.202911	0	0.127158	0.298026	0	0	0
chr18	10004185	10005271	18:10004185|10005271	.	+	2.44223	8.56709	1.57256	0.580653	0	1.04309	0.139505	0.406784	0
chr12	6461620	6462407	12:6461620|6462407	.	+	0.200183	0.055994	0.0760918	0	0	0.11921	0	0.0451983	0
chr18	52625249	52628187	18:52625249|52628187	.	+	1.72157	3.27565	2.02911	0.990525	0.0317895	1.01329	0	0.0903966	0
chr1	163477441	163485045	1:163477441|163485045	.	-	0.360329	0.811914	0.177547	0.0683121	0	0.536446	0	0.0903966	0
chr13	14768052	14774242	13:14768052|14774242	.	-	0.160146	0.111988	0.152184	0.136624	0	0	0	0.0451983	0
chr9	20809498	20833620	9:20809498|20833620	.	+	0.920841	0.811914	0.71019	0.273248	0	0.715262	0.027901	0.27119	0
chr15	137944669	137946811	15:137944669|137946811	.	+	0.160146	0.727922	0.0760918	0.0683121	0	0.476841	0	0.135595	0
chr4	68935650	68958236	4:68935650|68958236	.	-	1.24113	2.96768	1.62329	0.819745	0	0.566249	0	0.180793	0
chr9	89383377	89400450	9:89383377|89400450	.	+	0.280256	1.28786	0.304367	0.102468	0	0.387433	0	0.0451983	0
chr9	107100169	107126306	9:107100169|107126306	.	-	0.200183	0.363961	0.152184	0.102468	0	0.11921	0	0	0
chr14	32721927	32734205	14:32721927|32734205	.	-	0.160146	0.0839911	0.253639	0.0683121	0.158947	0.238421	0	0	0
chr14	76278036	76289229	14:76278036|76289229	.	-	0.0800731	0.111988	0.177547	0	0	0.0298026	0	0.0451983	0
chr8	82957079	82957656	8:82957079|82957656	.	-	3.60329	7.67118	4.51478	2.69833	0.0317895	6.31814	0.167406	0.858767	0
chr11	77484689	77489240	11:77484689|77489240	.	+	0.480439	0.391958	0.202911	0.0683121	0	0.0596051	0	0	0
chr6	67465316	67466082	6:67465316|67466082	.	-	0.0800731	0	0	0	0	0.0596051	0.027901	0.0451983	0
chr14	71600838	71605070	14:71600838|71605070	.	-	0.12011	0.27997	0.12682	0	0	0.149013	0	0	0
chr14	71862195	71867347	14:71862195|71867347	.	+	0.12011	0.307967	0.0760918	0	0	0.0894077	0	0	0
chr2	30093885	30137970	2:30093885|30137970	.	+	0.0800731	0.363961	0.0507278	0	0	0.0298026	0	0	0
chr9	17645749	17656274	9:17645749|17656274	.	-	0.160146	0.055994	0.0760918	0.102468	0	0.0596051	0	0.0903966	0
chr3	87251850	87262951	3:87251850|87262951	.	+	0.360329	0.447952	0.456551	0.478185	0	0.983485	0	0.135595	0
chr9	139437252	139438339	9:139437252|139438339	.	+	0.480439	0.503946	0.963829	0.204936	0.381473	0.447038	0.0837029	0.27119	0
chr2	14951585	14958977	2:14951585|14958977	.	+	0.160146	0.531943	0.152184	0.0683121	0	0.298026	0	0.0451983	0
chr11	25563087	25584052	11:25563087|25584052	.	-	0.160146	0.671928	0.0507278	0.034156	0	0.238421	0	0.225991	0
chr14	9478895	9498411	14:9478895|9498411	.	-	1.6415	3.58362	1.69938	2.73248	0.0635789	3.96374	0.027901	0.542379	0
chr15	29932361	29939777	15:29932361|29939777	.	+	1.84168	3.52762	1.49647	1.22962	0	3.63591	0	0.180793	0
chr5	103157325	103170388	5:103157325|103170388	.	-	0.600548	1.53984	0.684826	0.478185	0.0635789	0.566249	0.0558019	0.0451983	0
chr6	106060673	106078157	6:106060673|106078157	.	+	0.0800731	0.223976	0.12682	0.102468	0.0953684	0.178815	0	0	0
chr17	38012333	38057746	17:38012333|38057746	.	-	0.0800731	0.391958	0.101456	0.17078	0	0.0596051	0	0	0
chr9	10212402	10258500	9:10212402|10258500	.	+	0.0800731	0.223976	0.0760918	0	0	0.149013	0	0	0
chr13	109772484	109778778	13:109772484|109778778	.	-	0.760695	2.07178	1.44574	1.26377	0.57221	2.23519	0.195307	1.44634	0
chr18	14243638	14259662	18:14243638|14259662	.	-	0.640585	0.643931	0.304367	0.307404	0.0635789	0.238421	0	0	0
chr1	107918199	107919548	1:107918199|107919548	.	-	0	0.027997	0.177547	0	0	0.0298026	0.0558019	0.0451983	0
chr3	44298411	44303573	3:44298411|44303573	.	-	0.160146	0.0839911	0.152184	0.034156	0	0.0894077	0	0	0
chr14	6245495	6251584	14:6245495|6251584	.	+	0.200183	0.167982	0.101456	0.102468	0.0635789	0.208618	0	0.0451983	0
chr6	142596765	142602446	6:142596765|142602446	.	+	1.16106	0.811914	0.938465	0.273248	0	0.417236	0.0837029	0.361586	0.144657
chr2	78352353	78370930	2:78352353|78370930	.	+	0.240219	0.419955	0.253639	0.034156	0	0.238421	0	0.0451983	0
chr3	107031560	107034523	3:107031560|107034523	.	-	0.240219	0.615934	0.329731	0.273248	0.0317895	0.625854	0	0.361586	0
chr1	265975443	265977595	1:265975443|265977595	.	+	0.240219	0.475949	0.228275	0.102468	0	0.298026	0	0.0903966	0
chr9	104937948	104965029	9:104937948|104965029	.	+	0.520475	0.951899	0.253639	0.204936	0	0.149013	0.027901	0	0
chr14	56675693	56691085	14:56675693|56691085	.	+	0.320293	0.419955	0.405823	0.0683121	0	0.208618	0	0.0903966	0
chr3	16486968	16487913	3:16486968|16487913	.	-	0.0800731	0.699925	0.253639	0	0	0.0894077	0	0	0
chr6	69121910	69170871	6:69121910|69170871	.	-	0.0800731	0.251973	0.0507278	0.102468	0	0.11921	0	0	0
chr1	34820886	34976153	1:34820886|34976153	.	+	0.0800731	0.139985	0.0760918	0.17078	0	0.506644	0	0.0451983	0
chr1	90220788	90269663	1:90220788|90269663	.	-	0.680622	1.17587	0.862373	0.307404	0	1.01329	0	0.361586	0
chr13	68846781	68855419	13:68846781|68855419	.	+	0.280256	0.447952	0.177547	0.102468	0	0.11921	0	0.0451983	0
chr2	41990793	41996912	2:41990793|41996912	.	+	0.0800731	0.27997	0.279003	0.0683121	0	0.0596051	0	0	0
chr15	125773918	125777791	15:125773918|125777791	.	-	0.240219	0.419955	0.101456	0.034156	0	0.0894077	0	0	0
chr7	86044906	86061957	7:86044906|86061957	.	-	0.200183	0.111988	0.101456	0	0	0.149013	0	0	0
chr12	11669306	11672541	12:11669306|11672541	.	-	5.16472	8.81906	4.21041	4.74769	0.413263	10.9077	0.334812	1.94353	0
chr13	1512144	1535345	13:1512144|1535345	.	-	0.240219	0.55994	0.202911	0.034156	0	0.178815	0	0	0
chr15	133907049	133909848	15:133907049|133909848	.	-	0.240219	0.447952	0.304367	0.307404	0.127158	0.387433	0	0.0451983	0
chr1	136158848	136161624	1:136158848|136161624	.	+	0.0800731	0.167982	0.0760918	0.102468	0	0.238421	0	0.0903966	0
chr18	43322169	43352834	18:43322169|43352834	.	-	0.400366	0.615934	0.12682	0.102468	0	0	0	0	0
chr6	148455504	148456764	6:148455504|148456764	.	-	0.600548	1.76381	0.989193	0.307404	0	0.149013	0	0.0451983	0
chr1	128441347	128447960	1:128441347|128447960	.	+	0.0800731	0.27997	0.101456	0.136624	0	0.238421	0	0	0
chr9	24916811	24920113	9:24916811|24920113	.	+	1.00091	2.09978	0.811645	0.034156	0	0.0894077	0.0558019	0	0
chr18	693027	701075	18:693027|701075	.	+	0.480439	1.56783	0.659462	0.034156	0	0.268223	0	0.135595	0
chr1	90238341	90255853	1:90238341|90255853	.	-	0.240219	0.0839911	0.0507278	0.136624	0	0.208618	0	0	0
chr9	75905635	75949857	9:75905635|75949857	.	-	0.0400366	0.0839911	0	0.102468	0	0.0596051	0.027901	0.0451983	0
chr2	4743317	4752017	2:4743317|4752017	.	+	0.400366	0.419955	0.456551	0.204936	0	0.238421	0	0.225991	0
chr10	59913525	59926809	10:59913525|59926809	.	+	0.440402	1.48384	0.887737	0.239092	0	0.745064	0	0.135595	0
chr13	121798856	121802974	13:121798856|121802974	.	-	1.80165	3.44363	2.38421	1.09299	0.0953684	1.49013	0	0.497181	0
chr11	78756445	78765451	11:78756445|78765451	.	+	0.160146	0.055994	0.101456	0	0	0.0894077	0	0	0
chr11	3208399	3208876	11:3208399|3208876	.	-	2.32212	3.49963	1.92766	2.22014	0.381473	3.90414	0.027901	1.49154	0.0723284
chr6	135297631	135313598	6:135297631|135313598	.	+	0.360329	0.811914	0.355095	0.102468	0	0.387433	0	0	0
chr15	106414678	106420964	15:106414678|106420964	.	+	0.0800731	0.111988	0.0760918	0.034156	0	0.0894077	0	0	0
chr2	148884280	148889499	2:148884280|148889499	.	-	0.280256	0.895905	0.0760918	0	0	0	0	0	0
chr13	52433336	52446046	13:52433336|52446046	.	-	0.480439	0.531943	0.456551	0.273248	0	0.357631	0	0.135595	0
chr14	60813334	60813820	14:60813334|60813820	.	-	1.32121	1.93179	0.811645	0.273248	0.158947	0.476841	0.0558019	0.135595	0
chr11	49141097	49145731	11:49141097|49145731	.	-	0.12011	0.419955	0.228275	0.034156	0	0.0596051	0	0.135595	0
chr13	146058078	146078858	13:146058078|146078858	.	-	5.48501	11.6748	6.34098	1.50287	0.222526	3.24848	0.111604	0.903966	0
chr7	121224913	121226354	7:121224913|121226354	.	-	0.320293	0.363961	0.431187	0.0683121	0	0.149013	0	0	0
chr5	99261643	99271612	5:99261643|99271612	.	-	0.240219	0.195979	0.228275	0.204936	0	0.387433	0	0.180793	0
chr15	15928996	15936972	15:15928996|15936972	.	+	0.440402	0.363961	0.380459	0.102468	0	0.268223	0	0.0903966	0
chr9	131342413	131348762	9:131342413|131348762	.	+	0.0800731	0.167982	0.177547	0.034156	0	0.0596051	0	0	0
chr1	146128967	146194348	1:146128967|146194348	.	-	1.00091	1.65182	1.77547	0.34156	0.0635789	1.51993	0	0.180793	0
chr1	83018121	83024373	1:83018121|83024373	.	+	0.160146	0.335964	0.177547	0	0	0.0298026	0	0	0
chr10	9712990	9725416	10:9712990|9725416	.	+	0.160146	0.195979	0.152184	0.17078	0	0	0	0	0
chr1	235970787	235977603	1:235970787|235977603	.	+	0.160146	0.587937	0.202911	0.136624	0	0.327828	0	0.0903966	0
chr18	17598680	17613850	18:17598680|17613850	.	-	0.12011	0.27997	0.228275	0.273248	0	0.0894077	0	0	0
chr7	13232916	13237201	7:13232916|13237201	.	+	0	0.0839911	0	0.204936	0	0.0596051	0.027901	0.0903966	0
chr7	97906851	97910353	7:97906851|97910353	.	-	0.280256	0.251973	0.0507278	0.136624	0	0.0894077	0	0	0
chr13	192346236	192351974	13:192346236|192351974	.	-	0.12011	0.195979	0.101456	0.0683121	0	0.149013	0	0	0
chr1	207190793	207194651	1:207190793|207194651	.	+	1.40128	3.02368	1.75011	0.922213	0.0953684	1.34112	0.027901	0.225991	0
chr1	130274868	130277126	1:130274868|130277126	.	+	0.0800731	0.587937	0.355095	0.17078	0	0.327828	0	0.0451983	0
chr2	135356735	135361038	2:135356735|135361038	.	+	0.400366	0.755919	0.380459	0.239092	0	0.804669	0	0.0903966	0
chr2	129675013	129681112	2:129675013|129681112	.	-	0.200183	0.251973	0.101456	0.102468	0.0635789	0.476841	0	0	0
chr4	119216681	119229594	4:119216681|119229594	.	-	0.12011	0.391958	0.202911	0.17078	0	0.0894077	0	0	0
chr12	20216955	20217947	12:20216955|20217947	.	-	0.160146	0.195979	0.152184	0.136624	0.0317895	0.0894077	0	0	0
chr7	80681160	80685870	7:80681160|80685870	.	-	0	0.027997	0	0	0	0.0596051	0.027901	0.0903966	0
chr1	593018	611340	1:593018|611340	.	+	0.440402	1.48384	0.279003	0.273248	0	0.834472	0	0	0
chr6	135291965	135296176	6:135291965|135296176	.	+	0.480439	1.25987	0.989193	0.034156	0	0.655656	0	0.180793	0
chr12	7592600	7595678	12:7592600|7595678	.	+	0.680622	0.55994	0.228275	0.375716	0.0317895	0.357631	0.0837029	0.27119	0
chr17	13900084	13915744	17:13900084|13915744	.	-	0.12011	0.531943	0.228275	0.0683121	0	0.0298026	0	0.0451983	0
chr8	38417833	38425519	8:38417833|38425519	.	-	0.720658	1.31586	0.786281	0.239092	0	0.178815	0	0.180793	0
chr3	44578551	44582778	3:44578551|44582778	.	+	0.200183	0.27997	0.0760918	0.034156	0	0.0298026	0	0	0
chr13	75615215	75652667	13:75615215|75652667	.	+	0.160146	0.671928	0.329731	0.17078	0	0.208618	0	0	0
chr8	31058226	31064029	8:31058226|31064029	.	-	0.240219	0.391958	0.0760918	0.034156	0.0953684	0.298026	0	0.135595	0
chr15	60287841	60318148	15:60287841|60318148	.	+	0.400366	1.37185	0.405823	0.102468	0	0.149013	0	0.0451983	0
chr13	200773854	200779336	13:200773854|200779336	.	+	0.160146	0.475949	0.152184	0.102468	0	0.0596051	0	0	0
chr2	114358053	114371287	2:114358053|114371287	.	-	0.0800731	0.895905	0.431187	0.0683121	0	0.625854	0	0.135595	0
chr8	115813182	115827826	8:115813182|115827826	.	-	0.200183	0.251973	0.152184	0.0683121	0	0.0596051	0	0	0
chr7	46971594	46981624	7:46971594|46981624	.	-	0.12011	0.195979	0.279003	0.0683121	0	0.0894077	0	0.316388	0
chr13	74783978	74786263	13:74783978|74786263	.	-	0.280256	0.27997	0.202911	0.0683121	0.254316	0.357631	0	0.225991	0
chr10	19806730	19813461	10:19806730|19813461	.	+	0.280256	0.671928	0.431187	0.34156	0.158947	1.1623	0.0837029	0.316388	0
chr15	56676852	56677121	15:56676852|56677121	.	+	0	0.111988	0.12682	0.136624	0	0.536446	0.0558019	0.0451983	0
chr4	106122922	106123902	4:106122922|106123902	.	+	2.60238	6.07535	1.95302	0.751433	0.158947	2.2948	0	0.27119	0
chr1	92459864	92460262	1:92459864|92460262	.	-	0.12011	0.167982	0.152184	0	0	0.0596051	0.027901	0	0
chr4	93736189	93749340	4:93736189|93749340	.	+	0.200183	0.055994	0.0507278	0	0	0.0894077	0	0	0
chr2	58545155	58545782	2:58545155|58545782	.	-	0.0800731	0.111988	0.0760918	0	0	0.149013	0	0	0
chr1	186415390	186418273	1:186415390|186418273	.	-	0.160146	0.335964	0.202911	0.17078	0	0.178815	0	0	0
chr4	65211747	65219019	4:65211747|65219019	.	+	0.160146	0.223976	0.0760918	0	0	0.11921	0	0	0
chr1	34896732	35005706	1:34896732|35005706	.	+	0.280256	0.335964	0.0507278	0.0683121	0	0.447038	0	0	0
chr9	85677739	85698198	9:85677739|85698198	.	-	0.160146	0.643931	0.177547	0.239092	0.0317895	0.834472	0	0.180793	0
chr3	41980348	41991443	3:41980348|41991443	.	-	0.12011	0.0839911	0.0507278	0	0	0.0298026	0	0	0
chr14	12876520	12879522	14:12876520|12879522	.	+	0.200183	0.195979	0.101456	0.136624	0	0.774867	0	0.0903966	0
chr7	41366635	41372594	7:41366635|41372594	.	-	0.320293	0.951899	0.329731	0.34156	0	0.178815	0	0.0903966	0
chr17	32117204	32127002	17:32117204|32127002	.	-	0.12011	0.055994	0.177547	0.0683121	0	0	0	0	0
chr1	184715052	184717478	1:184715052|184717478	.	-	1.12102	2.29576	1.03992	0.444029	0	0.476841	0	0.0903966	0
chr11	15719260	15724518	11:15719260|15724518	.	-	0.12011	0.307967	0.177547	0.478185	0.158947	0.0894077	0	0.180793	0
chr13	68603983	68611602	13:68603983|68611602	.	-	0.280256	0.335964	0.12682	0.273248	0	0.864274	0	0	0
chr18	1881339	1908209	18:1881339|1908209	.	+	0.720658	0.839911	0.380459	0.375716	0	0.417236	0	0.0903966	0
chr5	73586132	73620071	5:73586132|73620071	.	+	0.0800731	0.335964	0.152184	0.273248	0.127158	0.178815	0	0	0
chr1	107763496	107763896	1:107763496|107763896	.	+	1.56143	1.62383	0.786281	0.273248	0	1.43052	0.0558019	0.0903966	0
chr9	122373762	122385171	9:122373762|122385171	.	+	0.280256	0.223976	0.152184	0.102468	0	0.0894077	0	0	0
chr13	195361319	195365295	13:195361319|195365295	.	-	0.0800731	0.27997	0.202911	0.034156	0	0	0	0	0
chr14	135367778	135410483	14:135367778|135410483	.	-	0.0800731	0.223976	0.202911	0.0683121	0	0.208618	0	0	0
chr6	147645917	147694383	6:147645917|147694383	.	-	0.160146	0.27997	0.177547	0.102468	0	0.238421	0	0.0903966	0
chr1	33672928	33685503	1:33672928|33685503	.	+	0.0800731	0.475949	0.355095	0.648965	0	0.357631	0.027901	0.677974	0
chrX	68915977	68931508	X:68915977|68931508	.	-	0.320293	0.643931	0.202911	0.102468	0.0317895	0.149013	0	0	0
chr9	96246259	96308959	9:96246259|96308959	.	+	0.160146	0.447952	0.659462	0.102468	0	0.327828	0	0.0451983	0
chr12	36103170	36105578	12:36103170|36105578	.	-	0.200183	0.335964	0.0760918	0.034156	0.0317895	0.238421	0	0.0451983	0
chr16	22550953	22557287	16:22550953|22557287	.	-	0.0800731	0.055994	0.0760918	0	0	0	0	0	0
chr2	15132030	15138180	2:15132030|15138180	.	+	0.240219	0.195979	0.12682	0.102468	0	0.327828	0	0.0451983	0
chr5	7594740	7603935	5:7594740|7603935	.	+	0.760695	1.14788	0.837009	0.751433	0	0.655656	0.0558019	0.135595	0
chr9	95398689	95406551	9:95398689|95406551	.	+	0.200183	0.167982	0.12682	0.102468	0	0.149013	0	0	0
chr11	69105921	69131726	11:69105921|69131726	.	+	0.12011	0.27997	0.101456	0.102468	0	0.0298026	0	0	0
chr1	114716401	114727059	1:114716401|114727059	.	-	0.400366	0.755919	0.760918	0.239092	0	0.357631	0.027901	0.0451983	0
chr13	1859167	1877815	13:1859167|1877815	.	-	0.12011	0.0839911	0.0507278	0	0	0.11921	0	0.0451983	0
chr2	87254645	87264182	2:87254645|87264182	.	+	0.440402	0.867908	0.202911	0.273248	0	0.596051	0	0.0903966	0
chr1	49470632	49476453	1:49470632|49476453	.	+	1.44132	2.43574	0.608734	0.136624	0	0.149013	0	0	0
chr1	95846715	95847499	1:95846715|95847499	.	+	1.24113	3.49963	1.64865	0.751433	0.190737	2.50342	0	0.497181	0
chr2	76365624	76370837	2:76365624|76370837	.	+	0.280256	0.251973	0.0507278	0.0683121	0	0.0894077	0	0	0
chr5	57861554	57868868	5:57861554|57868868	.	+	0.160146	0.0839911	0.101456	0.102468	0	0.0298026	0	0	0
chr13	122190540	122191051	13:122190540|122191051	.	+	0.240219	0.55994	0.405823	0	0	0.417236	0.0837029	0.0451983	0
chr1	180431150	180431593	1:180431150|180431593	.	-	1.08099	3.10767	0.862373	0.922213	0	1.46033	0	0.677974	0
chr7	109906158	109913183	7:109906158|109913183	.	-	0.12011	0.111988	0.0507278	0.0683121	0	0	0	0	0
chr14	23351791	23353660	14:23351791|23353660	.	-	0.160146	0.531943	0.177547	0.102468	0	0.447038	0	0.0903966	0
chr6	95925563	95938136	6:95925563|95938136	.	+	0.320293	0.447952	0.0760918	0.034156	0	0.298026	0	0.0451983	0
chr1	19643979	19654272	1:19643979|19654272	.	+	0.12011	0.223976	0.12682	0	0	0.11921	0	0	0
chr3	107609926	107644742	3:107609926|107644742	.	+	1.12102	1.59583	1.1921	0.409873	0.0953684	1.22191	0.027901	0.316388	0
chr15	111355335	111358243	15:111355335|111358243	.	-	0.0800731	0.111988	0.355095	0.239092	0	0.11921	0	0.135595	0
chr1	163457570	163467256	1:163457570|163467256	.	-	0.240219	0.195979	0.101456	0	0	0.0298026	0	0.0451983	0
chr10	5788969	5801969	10:5788969|5801969	.	+	0.12011	0.531943	0.12682	0.102468	0	0.0894077	0	0.135595	0
chr18	1551289	1561079	18:1551289|1561079	.	-	0.12011	0.0839911	0.0507278	0	0.0635789	0.178815	0	0	0
chr9	22646148	22709301	9:22646148|22709301	.	-	0.0800731	0.111988	0.0507278	0	0	0	0	0	0
chr14	42010977	42017488	14:42010977|42017488	.	+	0.0800731	0.111988	0.0507278	0	0	0.0298026	0	0	0
chr18	9099418	9104859	18:9099418|9104859	.	+	0.320293	0.55994	0.304367	0.0683121	0.127158	0.149013	0	0.0903966	0
chr7	58137959	58146958	7:58137959|58146958	.	+	0.360329	0.335964	0.177547	0.034156	0	0.357631	0.027901	0	0
chr13	30524874	30564659	13:30524874|30564659	.	-	0.0800731	0.251973	0.101456	0	0	0.149013	0	0	0
chr3	26088613	26095563	3:26088613|26095563	.	-	0.12011	0.0839911	0.0760918	0.034156	0	0.149013	0	0	0
chr4	42200765	42206174	4:42200765|42206174	.	+	0.160146	0.0839911	0.0507278	0	0	0	0	0	0
chr13	70406477	70408175	13:70406477|70408175	.	-	3.24296	4.78749	2.71394	1.91274	0.158947	3.06966	0.0558019	0.858767	0
chr13	91368437	91378095	13:91368437|91378095	.	+	1.16106	3.10767	1.16674	0.922213	0.0317895	1.01329	0	0	0
chr4	106615165	106616242	4:106615165|106616242	.	-	0.200183	0.643931	0.355095	0	0	0.0596051	0	0	0
chr1	99045293	99046690	1:99045293|99046690	.	-	0.440402	0.755919	0.634098	0.239092	0	0.745064	0	0	0
chr4	98500781	98502211	4:98500781|98502211	.	+	0.0800731	0.0839911	0.177547	0	0	0.0298026	0	0	0
chr6	159709435	159721332	6:159709435|159721332	.	+	0.0800731	0.167982	0.253639	0.273248	0.158947	0.298026	0.027901	0	0
chr11	713800	714610	11:713800|714610	.	+	0.640585	0.979896	0.304367	0.478185	0.0953684	0.625854	0.027901	0.135595	0.108493
chr2	116611881	116636115	2:116611881|116636115	.	+	0.200183	0.139985	0.177547	0.136624	0	0.208618	0	0	0
chr3	122181582	122200101	3:122181582|122200101	.	+	0.200183	0.0839911	0.253639	0.136624	0	0.327828	0	0.0451983	0
chr5	60221275	60249461	5:60221275|60249461	.	+	0.12011	0.391958	0.202911	0.0683121	0	0.596051	0	0	0
chr14	125166873	125172090	14:125166873|125172090	.	+	0.160146	0.195979	0.12682	0.0683121	0	0.149013	0	0	0
chr5	28843589	28844046	5:28843589|28844046	.	+	0.0800731	0.167982	0.101456	0.102468	0	0.238421	0	0.0451983	0
chr9	10229873	10343622	9:10229873|10343622	.	+	0.160146	0.111988	0.12682	0	0	0.0298026	0	0	0
chr18	51298397	51302868	18:51298397|51302868	.	+	0.400366	0.783917	0.253639	0.0683121	0	0.625854	0.027901	0.0903966	0
chr8	15085506	15087512	8:15085506|15087512	.	+	0.320293	0.223976	0.380459	0	0	0	0	0	0
chr15	76266532	76292128	15:76266532|76292128	.	+	0.0800731	0.223976	0.0760918	0.17078	0	0.11921	0	0	0
chr5	85222902	85235485	5:85222902|85235485	.	-	0.160146	0.0839911	0.0760918	0	0	0	0	0	0
chr18	54192244	54270584	18:54192244|54270584	.	-	0.760695	1.51184	1.2682	0.204936	0.0635789	0.655656	0	0.180793	0
chr1	243353403	243354450	1:243353403|243354450	.	-	0.160146	0.671928	0.380459	0	0	0.11921	0	0	0
chr10	63908020	63912175	10:63908020|63912175	.	+	0.680622	1.37185	0.634098	0.648965	0	0.596051	0	0.135595	0
chr15	54941029	54945702	15:54941029|54945702	.	+	0.0800731	0.27997	0.202911	0	0	0.0894077	0	0	0
chr8	85435253	85449129	8:85435253|85449129	.	+	0.0800731	0.251973	0.12682	0.239092	0	0.208618	0	0	0
chr13	140290847	140332735	13:140290847|140332735	.	+	0.440402	1.48384	0.253639	0.102468	0	0.655656	0	0	0
chr10	68491183	68502497	10:68491183|68502497	.	-	0.440402	0.615934	0.228275	0.102468	0	0.476841	0	0	0
chr9	105054994	105061896	9:105054994|105061896	.	-	1.6415	3.83559	1.72475	1.4004	0.349684	2.41401	0.027901	1.08476	0.0361642
chr18	19077166	19087733	18:19077166|19087733	.	-	0.0800731	0.0839911	0.0507278	0	0	0	0	0	0
chr8	30738034	30752751	8:30738034|30752751	.	-	0.160146	0.391958	0.101456	0.0683121	0	0	0	0	0
chr3	26102245	26107737	3:26102245|26107737	.	-	0.360329	0.419955	0.0760918	0.204936	0	0.11921	0.027901	0.0451983	0
chr10	5812067	5812467	10:5812067|5812467	.	+	0.12011	0.27997	0.0760918	0.102468	0	0.178815	0	0	0
chr4	77612564	77621690	4:77612564|77621690	.	+	0.0800731	0.139985	0.152184	0.034156	0	0.0298026	0	0	0
chr2	9746481	9746684	2:9746481|9746684	.	+	0.160146	0.195979	0.12682	0	0	0	0	0	0
chr5	16315891	16322891	5:16315891|16322891	.	+	0.0800731	0.27997	0.202911	0	0	0.208618	0	0.225991	0
chr13	30495982	30507598	13:30495982|30507598	.	-	0.160146	0.167982	0.202911	0	0	0.178815	0	0	0
chr18	10794878	10806244	18:10794878|10806244	.	+	0.12011	0.923902	0.177547	0.034156	0	0.11921	0	0	0
chr2	61364330	61366847	2:61364330|61366847	.	-	0.12011	0.391958	0.228275	0.273248	0	0.417236	0.0558019	0.135595	0
chr3	28638834	28657996	3:28638834|28657996	.	+	0.0800731	0.195979	0.0507278	0.0683121	0	0.0894077	0	0.135595	0
chr4	71936785	71939607	4:71936785|71939607	.	+	1.12102	2.51973	1.16674	0.512341	0	1.10269	0	0.768371	0
chr6	72271906	72276745	6:72271906|72276745	.	+	0.640585	0.923902	0.634098	0.136624	0.190737	0.238421	0	0	0
chr9	125947610	125957407	9:125947610|125957407	.	-	0.200183	0.671928	0.279003	0.409873	0	0.327828	0	0.0451983	0
chr7	37922045	37927684	7:37922045|37927684	.	+	0.400366	0.783917	0.202911	0.444029	0	0.417236	0.111604	0.27119	0
chr15	59341631	59353857	15:59341631|59353857	.	+	0.0800731	0.139985	0.152184	0	0	0.0894077	0	0.180793	0
chr1	57349315	57354474	1:57349315|57354474	.	-	0.320293	0.27997	0.329731	0.136624	0	0.11921	0	0.0903966	0
chr4	48711428	48776275	4:48711428|48776275	.	+	1.36124	0.923902	0.405823	0.0683121	0	0.178815	0	0	0
chr13	122727540	122750151	13:122727540|122750151	.	+	0.560512	1.37185	0.177547	0.0683121	0	0.685459	0	0	0
chr12	12488604	12657864	12:12488604|12657864	.	-	0.160146	0.223976	0.0760918	0	0	0	0	0	0
chr13	73619280	73631399	13:73619280|73631399	.	+	0.160146	0.0839911	0.0760918	0	0	0.0596051	0	0	0
chr7	120464280	120470247	7:120464280|120470247	.	-	0.160146	0.475949	0.329731	0.034156	0	0.0596051	0	0	0
chr15	81033539	81037449	15:81033539|81037449	.	-	0.0800731	0.335964	0.228275	0.204936	0	0.268223	0	0.0451983	0
chr12	61279324	61286652	12:61279324|61286652	.	-	0.360329	0.923902	0.12682	0.17078	0	0.417236	0.0558019	0	0
chr13	200710376	200714208	13:200710376|200714208	.	+	0.200183	0.475949	0.177547	0.136624	0	0.596051	0	0.0903966	0
chr2	73280306	73281077	2:73280306|73281077	.	+	0.320293	0.391958	0.0507278	0.512341	0	0.536446	0	0.27119	0
chr3	77936961	77946126	3:77936961|77946126	.	+	0.520475	0.839911	0.279003	0.444029	0	0.357631	0	0.0903966	0
chr15	56744495	56789645	15:56744495|56789645	.	+	0.360329	0.811914	0.12682	0.956369	0	1.43052	0.027901	0	0
chr6	98754169	98790460	6:98754169|98790460	.	-	0.0800731	0.475949	0.0760918	0	0	0.0596051	0	0	0
chr9	124171128	124171991	9:124171128|124171991	.	+	0.200183	0.447952	0.152184	0.136624	0	0.417236	0	0	0
chr1	169678853	169693145	1:169678853|169693145	.	+	0.400366	0.447952	0.0507278	0.0683121	0	0.387433	0	0.135595	0
chr2	60466633	60468872	2:60466633|60468872	.	-	0.240219	0.671928	0.177547	0.102468	0	0.238421	0	0	0
chr4	50473240	50486463	4:50473240|50486463	.	-	0.0800731	0.167982	0.202911	0.0683121	0	0	0	0	0
chr7	117718801	117728559	7:117718801|117728559	.	+	1.2011	3.10767	1.34429	0.683121	0	1.34112	0.0558019	0.27119	0
chr10	68671265	68688441	10:68671265|68688441	.	+	0.880804	1.31586	1.14138	1.53702	0.190737	2.95045	0.0558019	0.903966	0
chr7	19265492	19273195	7:19265492|19273195	.	+	1.48135	0.699925	1.24283	0.375716	0	2.05638	0	0.542379	0
chr4	19360870	19367922	4:19360870|19367922	.	+	0.520475	0.811914	0.659462	0	0	0.11921	0	0	0
chr9	38511461	38565438	9:38511461|38565438	.	-	0.160146	0.391958	0.228275	0.102468	0	0	0	0	0
chr2	594391	606966	2:594391|606966	.	+	0.320293	0.447952	0.228275	0.375716	0	0.298026	0	0	0
chr5	88253163	88273584	5:88253163|88273584	.	+	0.960878	4.47952	1.1921	0.785589	0	1.31131	0	0.135595	0
chr1	229113433	229128231	1:229113433|229128231	.	+	0.560512	0.307967	0.279003	0.136624	0	0.178815	0	0	0
chr11	63740098	63751684	11:63740098|63751684	.	+	0.12011	0.111988	0.0760918	0	0	0	0	0.0451983	0
chr12	47197656	47204903	12:47197656|47204903	.	+	0.160146	0.363961	0.0760918	0.512341	0.0953684	0.298026	0.027901	0	0
chr12	16822210	16844840	12:16822210|16844840	.	+	0.240219	0.419955	0.0760918	0.034156	0	0.149013	0	0.0451983	0
chr11	50762620	50773425	11:50762620|50773425	.	-	0.640585	4.36753	1.1921	1.29793	0.0953684	1.75835	0	0.406784	0
chr13	33727416	33738611	13:33727416|33738611	.	-	0.200183	0.727922	0.152184	0.239092	0	0.178815	0	0	0
chr9	12097454	12106836	9:12097454|12106836	.	-	0.280256	0.139985	0.0760918	0	0	0.11921	0	0.0451983	0
chr8	40198261	40200697	8:40198261|40200697	.	+	0.360329	0.531943	0.329731	0.273248	0.127158	0.387433	0	0.27119	0
chr2	42861755	42933590	2:42861755|42933590	.	+	0.12011	0.139985	0.0507278	0	0	0.268223	0	0.0903966	0
chr11	12842165	12854933	11:12842165|12854933	.	-	0.12011	0.195979	0.228275	0.0683121	0	0	0	0.0903966	0
chr17	50761600	50762333	17:50761600|50762333	.	+	0.160146	0.167982	0.279003	0	0.0317895	0.357631	0	0	0.0361642
chr7	60748007	60757895	7:60748007|60757895	.	-	0.880804	1.48384	0.837009	0.444029	0.254316	0.894077	0	0.406784	0
chr6	28736919	28743372	6:28736919|28743372	.	+	0.400366	0.0839911	0.101456	0	0	0.0298026	0	0.0903966	0
chr13	197148771	197154110	13:197148771|197154110	.	-	0.240219	0.0839911	0.0760918	0	0	0	0	0	0
chr6	14762341	14783640	6:14762341|14783640	.	-	0.0800731	0.055994	0.0507278	0	0	0	0	0	0
chr1	228032343	228034973	1:228032343|228034973	.	-	0.12011	0.195979	0.12682	0	0	0.11921	0	0	0
chr2	115882846	115897120	2:115882846|115897120	.	+	0.240219	0.0839911	0.152184	0.0683121	0.127158	0.149013	0	0	0
chr8	74626204	74627248	8:74626204|74627248	.	+	0.280256	0.531943	0.202911	0.034156	0	0.178815	0	0.225991	0
chr1	166036953	166058413	1:166036953|166058413	.	+	4.52413	9.32301	4.59087	3.51807	0.445052	8.46393	0.139505	2.35031	0
chrX	61915168	61935991	X:61915168|61935991	.	-	0.200183	0.419955	0.456551	0.136624	0	0.11921	0	0.0903966	0
chr9	19883798	19909216	9:19883798|19909216	.	-	0.0800731	0.195979	0.0760918	0.0683121	0	0.0298026	0	0	0
chr11	21807483	21813745	11:21807483|21813745	.	-	0.240219	0.391958	0.304367	0.0683121	0	0.178815	0	0.0451983	0
chr13	25706237	25715600	13:25706237|25715600	.	-	0.480439	1.11988	0.735554	1.09299	0	0.864274	0	0.27119	0
chr6	109131969	109150901	6:109131969|109150901	.	-	1.00091	1.34386	0.431187	0.614809	0.0317895	0.685459	0	0.0451983	0
chr6	82442094	82462831	6:82442094|82462831	.	+	0.520475	1.09188	1.14138	0.683121	0.158947	1.34112	0.027901	0.135595	0
chr8	42908218	42941575	8:42908218|42941575	.	-	0.0800731	0.27997	0.253639	0	0	0	0	0	0
chr18	18676123	18680631	18:18676123|18680631	.	-	0.160146	0.223976	0.177547	0.34156	0.0317895	0.11921	0	0	0
chr6	69106984	69179898	6:69106984|69179898	.	-	0.240219	0.643931	0.58337	0.136624	0	0.208618	0	0	0
chr13	21819108	21838494	13:21819108|21838494	.	-	0.12011	0.391958	0.0760918	0.17078	0	0.208618	0	0	0
chr10	68645780	68671405	10:68645780|68671405	.	+	0.480439	0.755919	0.228275	0.239092	0	0.506644	0	0	0
chr8	103291768	103341634	8:103291768|103341634	.	+	0.200183	0.363961	0.0507278	0.239092	0	0.178815	0	0.225991	0
chr4	46892870	46897315	4:46892870|46897315	.	-	0.440402	0.335964	0.253639	0.614809	0	0.745064	0	0.0903966	0
chr1	126674492	126678967	1:126674492|126678967	.	-	0.160146	0.055994	0.0507278	0.0683121	0	0.0298026	0	0.135595	0
chr18	5802822	5817459	18:5802822|5817459	.	+	0.320293	0.503946	0.152184	0.204936	0	0.476841	0	0.0451983	0
chr1	180236106	180248510	1:180236106|180248510	.	-	0.160146	0.503946	0.228275	0.34156	0	0.298026	0	0	0
chr1	52146557	52179177	1:52146557|52179177	.	+	2.5223	10.4429	0.431187	0.17078	0	0.0298026	0	0	0
chr6	93582755	93587453	6:93582755|93587453	.	-	0.280256	0.139985	0.202911	0.136624	0	0.0596051	0	0	0
chr6	149980707	149982958	6:149980707|149982958	.	-	0.840768	0.419955	0.380459	0.273248	0	0.566249	0	0.0903966	0
chr11	76098494	76120252	11:76098494|76120252	.	+	0	0.111988	0	0.0683121	0	0.11921	0.027901	0.135595	0
chr1	165162980	165167901	1:165162980|165167901	.	-	0.240219	0.503946	0.279003	0.034156	0	0.357631	0	0.0903966	0
chr5	6007304	6014815	5:6007304|6014815	.	+	0.600548	0.363961	0.0760918	0.614809	0	0.625854	0.027901	0.135595	0
chr9	113011355	113156402	9:113011355|113156402	.	+	0.280256	0.027997	0.304367	0.409873	0	0.566249	0.027901	0.0451983	0
chr10	24774960	24779098	10:24774960|24779098	.	-	0.400366	1.62383	1.11601	0.34156	0.127158	0.625854	0	0.0903966	0
chr13	77444936	77463301	13:77444936|77463301	.	-	0.0800731	0.27997	0.228275	0.034156	0	0.0596051	0	0	0
chr12	37490006	37517080	12:37490006|37517080	.	-	0.12011	0.111988	0.202911	0.034156	0	0.0596051	0	0	0
chr1	248467612	248474020	1:248467612|248474020	.	+	2.16197	2.26776	2.96758	1.16131	0	4.14256	0	1.03956	0
chr4	66517358	66549885	4:66517358|66549885	.	-	0.840768	1.17587	0.481914	0.0683121	0	0	0	0	0
chr4	79834117	79836538	4:79834117|79836538	.	+	0.400366	0.447952	0.684826	0.34156	0.0317895	0.774867	0.0558019	0.0903966	0
chr3	24207087	24222862	3:24207087|24222862	.	-	0.160146	0.139985	0.0760918	0	0	0.0596051	0	0	0
chr8	84188605	84189357	8:84188605|84189357	.	-	1.36124	2.43574	1.1921	0.546497	0.222526	1.34112	0.111604	0.225991	0
chr1	206068176	206244725	1:206068176|206244725	.	+	0.240219	0.755919	0.279003	0	0	0.0298026	0	0	0
chr17	22282692	22317483	17:22282692|22317483	.	-	0.0800731	0.419955	0.101456	0	0	0.0596051	0	0	0
chrX	111851065	111867418	X:111851065|111867418	.	-	0.200183	0.699925	0.279003	0.853901	0	0.953682	0	1.03956	0
chr18	661134	669113	18:661134|669113	.	+	0.480439	0.167982	0.405823	0.204936	0	0.536446	0	0.0903966	0
chr1	265769164	265793548	1:265769164|265793548	.	-	0.0800731	0.27997	0.0507278	0	0	0.11921	0	0	0
chr13	167824035	167842322	13:167824035|167842322	.	-	0.0800731	0.307967	0.279003	0.17078	0	0.596051	0	0.0903966	0
chr8	116266128	116294261	8:116266128|116294261	.	+	0.400366	0.447952	0.152184	0.17078	0	0.149013	0	0	0
chr12	60361138	60370222	12:60361138|60370222	.	-	0.160146	0.055994	0.101456	0.375716	0	0.208618	0	0	0
chr6	160413189	160417430	6:160413189|160417430	.	-	1.16106	2.07178	0.862373	0.478185	0.0635789	0.983485	0.0558019	0.361586	0
chr9	84105161	84119222	9:84105161|84119222	.	-	0.12011	0.167982	0.177547	0	0	0.0596051	0	0	0
chr3	113272703	113299665	3:113272703|113299665	.	+	0.920841	2.43574	0.963829	0.102468	0	0.357631	0.027901	0.361586	0
chr1	208322288	208389714	1:208322288|208389714	.	+	0.0800731	0.335964	0.355095	0.0683121	0	0.298026	0	0	0
chr2	16007196	16021491	2:16007196|16021491	.	+	0.640585	0.951899	0.101456	0.34156	0	0.715262	0	0.406784	0
chr14	131989399	132000084	14:131989399|132000084	.	+	0.440402	1.28786	0.532642	0.546497	0	0.923879	0	0.542379	0
chr6	79099871	79117862	6:79099871|79117862	.	-	0.200183	0.195979	0.0760918	0	0	0	0	0	0
chr4	94476170	94476592	4:94476170|94476592	.	+	0.400366	0.811914	0.304367	0.307404	0	0.268223	0	0.0903966	0
chr13	158599501	158604772	13:158599501|158604772	.	+	0.360329	0.223976	0.329731	0.102468	0	0.387433	0	0	0
chr5	35635564	35638764	5:35635564|35638764	.	-	1.12102	2.12777	1.11601	0.546497	0.0317895	1.43052	0	0	0
chr13	77417167	77431049	13:77417167|77431049	.	-	1.12102	1.81981	1.44574	1.67365	0.158947	1.72855	0.0837029	0.723172	0
chr14	20281913	20309806	14:20281913|20309806	.	+	0.480439	1.09188	0.405823	0.17078	0	0.506644	0	0.0451983	0
chr7	68772734	68796771	7:68772734|68796771	.	-	0.0800731	0.139985	0.0760918	0.0683121	0	0.178815	0	0	0
chr4	83253912	83260866	4:83253912|83260866	.	-	0.520475	1.23187	0.58337	0.239092	0	0.447038	0.0558019	0.135595	0
chr2	144473587	144485328	2:144473587|144485328	.	+	0.200183	1.11988	0.329731	0.444029	0	0.506644	0	0.0903966	0
chr1	57782427	57785737	1:57782427|57785737	.	-	0.240219	0.391958	0.431187	0.034156	0	0.715262	0	0.135595	0
chr16	24193110	24213797	16:24193110|24213797	.	-	0.680622	0.783917	0.532642	0.17078	0	0.238421	0	0.225991	0
chr2	139908352	139909610	2:139908352|139909610	.	+	0.0400366	0.027997	0.177547	0.751433	0	1.43052	0.195307	0.813569	0
chr17	17591384	17596265	17:17591384|17596265	.	+	0.160146	0.447952	0.177547	0.0683121	0	0.149013	0	0	0
chr1	182709191	182720865	1:182709191|182720865	.	-	0.0800731	0.335964	0.0507278	0.136624	0	0.178815	0	0	0
chr3	10962194	10962666	3:10962194|10962666	.	+	0.200183	0.307967	0.177547	0.17078	0	0.268223	0.027901	0.0903966	0
chr10	46256460	46270179	10:46256460|46270179	.	+	0.200183	0.251973	0.101456	0	0	0	0	0	0
chr14	76222527	76230840	14:76222527|76230840	.	-	0.240219	0.0839911	0.152184	0.136624	0	0.11921	0	0	0
chr15	95122041	95124354	15:95122041|95124354	.	-	0.12011	0.111988	0.12682	0.034156	0.127158	0.298026	0	0.135595	0
chr10	68491183	68518239	10:68491183|68518239	.	-	0.12011	0.447952	0.177547	0.102468	0	0.11921	0	0.180793	0
chr2	621540	627163	2:621540|627163	.	+	0.640585	1.62383	0.558006	0.239092	0	1.1623	0.027901	0.0903966	0
chr3	19374195	19378539	3:19374195|19378539	.	+	0.12011	0.55994	0.177547	0.204936	0	0.268223	0	0	0
chr15	68288487	68294367	15:68288487|68294367	.	+	1.24113	1.03589	0.481914	0.409873	0.127158	0.238421	0	0.0451983	0
chr18	38110775	38117535	18:38110775|38117535	.	-	0.800731	2.57573	0.938465	0.478185	0.0635789	1.46033	0.0558019	0.542379	0
chr15	100164717	100202655	15:100164717|100202655	.	-	0.160146	0.223976	0.101456	0	0	0.0298026	0	0	0
chr9	55994299	56013767	9:55994299|56013767	.	-	0.560512	1.31586	0.101456	0.273248	0	0.268223	0	0	0
chr9	45849114	45857383	9:45849114|45857383	.	-	0.640585	0.55994	0.380459	0	0	0.506644	0	0	0
chr16	49107259	49112899	16:49107259|49112899	.	+	0.200183	0.335964	0.202911	0.102468	0	0.357631	0	0.0903966	0
chr15	47775145	47780980	15:47775145|47780980	.	-	0.0800731	0.195979	0.304367	0	0.0953684	0	0.027901	0.0451983	0
chr7	91547494	91548524	7:91547494|91548524	.	-	0.0400366	0.419955	0.12682	0.102468	0	0.476841	0.0558019	0.0903966	0
chr9	44252883	44253448	9:44252883|44253448	.	-	0.640585	0.363961	0.228275	0.034156	0	0.149013	0	0.225991	0
chr12	47612008	47615439	12:47612008|47615439	.	-	0.280256	0.251973	0.177547	0.034156	0	0.11921	0	0	0
chr1	55666252	55694602	1:55666252|55694602	.	+	0.280256	1.06389	0.380459	0.307404	0	0.536446	0	0	0
chr15	83254391	83263333	15:83254391|83263333	.	+	0.320293	0.307967	0.279003	0.375716	0	0.417236	0	0.135595	0
chr9	130613266	130615328	9:130613266|130615328	.	-	0.240219	0.195979	0.101456	0.102468	0	0	0	0	0
chr8	112677571	112681698	8:112677571|112681698	.	-	0.320293	0.419955	0.202911	0.136624	0	0.298026	0	0.0451983	0
chr9	131287324	131290316	9:131287324|131290316	.	+	0.200183	0.335964	0.355095	0.204936	0	0.0596051	0	0	0
chr4	9069265	9078056	4:9069265|9078056	.	-	0.0800731	0.055994	0.0507278	0.0683121	0	0.0596051	0	0	0
chr17	32377490	32393236	17:32377490|32393236	.	+	0.160146	0.335964	0.279003	0	0	0	0	0	0
chr12	60375325	60376920	12:60375325|60376920	.	-	1.24113	1.9038	1.21747	1.33209	0.286105	2.08618	0	0.677974	0.0361642
chr1	246238089	246257483	1:246238089|246257483	.	-	0.480439	0.475949	0.12682	0	0	0.0596051	0	0	0
chr17	38031884	38042472	17:38031884|38042472	.	-	0.0800731	0.111988	0.0760918	0	0	0.0298026	0.027901	0	0
chr4	50356925	50364239	4:50356925|50364239	.	+	1.32121	1.42785	0.684826	0.819745	0	0.894077	0.027901	0	0
chr6	106936502	106954430	6:106936502|106954430	.	+	0.840768	3.7796	1.06528	0.239092	0	1.01329	0	0.135595	0
chr18	33619620	33693444	18:33619620|33693444	.	+	0.0800731	0.251973	0.177547	0	0	0	0	0	0
chr12	59758053	59768376	12:59758053|59768376	.	+	0.200183	0.335964	0.177547	0.204936	0	0.268223	0	0	0
chr14	55770332	55789427	14:55770332|55789427	.	+	1.28117	1.65182	1.2682	1.57118	0.127158	4.29157	0	0.451983	0
chr7	91432352	91438716	7:91432352|91438716	.	-	0.640585	1.17587	0.735554	0.239092	0	0.298026	0	0	0
chr18	5145677	5155852	18:5145677|5155852	.	+	0.0800731	0.139985	0.228275	0.034156	0	0.536446	0	0	0
chr6	91571476	91576562	6:91571476|91576562	.	+	0.600548	0.391958	0.228275	0	0	0.298026	0	0	0
chr4	111114950	111124029	4:111114950|111124029	.	-	0.200183	0.195979	0.0507278	0	0	0.0596051	0	0	0
chr1	260559754	260564338	1:260559754|260564338	.	-	0.480439	0.895905	0.431187	0.307404	0.0635789	0.327828	0	0.135595	0
chr2	136311223	136320614	2:136311223|136320614	.	-	0.320293	0.615934	0.405823	0.273248	0.0317895	0.625854	0.027901	0.135595	0
chr6	71295602	71299202	6:71295602|71299202	.	-	0.200183	0.783917	0.456551	0.102468	0	0.596051	0	0.0903966	0
chr3	57892680	57898889	3:57892680|57898889	.	-	0.0800731	0.055994	0.0507278	0	0	0.715262	0	0.0451983	0
chr1	113320667	113343845	1:113320667|113343845	.	+	0.12011	0.139985	0.12682	0	0.0953684	0.0894077	0	0	0
chr15	46236003	46236269	15:46236003|46236269	.	-	0.0800731	0.167982	0.177547	0.034156	0.0635789	0.0596051	0	0	0
chr1	209264311	209265789	1:209264311|209265789	.	+	0.320293	1.34386	1.34429	0.648965	0.0953684	0.864274	0.027901	0.451983	0
chr11	24857303	24858237	11:24857303|24858237	.	-	0.12011	0.167982	0.101456	0.034156	0	0.298026	0.0558019	0	0
chr11	68934898	68982241	11:68934898|68982241	.	+	0.160146	0.0839911	0.0760918	0	0	0.0894077	0	0	0
chr15	112808098	112844349	15:112808098|112844349	.	-	0.0800731	0.335964	0.177547	0.204936	0	0.0894077	0	0	0
chr13	157615688	157620327	13:157615688|157620327	.	+	0.0800731	0.531943	0.228275	0.204936	0	0.417236	0	0	0
chr3	121918073	121944155	3:121918073|121944155	.	+	0.0800731	0.335964	0.0760918	0.034156	0	0.149013	0	0	0
chr3	4303785	4308978	3:4303785|4308978	.	-	0.280256	0.811914	1.11601	0.239092	0	0.238421	0.027901	0.451983	0
chr12	20784237	20784842	12:20784237|20784842	.	-	0.12011	0.195979	0.12682	0.0683121	0	0.0596051	0	0.0903966	0
chr16	71262565	71266608	16:71262565|71266608	.	-	0.160146	0.251973	0.279003	0	0	0.208618	0	0.0903966	0
chr7	33634073	33654408	7:33634073|33654408	.	+	0.240219	0.139985	0.202911	0.0683121	0	0.208618	0	0.135595	0
chr1	83094579	83112794	1:83094579|83112794	.	-	0.12011	0.475949	0.253639	0.17078	0	0.11921	0	0.135595	0
chr13	180606799	180641372	13:180606799|180641372	.	+	0.720658	1.31586	0.58337	0.922213	0.0317895	0.774867	0	0.180793	0
chr12	43520344	43526438	12:43520344|43526438	.	-	0.600548	0.867908	0.456551	0.239092	0	1.01329	0	0	0
chr3	11731299	11733763	3:11731299|11733763	.	+	1.04095	2.96768	0.71019	0.444029	0.254316	2.23519	0.0558019	0.361586	0.108493
chr11	14608535	14623293	11:14608535|14623293	.	+	0.200183	0.167982	0.0760918	0	0	0.0298026	0	0	0
chr11	5577247	5581004	11:5577247|5581004	.	+	0.240219	0.55994	0.101456	0.17078	0	0.268223	0	0.316388	0
chrX	13305101	13310994	X:13305101|13310994	.	-	0.440402	0.811914	0.684826	0.546497	0	0.953682	0	0.135595	0
chr6	98826750	98842928	6:98826750|98842928	.	-	1.40128	3.97558	2.20666	1.22962	0	2.65243	0	0.632776	0
chr2	66252542	66252936	2:66252542|66252936	.	-	0.200183	0.531943	0.177547	0.034156	0.0635789	0.476841	0.027901	0.0451983	0
chr6	162996494	163003050	6:162996494|163003050	.	+	0.0800731	0.055994	0.12682	0.034156	0	0.11921	0	0	0
chr14	73035685	73046223	14:73035685|73046223	.	+	0.160146	0.615934	0.253639	0	0	0.11921	0	0	0
chr17	37852424	37854328	17:37852424|37854328	.	+	2.5223	4.53552	2.20666	1.02468	0	1.87756	0	0.903966	0
chr16	19612614	19651638	16:19612614|19651638	.	-	0.12011	0.139985	0.0760918	0	0	0.149013	0	0	0
chr4	66841442	66850448	4:66841442|66850448	.	-	0.0400366	0.391958	0.202911	0.034156	0	0.0596051	0.027901	0.0903966	0
chr8	55258150	55261626	8:55258150|55261626	.	+	0.0800731	0.167982	0.0507278	0	0	0	0	0	0
chr6	169018075	169039679	6:169018075|169039679	.	+	0.240219	0.223976	0.12682	0.136624	0	0.298026	0	0	0
chr18	9065917	9084316	18:9065917|9084316	.	+	1.96179	3.27565	1.01456	1.02468	0	0.625854	0.027901	0.27119	0
chr6	28931494	28932927	6:28931494|28932927	.	+	0	0	0	0	0	0.0298026	0.139505	0.0451983	0
chr9	121616521	121622956	9:121616521|121622956	.	+	0.0800731	0.27997	0.101456	0.102468	0	0.0596051	0	0.0451983	0
chr6	1466441	1472876	6:1466441|1472876	.	-	1.52139	2.04378	0.659462	0.204936	0	0.506644	0	0.27119	0
chr14	55065406	55077074	14:55065406|55077074	.	+	0.160146	0.0839911	0.177547	0	0	0	0	0	0
chr7	86036358	86058691	7:86036358|86058691	.	-	0.0800731	0.167982	0.0760918	0.102468	0	0	0	0	0
chr16	44446274	44455050	16:44446274|44455050	.	+	0.560512	0.951899	0.481914	0.102468	0.0953684	0.387433	0	0.180793	0
chr13	197371647	197372023	13:197371647|197372023	.	+	0.200183	0.223976	0.380459	0.0683121	0	0.0298026	0.027901	0.0451983	0
chr9	48152108	48168468	9:48152108|48168468	.	+	1.24113	4.75949	1.06528	0.819745	0.0635789	1.01329	0	0.135595	0
chr6	46384742	46385814	6:46384742|46385814	.	-	0.12011	0.139985	0.228275	0	0.0317895	0.0596051	0	0.0903966	0
chr2	15968765	15970677	2:15968765|15970677	.	+	0.640585	0.923902	0.760918	0.307404	0	1.31131	0	0	0
chr3	44544594	44546528	3:44544594|44546528	.	+	0.160146	0.335964	0.228275	0.0683121	0	0.208618	0	0.135595	0
chr6	82220584	82222549	6:82220584|82222549	.	+	0.400366	0.895905	0.253639	0.17078	0	0.238421	0.027901	0.0903966	0.0361642
chr5	44260657	44267166	5:44260657|44267166	.	+	0.240219	0.363961	0.279003	0	0	0	0	0	0
chr9	136962230	136972049	9:136962230|136972049	.	-	0.240219	0.419955	0.0507278	0.102468	0	0.625854	0	0	0
chr3	44174961	44183383	3:44174961|44183383	.	+	0.200183	0.307967	0.177547	0	0	0.0298026	0	0	0
chr1	182147249	182169099	1:182147249|182169099	.	-	0.200183	0.363961	0.12682	0.17078	0	0.268223	0	0	0
chr13	202855455	202875571	13:202855455|202875571	.	-	0.0800731	0.531943	0.101456	0	0	0.178815	0	0	0
chr4	83028286	83047297	4:83028286|83047297	.	-	0.560512	1.23187	0.735554	0.580653	0	1.1921	0	0.135595	0
chr6	52977944	52982531	6:52977944|52982531	.	+	0.240219	0.615934	0.507278	0.444029	0	0.357631	0	0.451983	0
chr6	103910117	103911289	6:103910117|103911289	.	-	1.28117	2.09978	0.887737	0.683121	0.0635789	2.08618	0	0.225991	0
chr6	109117107	109167296	6:109117107|109167296	.	-	0.0800731	0.391958	0.152184	0.0683121	0	0.149013	0	0.0451983	0
chr12	15148218	15151238	12:15148218|15151238	.	-	0.12011	0.307967	0.101456	0.478185	0.127158	0.476841	0	0.0903966	0
chr6	104048465	104049643	6:104048465|104049643	.	-	0.12011	0.195979	0.0760918	0	0	0.0596051	0	0	0
chr4	124894039	124943084	4:124894039|124943084	.	-	0.0800731	1.28786	0.659462	0	0	0.149013	0	0	0
chr4	9061831	9069356	4:9061831|9069356	.	-	0.12011	0.195979	0.101456	0.0683121	0	0.327828	0	0.135595	0
chr6	80956390	80960170	6:80956390|80960170	.	+	0.320293	1.00789	0.329731	0.17078	0	0.536446	0	0.0903966	0
chr17	37980007	37991181	17:37980007|37991181	.	-	0.200183	0.419955	0.0760918	0.546497	0	0.476841	0	0.135595	0
chr13	31448023	31473909	13:31448023|31473909	.	-	0.12011	0.335964	0.253639	0.0683121	0	0.0298026	0	0.225991	0
chr12	27528864	27534535	12:27528864|27534535	.	+	0	0.195979	0.0253639	0.136624	0	0.0596051	0.027901	0.0451983	0
chr5	3739281	3754014	5:3739281|3754014	.	-	0.560512	1.14788	0.431187	0.34156	0	0.596051	0	0.0903966	0
chr14	71093567	71097952	14:71093567|71097952	.	+	1.04095	2.04378	0.837009	0.546497	0.0317895	1.01329	0	0.180793	0
chr10	25754105	25773920	10:25754105|25773920	.	+	0.0800731	0.195979	0.0760918	0.0683121	0	0.178815	0	0	0
chr4	65639135	65643870	4:65639135|65643870	.	-	0.600548	0.867908	0.279003	0.136624	0	0.298026	0	0	0
chr7	113130074	113138055	7:113130074|113138055	.	-	0.360329	0.615934	0.355095	0.17078	0	0.387433	0	0.0451983	0
chr9	126275211	126281024	9:126275211|126281024	.	+	0.0800731	0.195979	0.152184	0	0	0.0596051	0	0.0903966	0
chr5	33860701	33862629	5:33860701|33862629	.	+	0.240219	0.699925	0.177547	0.17078	0	0.268223	0	0	0
chr3	107214187	107226304	3:107214187|107226304	.	-	0.12011	0.111988	0.0760918	0.17078	0	0.208618	0	0	0
chr1	250824310	251036348	1:250824310|251036348	.	+	0.12011	0.447952	0.202911	0.102468	0	0.208618	0	0	0
chr6	75038901	75043103	6:75038901|75043103	.	+	0.880804	2.46374	0.431187	0.0683121	0.0953684	0.625854	0	0.135595	0
chr14	71203630	71204093	14:71203630|71204093	.	-	0.240219	0.251973	0.0507278	0	0	0.387433	0	0.0451983	0
chr12	23604388	23616154	12:23604388|23616154	.	-	0.200183	0.335964	0.101456	0.136624	0	0.178815	0	0	0
chr1	264056789	264064006	1:264056789|264064006	.	-	0.0800731	0.139985	0.101456	0	0	0	0	0	0
chrX	19987739	19995816	X:19987739|19995816	.	-	0.480439	1.73582	0.58337	0.580653	0	0.804669	0	0.587578	0
chr1	116193122	116206833	1:116193122|116206833	.	+	0.0800731	0.251973	0.0507278	0	0	0.0298026	0	0	0
chr6	75042627	75043103	6:75042627|75043103	.	+	0.640585	1.62383	0.202911	0.512341	0	0.596051	0	0.135595	0
chr6	69391257	69392466	6:69391257|69392466	.	-	0.320293	0.335964	0.101456	0.0683121	0.0635789	0.298026	0	0	0
chr3	28653795	28692651	3:28653795|28692651	.	+	0.400366	0.811914	0.202911	0.273248	0	0.536446	0	0	0
chr18	42554763	42590713	18:42554763|42590713	.	-	0.200183	0.867908	0.152184	0.0683121	0	0.208618	0	0.0451983	0
chr6	85664602	85681933	6:85664602|85681933	.	+	0.0800731	0.251973	0.0760918	0.034156	0	0.0894077	0	0.135595	0
chr15	140199412	140202579	15:140199412|140202579	.	-	0.200183	0.419955	0.202911	0.102468	0.0635789	0.506644	0	0	0
chr9	41453661	41454859	9:41453661|41454859	.	-	0	0.0839911	0	0.034156	0	0.0298026	0.027901	0.0903966	0
chr13	30544508	30555481	13:30544508|30555481	.	-	0.320293	0.335964	0.786281	0.136624	0	0.387433	0	0.0903966	0
chr1	263985598	263997722	1:263985598|263997722	.	+	0.0800731	0.251973	0.0507278	0.17078	0	0.208618	0	0	0
chr11	45222332	45246755	11:45222332|45246755	.	+	0.640585	0.755919	0.152184	0.273248	0	0.208618	0.027901	0.225991	0
chr1	85926481	85964180	1:85926481|85964180	.	-	0.920841	2.07178	0.811645	0.17078	0	0.447038	0	0.0451983	0
chr1	251874674	251908862	1:251874674|251908862	.	-	0.880804	0.811914	0.355095	0.239092	0	0.566249	0	0	0
chr5	6020925	6023525	5:6020925|6023525	.	+	0.0800731	0.195979	0.101456	0	0	0.0894077	0	0	0
chr13	162388403	162401582	13:162388403|162401582	.	-	0.160146	0.335964	0.0760918	0.34156	0	0.596051	0	0	0
chr2	142406868	142407330	2:142406868|142407330	.	+	0.280256	0.55994	0.253639	0.204936	0	0.238421	0	0	0
chr11	51531489	51547197	11:51531489|51547197	.	+	0.360329	0.195979	0.0760918	0.0683121	0	0.178815	0	0	0
chr1	33884806	33901143	1:33884806|33901143	.	-	0.0800731	0.223976	0.202911	0.17078	0	0.417236	0	0.225991	0
chr12	26770017	26771864	12:26770017|26771864	.	+	0.12011	0.167982	0.101456	0	0	0.0596051	0	0	0
chr3	11771884	11782001	3:11771884|11782001	.	+	0.720658	1.79181	1.14138	0.956369	0	1.1921	0.0558019	0.361586	0
chr2	15967840	15974446	2:15967840|15974446	.	+	0.0800731	0.335964	0.12682	0	0	0.0298026	0	0	0
chr3	113259005	113276969	3:113259005|113276969	.	+	0.480439	0.55994	0.558006	0.034156	0	0.238421	0	0.0903966	0
chr8	115598064	115618279	8:115598064|115618279	.	+	0.400366	0.951899	0.431187	0.273248	0	0.625854	0	0	0
chr15	76166995	76170355	15:76166995|76170355	.	+	0.400366	0.335964	0.177547	0.204936	0	0.238421	0	0.135595	0
chr14	103553553	103564282	14:103553553|103564282	.	+	1.2011	1.53984	1.06528	0.785589	0	1.10269	0	0.723172	0
chr1	112996635	113013582	1:112996635|113013582	.	-	1.48135	3.35964	0.71019	0.273248	0	1.01329	0	0.0903966	0
chr4	123141694	123147614	4:123141694|123147614	.	+	0.12011	0.251973	0.152184	0.17078	0	0.0298026	0	0	0
chr3	110442415	110455791	3:110442415|110455791	.	-	0.360329	0.643931	0.279003	0.17078	0	0.178815	0	0.135595	0
chr3	42001403	42012685	3:42001403|42012685	.	-	1.00091	2.37975	1.52184	0.751433	0	1.04309	0	0.135595	0
chr10	43523156	43524659	10:43523156|43524659	.	+	0.720658	1.8758	0.837009	0.546497	0.158947	1.34112	0.0837029	0	0
chr13	26937843	26939503	13:26937843|26939503	.	-	0.360329	0.335964	0.202911	0.0683121	0	0.268223	0	0	0
chr1	90821147	90825823	1:90821147|90825823	.	+	0.160146	0.951899	0.279003	0.034156	0.0635789	0.238421	0	0.0903966	0
chr1	254621255	254631949	1:254621255|254631949	.	+	0.160146	0.111988	0.101456	0	0	0.0596051	0	0	0
chr6	44113709	44125379	6:44113709|44125379	.	+	0.240219	0.419955	0.177547	0	0	0.0596051	0	0	0
chr1	127195769	127196307	1:127195769|127196307	.	-	0.400366	0.615934	0.481914	0.0683121	0	0.238421	0.0837029	0.361586	0
chr9	48152108	48163416	9:48152108|48163416	.	+	0.0800731	0.0839911	0.0760918	0	0	0.0596051	0	0	0
chr7	78519438	78520854	7:78519438|78520854	.	+	0.0800731	0.0839911	0.0760918	0.102468	0	0.238421	0	0	0
chr12	54651213	54655388	12:54651213|54655388	.	-	0.0400366	0.055994	0.12682	0.239092	0	0.268223	0.111604	0.406784	0
chr3	72871099	72888556	3:72871099|72888556	.	+	0.200183	0.195979	0.152184	0	0.0317895	0.0596051	0.027901	0.225991	0
chr16	21519866	21540786	16:21519866|21540786	.	-	0.240219	0.951899	0.684826	0.17078	0	0.566249	0	0	0
chr13	66493801	66495580	13:66493801|66495580	.	-	7.12651	13.9145	6.82289	6.31887	0.762947	8.1063	0.27901	1.94353	0.0361642
chr5	78321047	78322495	5:78321047|78322495	.	+	0.12011	0.503946	0.228275	0.546497	0	0.447038	0	0.497181	0
chrX	16498488	16513238	X:16498488|16513238	.	-	0.760695	1.51184	1.03992	1.7078	0.254316	4.32137	0.0558019	1.12996	0
chr14	112981467	113006500	14:112981467|113006500	.	-	0.200183	0.0839911	0.152184	0.0683121	0	0.149013	0	0	0
chr2	138308109	138320744	2:138308109|138320744	.	+	0.800731	3.10767	1.14138	0.648965	0.0317895	1.1325	0	0.0903966	0
chr17	53012907	53043217	17:53012907|53043217	.	-	0.0800731	0.531943	0.0760918	0.136624	0	0	0	0	0
chr7	47969622	47972734	7:47969622|47972734	.	-	1.52139	3.02368	0.963829	0.683121	0	0.923879	0	0.451983	0
chr13	68599627	68611602	13:68599627|68611602	.	-	0.360329	0.27997	0.355095	0.034156	0	0.149013	0	0	0
chr2	132309460	132337186	2:132309460|132337186	.	+	0.0800731	0.391958	0.253639	0.136624	0.0317895	0.0894077	0	0	0
chr5	33533423	33545826	5:33533423|33545826	.	+	0.0800731	1.45584	0.405823	0.273248	0	0.149013	0	0	0
chr1	138126809	138141536	1:138126809|138141536	.	+	0.12011	0.223976	0.12682	0	0	0.327828	0	0	0
chr8	33399031	33432916	8:33399031|33432916	.	-	0.280256	1.03589	0.507278	0.136624	0	0.417236	0	0	0
chr13	138689544	138692413	13:138689544|138692413	.	+	0.520475	1.00789	1.16674	1.05884	0	1.54973	0.027901	0.225991	0
chr2	132325084	132337186	2:132325084|132337186	.	+	1.32121	3.41564	2.89149	4.03041	0.667579	3.93394	0.0837029	0.994362	0
chr1	34166378	34213181	1:34166378|34213181	.	-	0.12011	0.195979	0.152184	0.136624	0.0635789	0.476841	0	0	0
chr3	18470135	18470486	3:18470135|18470486	.	+	0.320293	0.307967	0.329731	0.204936	0	0.476841	0.027901	0.0451983	0
chr13	125857905	126013836	13:125857905|126013836	.	+	0.240219	0.167982	0.355095	0.546497	0.0635789	0.11921	0	0	0
chr12	59351567	59353890	12:59351567|59353890	.	+	0.840768	2.71571	1.09065	0.614809	0	0.745064	0	0.225991	0
chr6	28200860	28239952	6:28200860|28239952	.	+	0.0800731	0.223976	0.0760918	0.034156	0	0.11921	0	0	0
chr9	131873041	131875580	9:131873041|131875580	.	-	0.12011	0.335964	0.12682	0	0	0.149013	0	0.135595	0
chr4	97566524	97576948	4:97566524|97576948	.	-	2.24205	6.04736	1.97839	0.990525	0	4.23196	0.0837029	0.587578	0
chr3	31358570	31359294	3:31358570|31359294	.	+	1.68154	2.8557	2.68858	1.46871	0.57221	3.54651	0.139505	0.361586	0
chr2	144609015	144612731	2:144609015|144612731	.	+	0.880804	0.531943	0.202911	0.444029	0.0953684	0.476841	0	0.225991	0
chr2	89079718	89081961	2:89079718|89081961	.	+	0.12011	0.307967	0.101456	0.136624	0	0.238421	0	0.225991	0
chr14	11902656	11908167	14:11902656|11908167	.	+	0.280256	0.475949	0.405823	0.0683121	0.0317895	0.298026	0	0.0451983	0
chr9	120607167	120628488	9:120607167|120628488	.	+	0.160146	0.167982	0.279003	0.409873	0	0.11921	0.027901	0.180793	0
chr16	64608442	64669823	16:64608442|64669823	.	+	1.80165	2.01579	1.16674	1.57118	0.349684	1.10269	0	0.858767	0
chr12	38083733	38093378	12:38083733|38093378	.	+	0.480439	0.811914	0.71019	0.648965	0	0.387433	0.027901	0	0
chr11	67477011	67524738	11:67477011|67524738	.	-	0.320293	0.363961	0.177547	0.17078	0	0.238421	0	0	0
chr12	14697840	14708065	12:14697840|14708065	.	+	0.0800731	0.363961	0.0253639	0.17078	0	0.149013	0.0558019	0.225991	0
chr8	11712865	11724812	8:11712865|11724812	.	-	0.600548	1.79181	1.24283	0.922213	0	0.625854	0	0.316388	0
chr5	104341858	104354883	5:104341858|104354883	.	-	0.0800731	0.139985	0.12682	0.034156	0	0.0596051	0	0	0
chr17	37836857	37854328	17:37836857|37854328	.	+	0.12011	0.111988	0.152184	0.239092	0	0.0298026	0	0	0
chr13	135736998	135739109	13:135736998|135739109	.	-	0.480439	1.14788	0.481914	0.17078	0.127158	0.238421	0	0	0
chr1	16341534	16356103	1:16341534|16356103	.	+	0.160146	0.251973	0.0507278	0.0683121	0	0	0	0.0903966	0
chr4	88723352	88740487	4:88723352|88740487	.	-	0.400366	1.03589	0.507278	0.307404	0	0.596051	0	0.361586	0
chr9	20571857	20583599	9:20571857|20583599	.	-	0.0800731	0.111988	0.152184	0.034156	0	0	0	0	0
chr6	158113662	158125574	6:158113662|158125574	.	-	0.720658	1.00789	0.304367	0.444029	0.0635789	0.447038	0.111604	0.542379	0
chr9	19883798	19897853	9:19883798|19897853	.	-	0.160146	0.671928	0.304367	0.239092	0.0317895	0.357631	0	0.180793	0
chr7	7834546	7834992	7:7834546|7834992	.	-	0.0800731	0.055994	0.0507278	0.136624	0	0.0596051	0	0	0
chr5	6010064	6014815	5:6010064|6014815	.	+	1.16106	1.59583	0.456551	0.580653	0.0317895	0.745064	0.0837029	0.903966	0
chr18	1875193	1881411	18:1875193|1881411	.	+	1.40128	4.28354	1.69938	0.888057	0	1.25171	0	0.451983	0
chr18	29115878	29142960	18:29115878|29142960	.	-	0.200183	0.839911	0.279003	0.17078	0	0.178815	0	0	0
chr8	60674068	60766689	8:60674068|60766689	.	+	0.200183	0.167982	0.12682	0	0	0	0	0	0
chr3	94510639	94519807	3:94510639|94519807	.	-	0.12011	0.615934	0.177547	0.0683121	0	0.178815	0	0.0903966	0
chr8	43600697	43602937	8:43600697|43602937	.	-	0.160146	0.643931	0.253639	0.17078	0	0.0298026	0	0	0
chr1	90803041	90805557	1:90803041|90805557	.	+	5.56508	6.07535	3.52558	3.48392	0.0635789	2.95045	0	1.40115	0
chrX	67336836	67379977	X:67336836|67379977	.	-	4.32395	9.85495	7.76136	2.28845	0.540421	7.09301	0	0.542379	0
chr4	14647967	14655035	4:14647967|14655035	.	+	0.240219	0.27997	0.0760918	0.0683121	0	0.178815	0	0	0
chr11	675689	676545	11:675689|676545	.	+	0.280256	0.671928	0.253639	0.0683121	0.0953684	0.238421	0	0	0
chr17	35445889	35452830	17:35445889|35452830	.	+	0.0800731	0.0839911	0.405823	0.102468	0	0.0298026	0	0.0451983	0
chr14	85602428	85640805	14:85602428|85640805	.	+	0.12011	0.251973	0.228275	0.034156	0	0.327828	0	0.0903966	0
chr1	158981020	158988560	1:158981020|158988560	.	-	0.0800731	0.0839911	0.101456	0	0	0.0298026	0	0	0
chr2	85594121	85597549	2:85594121|85597549	.	+	0.200183	0.251973	0.228275	0.034156	0	0.417236	0	0.0451983	0
chr1	189746194	189757590	1:189746194|189757590	.	+	0.760695	0.615934	0.659462	0.614809	0	0.983485	0	0.451983	0
chr16	18853042	18873158	16:18853042|18873158	.	+	0.0800731	0.587937	0.12682	0.136624	0	0.268223	0.027901	0.0903966	0
chr4	124925939	124943084	4:124925939|124943084	.	-	0.160146	0.503946	0.101456	0.136624	0	0.0298026	0	0.0451983	0
chr5	100357377	100373794	5:100357377|100373794	.	-	0.160146	0.531943	0.152184	0.034156	0	0	0	0	0
chr1	138164155	138166855	1:138164155|138166855	.	+	0.320293	0.335964	0.0760918	0.444029	0	0.208618	0	0	0
chr9	234482	244142	9:234482|244142	.	+	0.0800731	0.391958	0.228275	0.102468	0	0.0298026	0	0	0
chr8	73884248	73893587	8:73884248|73893587	.	+	0.200183	0.251973	0.101456	0.136624	0	0.0894077	0	0.27119	0
chr3	18069859	18071726	3:18069859|18071726	.	+	0.520475	0.27997	0.456551	0.717277	0.0317895	1.10269	0.0558019	0.0903966	0
chr17	39143283	39144798	17:39143283|39144798	.	+	0.160146	0.111988	0.329731	0.17078	0	0.178815	0.027901	0.0903966	0
chr14	50139933	50141823	14:50139933|50141823	.	+	0.400366	0.531943	0.405823	0.136624	0	0.357631	0	0	0
chr8	16690863	16755944	8:16690863|16755944	.	-	0.0800731	0.139985	0.0507278	0.17078	0	0.11921	0	0.0903966	0
chr6	42649007	42654143	6:42649007|42654143	.	+	0.0800731	0.111988	0.253639	0.34156	0	0.238421	0	0	0
chr8	1820703	1842362	8:1820703|1842362	.	+	0.0800731	0.223976	0.0760918	0	0	0.0298026	0	0	0
chr7	96417876	96429731	7:96417876|96429731	.	+	0.200183	0.447952	0.304367	0.204936	0	0.268223	0	0	0
chr15	81767223	81799621	15:81767223|81799621	.	-	0.0800731	0.307967	0.177547	0.204936	0	0.149013	0	0	0
chr14	105143817	105147398	14:105143817|105147398	.	-	0.160146	0.363961	0.0760918	0.0683121	0	0.0596051	0	0	0
chr16	44446274	44473184	16:44446274|44473184	.	+	0.400366	0.447952	0.253639	0.17078	0	0.208618	0	0.0903966	0
chr6	18553565	18555525	6:18553565|18555525	.	-	0.760695	1.14788	0.58337	0.375716	0.0317895	0.327828	0.0558019	0.361586	0
chrX	16491482	16513238	X:16491482|16513238	.	-	0.200183	0.307967	0.177547	0.204936	0	0.536446	0	0.0451983	0
chr8	97066763	97075274	8:97066763|97075274	.	-	0.280256	0.167982	0.177547	0.0683121	0	0.208618	0	0.0903966	0
chr15	132086788	132099120	15:132086788|132099120	.	+	0.360329	0.643931	0.177547	0.204936	0	0.178815	0	0	0
chr3	56975159	56975594	3:56975159|56975594	.	+	0.320293	0.419955	0.355095	0.512341	0	0.685459	0	0.723172	0.0361642
chr5	88205186	88212454	5:88205186|88212454	.	+	0.520475	0.587937	0.152184	0	0	0.238421	0.027901	0	0
chr15	48271060	48277942	15:48271060|48277942	.	-	0.160146	0.755919	0.0760918	0.0683121	0	0.327828	0	0.0451983	0
chr15	45021868	45035364	15:45021868|45035364	.	+	0.160146	1.03589	0.558006	0.204936	0	0.208618	0	0.0451983	0
chr3	126954299	126961596	3:126954299|126961596	.	-	0.400366	1.17587	0.887737	0.239092	0	0.327828	0	0.0903966	0
chr9	92497947	92509118	9:92497947|92509118	.	+	0.160146	0.251973	0.0760918	0.034156	0.0635789	0.0894077	0	0	0
chr15	104639356	104650579	15:104639356|104650579	.	-	0.12011	0.055994	0.101456	0.034156	0	0	0	0.0451983	0
chr13	19605022	19620366	13:19605022|19620366	.	+	0.0800731	0.27997	0.12682	0.136624	0	0.11921	0	0.0451983	0
chr18	54149862	54260139	18:54149862|54260139	.	-	0.600548	0.671928	0.684826	0.273248	0	0.357631	0	0.0903966	0
chr16	35117005	35123287	16:35117005|35123287	.	-	0.0800731	0.055994	0.101456	0.034156	0	0.0894077	0	0	0
chr8	60283128	60367699	8:60283128|60367699	.	+	0.160146	0.447952	0.304367	0	0	0.0298026	0	0.0451983	0
chr16	23740869	23745763	16:23740869|23745763	.	-	1.44132	2.96768	2.38421	2.32261	0.381473	3.81473	0.139505	0.677974	0
chr13	77417167	77445610	13:77417167|77445610	.	-	0.440402	0.251973	0.12682	0	0	0.536446	0	0	0
chr8	134920555	134932288	8:134920555|134932288	.	-	0.160146	0.111988	0.228275	0.17078	0	0.953682	0.0558019	0.135595	0.0723284
chr15	31249522	31258862	15:31249522|31258862	.	-	0.0800731	0.167982	0.0760918	0	0	0.0596051	0	0	0
chr9	62207589	62208307	9:62207589|62208307	.	+	0.12011	0.783917	0.152184	0.136624	0	0	0	0.0903966	0
chr16	46495563	46503607	16:46495563|46503607	.	+	0.320293	0.811914	0.12682	0.204936	0	0.536446	0	0	0
chr1	83295333	83295734	1:83295333|83295734	.	+	0.12011	0.699925	0.58337	0.17078	0	0.208618	0	0	0
chr13	173763340	173770537	13:173763340|173770537	.	+	0.12011	0.615934	0.355095	0.17078	0	0.11921	0.027901	0.0451983	0
chr14	90030644	90044289	14:90030644|90044289	.	-	0.320293	0.055994	0.101456	0.17078	0	0.178815	0	0	0
chr1	187388814	187401467	1:187388814|187401467	.	+	0.12011	0.419955	0.329731	0.136624	0.0635789	0.208618	0	0	0
chrX	13155922	13167464	X:13155922|13167464	.	-	1.28117	3.33165	1.11601	0.956369	0.0317895	2.08618	0	0.451983	0
chr4	123140335	123146129	4:123140335|123146129	.	+	0.12011	0.251973	0.355095	0.136624	0	0.327828	0	0.225991	0
chr9	45784065	45785898	9:45784065|45785898	.	+	0.280256	0.167982	0.101456	0.034156	0	0.0894077	0	0	0
chr14	56073932	56077868	14:56073932|56077868	.	+	0.280256	0.55994	0.507278	0.273248	0	0.506644	0	0.0451983	0
chrX	41951030	41967848	X:41951030|41967848	.	-	0.12011	0.251973	0.0507278	0.102468	0	0.298026	0	0	0
chr16	44194905	44214957	16:44194905|44214957	.	-	0.200183	0.475949	0.329731	0.102468	0	0.476841	0	0.180793	0
chr1	266981815	266999838	1:266981815|266999838	.	+	4.84442	12.5147	3.6524	2.35677	0.127158	2.86105	0.111604	0.768371	0
chr12	11892148	11892556	12:11892148|11892556	.	-	0.520475	1.03589	0.634098	0.0683121	0.127158	0.685459	0.0558019	0.0903966	0
chr6	109117107	109150901	6:109117107|109150901	.	-	1.56143	3.86359	1.09065	0.648965	0	1.43052	0	0.27119	0
chr12	60366858	60373400	12:60366858|60373400	.	-	0.160146	0.251973	0.0507278	0	0	0.208618	0.027901	0.0451983	0
chr16	17730698	17736377	16:17730698|17736377	.	-	0.0800731	0.167982	0.101456	0.034156	0	0	0	0.0451983	0
chr14	35512985	35550644	14:35512985|35550644	.	-	0.0800731	0.111988	0.152184	0	0	0.0596051	0	0	0
chr15	72431133	72450009	15:72431133|72450009	.	-	0.0800731	0.531943	0.279003	0.102468	0	0.0596051	0	0	0
chr2	69731802	69734013	2:69731802|69734013	.	+	0.12011	0.055994	0.0760918	0	0	0	0	0	0
chr6	34999715	35053303	6:34999715|35053303	.	+	0.0800731	0.307967	0.0507278	0	0.0317895	0	0	0.135595	0
chr7	64302845	64327181	7:64302845|64327181	.	+	0.200183	0.951899	0.152184	0	0	0.0596051	0	0	0
chr13	108816286	108829633	13:108816286|108829633	.	-	1.84168	4.42353	1.31892	1.63949	0.0635789	2.14578	0	0.497181	0
chr2	38906620	38952768	2:38906620|38952768	.	-	0.12011	0.111988	0.0760918	0	0	0.0298026	0	0	0
chr15	74668450	74673181	15:74668450|74673181	.	-	0.960878	1.67982	0.989193	0.239092	0.0953684	0.298026	0	0	0
chr15	80742917	80754683	15:80742917|80754683	.	-	0.0800731	0.055994	0.101456	0	0	0	0	0	0
chr15	76177104	76192330	15:76177104|76192330	.	+	0.200183	0.139985	0.355095	0.034156	0	0.357631	0	0.316388	0
chr16	19906267	19906628	16:19906267|19906628	.	-	7.76709	5.40342	3.90604	3.62054	0.508631	3.93394	0.111604	1.08476	0
chr13	31573092	31575948	13:31573092|31575948	.	+	1.00091	1.37185	0.760918	0.409873	0.0953684	1.31131	0.0558019	0.180793	0
chr10	16460134	16510634	10:16460134|16510634	.	-	0.160146	0.139985	0.152184	0.034156	0	0	0	0.0451983	0
chr14	131556704	131576631	14:131556704|131576631	.	-	0.880804	2.37975	0.887737	0.17078	0	1.04309	0	0.0903966	0
chr11	48077009	48108814	11:48077009|48108814	.	+	1.16106	4.95547	1.75011	2.52755	1.17621	6.25854	0.362713	0.587578	0.0361642
chr5	6189355	6195200	5:6189355|6195200	.	+	0.200183	0.111988	0.152184	0.239092	0.0317895	0.864274	0.027901	0.135595	0
chr3	69377498	69386742	3:69377498|69386742	.	-	1.00091	1.93179	1.06528	1.02468	0	0.894077	0	0.180793	0
chr11	14579873	14592830	11:14579873|14592830	.	+	0.240219	0.223976	0.12682	0	0	0.11921	0	0.180793	0
chr9	12512347	12516453	9:12512347|12516453	.	-	0.320293	0.363961	0.304367	0.034156	0	0.178815	0	0.0451983	0
chr15	7986395	8044280	15:7986395|8044280	.	+	0.0800731	0.055994	0.0507278	0	0	0.0298026	0	0	0
chr6	88429060	88432891	6:88429060|88432891	.	-	0.160146	0.195979	0.177547	0.102468	0	0.208618	0	0	0
chr4	90161231	90175000	4:90161231|90175000	.	+	0.680622	1.23187	0.329731	0.239092	0	0.268223	0	0	0
chr6	28569464	28571141	6:28569464|28571141	.	-	0.320293	0.307967	0.507278	0.273248	0.0317895	0.476841	0	0.27119	0
chr3	49135557	49135742	3:49135557|49135742	.	-	0.0800731	0.111988	0.253639	0.785589	0.254316	0.0298026	0	0	0
chr9	109442453	109443081	9:109442453|109443081	.	+	0.160146	0.223976	0.355095	0	0	0.268223	0	0	0
chr13	95702963	95703536	13:95702963|95703536	.	-	0.280256	0.307967	0.253639	0.0683121	0	0.238421	0	0.225991	0
chr5	73473989	73475069	5:73473989|73475069	.	-	0.12011	0.223976	0.202911	0	0	0.0894077	0.027901	0.0903966	0
chr2	138308109	138308679	2:138308109|138308679	.	+	2.76252	8.31511	2.66321	2.69833	0.254316	5.7817	0.0837029	1.44634	0
chr8	85357610	85373121	8:85357610|85373121	.	+	0.0800731	0.363961	0.304367	0.102468	0	0.0298026	0	0.0903966	0
chr9	10636306	10647784	9:10636306|10647784	.	+	0.240219	0.923902	0.329731	0.17078	0	0.357631	0	0	0
chr3	126841437	126848971	3:126841437|126848971	.	+	0.12011	0.111988	0.152184	0.204936	0	0.0298026	0	0	0
chr13	24054133	24055520	13:24054133|24055520	.	+	0.160146	0.139985	0.228275	0.0683121	0	0.0596051	0	0	0
chr7	121567316	121571021	7:121567316|121571021	.	+	0	0.111988	0	0	0	0.0298026	0.027901	0.0451983	0
chr4	41968917	41969658	4:41968917|41969658	.	-	0.400366	0.503946	0.152184	0.204936	0	0.0596051	0	0	0
chrX	39036989	39047521	X:39036989|39047521	.	-	0.160146	0.0839911	0.0760918	0	0	0	0	0	0
chr1	128292703	128295890	1:128292703|128295890	.	-	0.12011	0.111988	0.0760918	0.0683121	0	0	0	0	0
chr13	131635186	131642260	13:131635186|131642260	.	-	0.12011	0.0839911	0.101456	0.102468	0	0.0596051	0	0.0451983	0
chr7	55655839	55661779	7:55655839|55661779	.	-	0.160146	0.0839911	0.0760918	0	0	0.11921	0	0	0
chr13	132986164	133007560	13:132986164|133007560	.	+	0.880804	0.839911	0.786281	0.751433	0.0635789	1.1921	0	0.0903966	0
chr1	169420292	169424282	1:169420292|169424282	.	-	0.960878	2.01579	1.09065	1.16131	0.0953684	1.99677	0.111604	0.768371	0
chr15	106867717	106882819	15:106867717|106882819	.	+	4.28391	9.46299	5.04742	1.29793	0.0317895	3.81473	0.0837029	0.858767	0.0723284
chr2	73085600	73104003	2:73085600|73104003	.	+	0.160146	0.643931	0.0760918	0.034156	0	0.0894077	0.027901	0.135595	0
chr14	85619973	85650019	14:85619973|85650019	.	+	0.0800731	0.111988	0.101456	0.0683121	0.0317895	0	0	0.0451983	0
chr10	29569850	29573233	10:29569850|29573233	.	+	0.360329	0.867908	0.456551	0.136624	0	0.447038	0.0837029	0.0451983	0
chr13	1464115	1467192	13:1464115|1467192	.	-	1.2011	2.71571	0.938465	0.444029	0	0.953682	0	0.180793	0
chr13	28871682	28873176	13:28871682|28873176	.	+	0.12011	0.335964	0.456551	0.136624	0.0317895	0.208618	0.027901	0	0
chr9	131873041	131880686	9:131873041|131880686	.	-	0.640585	1.98779	0.963829	1.19546	0.0953684	1.54973	0	0.723172	0
chr4	112443186	112443826	4:112443186|112443826	.	-	0.880804	4.05957	0.938465	0.239092	0	0.11921	0	0.0451983	0
chr15	106128744	106130023	15:106128744|106130023	.	+	0.400366	2.07178	0.58337	0.17078	0	0.536446	0	0.0903966	0
chr14	112705127	112714985	14:112705127|112714985	.	-	2.48227	6.43931	2.40957	1.26377	0	3.30808	0.0558019	0.994362	0
chr8	137747353	137799766	8:137747353|137799766	.	+	0.240219	1.9038	0.405823	0.409873	0	0.178815	0	0	0
chr13	140007530	140008343	13:140007530|140008343	.	+	0.0800731	0.391958	0.380459	0.102468	0	0.387433	0	0	0
chr9	118014576	118051337	9:118014576|118051337	.	-	0.440402	0.167982	0.0760918	0	0	0.0894077	0	0.0451983	0
chr18	33663765	33673693	18:33663765|33673693	.	+	2.04186	6.91526	2.10521	0.683121	0.0317895	1.72855	0.027901	1.31075	0
chr16	68241326	68250610	16:68241326|68250610	.	-	0.920841	2.18377	0.811645	0.34156	0	0.774867	0	0.135595	0
chr6	160413189	160432760	6:160413189|160432760	.	-	0.160146	0.783917	0.329731	0.136624	0	0.268223	0	0.0451983	0
chr5	85319834	85331977	5:85319834|85331977	.	-	0.160146	0.195979	0.0760918	0.034156	0	0.0894077	0	0	0
chr3	121963544	121973942	3:121963544|121973942	.	+	0.0800731	0.111988	0.0760918	0	0	0	0	0	0
chr8	82698451	82719341	8:82698451|82719341	.	+	3.12285	4.64751	1.64865	1.19546	0.0635789	0.864274	0	0.497181	0
chr3	83349428	83358984	3:83349428|83358984	.	+	0.960878	1.8758	1.16674	0.444029	0	0.953682	0.027901	0	0
chr14	90616436	90618550	14:90616436|90618550	.	+	0.400366	0.363961	0.431187	0.444029	0.127158	0.655656	0	0.0451983	0
chr13	148517273	148534946	13:148517273|148534946	.	-	1.72157	6.5793	2.96758	1.43455	0.0317895	1.28151	0.027901	0.180793	0
chr9	53112575	53114635	9:53112575|53114635	.	-	0.320293	0.475949	0.279003	0.034156	0	0.178815	0	0	0
chr6	91566041	91570358	6:91566041|91570358	.	+	0.12011	0.839911	0.12682	0.239092	0	0.178815	0.027901	0.180793	0
chr5	35856278	35860061	5:35856278|35860061	.	+	0.280256	0.335964	0.253639	0.273248	0	0.387433	0	0	0
chr11	25317027	25328875	11:25317027|25328875	.	+	0.160146	0.27997	0.0760918	0	0	0.0596051	0	0	0
chr3	7553137	7555399	3:7553137|7555399	.	-	0.0800731	0.0839911	0.0760918	0.0683121	0	0	0	0.0903966	0
chr4	64777339	64782122	4:64777339|64782122	.	+	0.0800731	0.699925	0.228275	0.307404	0	0.536446	0	0.0451983	0
chr2	47488488	47491725	2:47488488|47491725	.	-	0.200183	0.503946	0.228275	0.17078	0.0635789	0.0894077	0	0	0
chr16	22841618	22846449	16:22841618|22846449	.	+	0.240219	0.391958	0.228275	0.580653	0	0.655656	0.0558019	0.0451983	0
chr1	271373683	271384260	1:271373683|271384260	.	+	0.320293	0.55994	0.253639	0.375716	0	0.625854	0	0	0
chr1	130625416	130628238	1:130625416|130628238	.	-	0.400366	0.307967	0.558006	0.034156	0.0953684	0.238421	0.027901	0	0
chr13	120931036	120935351	13:120931036|120935351	.	-	1.04095	2.21176	0.913101	0.785589	0	0.923879	0.027901	0.0451983	0
chr6	106936502	106939430	6:106936502|106939430	.	+	0.480439	0.755919	0.304367	0.375716	0.0635789	0.11921	0.0558019	0.225991	0
chr7	13423656	13426402	7:13423656|13426402	.	-	0.400366	0.167982	0.101456	0.0683121	0	0.298026	0	0	0
chr11	9132180	9149581	11:9132180|9149581	.	+	0.0800731	0.447952	0.329731	0.034156	0	0.447038	0	0	0
chr1	182335259	182340908	1:182335259|182340908	.	+	0	0.111988	0.228275	0	0.0317895	0.11921	0.027901	0.0451983	0
chr2	73829182	73852681	2:73829182|73852681	.	-	0.200183	1.14788	0.152184	0	0	0.178815	0	0.0903966	0
chr6	147836889	147838638	6:147836889|147838638	.	-	0.12011	0.195979	0.0760918	0	0	0	0	0	0
chr1	113097707	113101112	1:113097707|113101112	.	+	0.0800731	0.111988	0.152184	0.0683121	0	0.149013	0	0	0
chr9	22666473	22712065	9:22666473|22712065	.	-	0.12011	0.139985	0.0760918	0	0	0.0298026	0	0	0
chr14	59432075	59439450	14:59432075|59439450	.	+	0.400366	2.91169	2.53639	0.922213	0.286105	1.07289	0.0558019	0.451983	0
chr12	48532439	48543642	12:48532439|48543642	.	-	0.12011	0.27997	0.152184	0	0	0.447038	0	0	0
chr6	13568695	13574652	6:13568695|13574652	.	+	0.0800731	0.503946	0.101456	0.0683121	0	0.11921	0	0	0
chr4	94216682	94220967	4:94216682|94220967	.	+	2.48227	5.45942	1.95302	0.512341	0.158947	2.08618	0.027901	0.451983	0
chr13	45391196	45402203	13:45391196|45402203	.	+	0.0800731	0.447952	0.0760918	0.034156	0	0.0298026	0	0	0
chr3	7480870	7497199	3:7480870|7497199	.	+	0.240219	0.587937	0.380459	0.102468	0	0.0596051	0	0.135595	0
chr1	126169042	126174995	1:126169042|126174995	.	-	0.240219	0.447952	0.12682	0.273248	0	0.238421	0	0	0
chr7	60748007	60778266	7:60748007|60778266	.	-	0.720658	2.21176	0.71019	0.239092	0.0953684	0.596051	0	0.406784	0
chr6	37957475	37961977	6:37957475|37961977	.	+	0.160146	0.251973	0.202911	0	0	0.298026	0	0	0
chr3	103182105	103195023	3:103182105|103195023	.	+	0.160146	0.307967	0.202911	0.204936	0	0.208618	0	0	0
chr14	62667130	62701927	14:62667130|62701927	.	-	0.160146	0.0839911	0.355095	0.204936	0	0.506644	0	0.27119	0
chr9	125200441	125209465	9:125200441|125209465	.	-	0.0800731	0.139985	0.0507278	0	0	0.178815	0	0	0
chr6	89009889	89010260	6:89009889|89010260	.	-	0.0800731	0	0.0253639	0.204936	0	0.417236	0.0837029	0.0903966	0
chr8	78459588	78524088	8:78459588|78524088	.	+	0.240219	0.447952	0.101456	0	0	0	0	0	0
chr17	39197685	39215276	17:39197685|39215276	.	+	0.240219	0.335964	0.152184	0	0	0.0596051	0	0	0
chr14	101526216	101527127	14:101526216|101527127	.	+	0.200183	0.335964	0.279003	0.102468	0	0.149013	0	0.0451983	0
chr11	3579110	3583217	11:3579110|3583217	.	+	3.283	5.87937	2.02911	0.614809	0.0953684	2.23519	0	0.225991	0
chr6	92053744	92054631	6:92053744|92054631	.	+	0.0800731	0.307967	0.0760918	0.0683121	0	0.0596051	0.027901	0.0903966	0
chr3	107086913	107096098	3:107086913|107096098	.	-	0.520475	0.783917	0.456551	0.136624	0	0.178815	0	0	0
chr14	124868787	124896623	14:124868787|124896623	.	-	0.200183	0.111988	0.0760918	0.034156	0	0.0298026	0	0	0
chr9	130337853	130384896	9:130337853|130384896	.	-	0.600548	1.00789	0.380459	0.204936	0	0.625854	0.0558019	0	0
chr11	1125630	1141776	11:1125630|1141776	.	-	0.0800731	0.251973	0.152184	0.273248	0	0.178815	0	0.0903966	0
chr5	293303	303321	5:293303|303321	.	-	0.12011	0.0839911	0.101456	0.102468	0	0.357631	0.027901	0.135595	0
chr18	17598680	17629822	18:17598680|17629822	.	-	0.200183	0.811914	0.12682	0.375716	0.0953684	0.447038	0	0.0903966	0
chr5	73634409	73653060	5:73634409|73653060	.	+	0.240219	0.475949	0.12682	0.273248	0.0317895	0.476841	0	0.27119	0
chr15	100223728	100231696	15:100223728|100231696	.	-	0.12011	0.503946	0.177547	0	0	0.0894077	0	0	0
chr15	76177104	76198564	15:76177104|76198564	.	+	0.0800731	0.223976	0.0507278	0.0683121	0	0.178815	0	0	0
chr3	5912032	5926984	3:5912032|5926984	.	+	0.0800731	0.139985	0.380459	0.102468	0	0.178815	0	0	0
chr9	75628054	75646985	9:75628054|75646985	.	+	0.0800731	0.167982	0.12682	0	0	0.149013	0	0	0
chr9	674059	678558	9:674059|678558	.	+	0.0800731	0.055994	0.0507278	0.0683121	0	0	0	0	0
chr12	2401755	2405707	12:2401755|2405707	.	+	0.160146	0.139985	0.0507278	0.102468	0	0.745064	0	0.0451983	0
chr17	32360734	32375677	17:32360734|32375677	.	+	0.160146	0.335964	0.101456	0.0683121	0	0.0596051	0	0.0451983	0
chr1	203502034	203504966	1:203502034|203504966	.	-	0.280256	0.335964	0.101456	0.17078	0.0635789	0.357631	0	0.0451983	0
chr14	87854602	87861103	14:87854602|87861103	.	+	0.760695	1.25987	0.608734	0.307404	0	0.894077	0.0558019	0.180793	0
chr2	89242112	89251990	2:89242112|89251990	.	-	0.160146	0.111988	0.12682	0	0.0317895	0	0	0.0451983	0
chr7	69814386	69828037	7:69814386|69828037	.	+	0.240219	0.139985	0.431187	0.409873	0.0317895	1.04309	0	0.180793	0
chr14	136659898	136680383	14:136659898|136680383	.	+	0.0800731	0.0839911	0.0760918	0	0	0.0298026	0	0	0
chr3	41982158	41985421	3:41982158|41985421	.	-	0.400366	0.447952	0.279003	0.0683121	0	0.11921	0	0.0903966	0
chr13	153818741	153839132	13:153818741|153839132	.	-	0.0800731	0.055994	0.177547	0	0	0	0	0	0
chr6	93886963	93895849	6:93886963|93895849	.	-	0.160146	0.251973	0.12682	0	0	0	0	0.0451983	0
chr11	7842819	7855987	11:7842819|7855987	.	+	0.160146	0.363961	0.177547	0.034156	0	0.0596051	0	0.0903966	0
chr15	120565601	120570673	15:120565601|120570673	.	-	0.160146	0.335964	0.355095	0	0	0.0298026	0	0.0903966	0
chr17	8529782	8530635	17:8529782|8530635	.	+	0.240219	0.923902	0.532642	0.273248	0	0.178815	0	0.0451983	0
chr8	80682788	80742382	8:80682788|80742382	.	-	0.0800731	0.055994	0.177547	0.307404	0	0.298026	0	0	0
chr7	68176044	68180716	7:68176044|68180716	.	+	0.200183	0.167982	0.152184	0	0	0.0298026	0	0.0903966	0
chr16	64200028	64201782	16:64200028|64201782	.	-	0.0800731	0.139985	0.152184	0.0683121	0	0.0298026	0	0	0
chr3	42886966	42902838	3:42886966|42902838	.	+	0.160146	0.27997	0.177547	0.0683121	0.0635789	0.268223	0	0.0451983	0
chr13	133304786	133312344	13:133304786|133312344	.	-	0.520475	0.671928	0.380459	0.0683121	0	0.566249	0	0.27119	0
chr6	89300591	89302018	6:89300591|89302018	.	-	0.240219	0.251973	0	0	0.0317895	0.149013	0.0558019	0.180793	0
chr1	225154199	225159215	1:225154199|225159215	.	-	0.440402	0.895905	0.659462	0.478185	0	0.387433	0	0.0451983	0
chr10	14143393	14154272	10:14143393|14154272	.	-	0.0800731	0.055994	0.0507278	0	0	0	0	0	0
chr13	29944690	29960782	13:29944690|29960782	.	-	0.200183	0.223976	0.0760918	0	0	0.208618	0	0	0
chr1	4822372	4843415	1:4822372|4843415	.	-	0.560512	0.727922	0.405823	0.683121	0.190737	1.75835	0	0.27119	0.0361642
chr13	26470717	26473420	13:26470717|26473420	.	+	0.160146	0.447952	0.0507278	0.136624	0	0	0	0	0
chr14	20294336	20309806	14:20294336|20309806	.	+	0.240219	0.139985	0.0760918	0	0	0	0	0	0
chr18	23753795	23761530	18:23753795|23761530	.	+	0.12011	0.139985	0.202911	0.204936	0.127158	0.149013	0.027901	0.27119	0
chr3	80483094	80501520	3:80483094|80501520	.	+	0.0800731	0.363961	0.12682	0	0	0	0	0.180793	0
chr18	1463489	1466144	18:1463489|1466144	.	-	0.400366	0.307967	0.456551	0.409873	0.0317895	0.596051	0.0837029	0.497181	0
chr6	17352018	17354362	6:17352018|17354362	.	-	0.240219	0.251973	0.177547	0	0	0.0596051	0	0	0
chr4	93738637	93749340	4:93738637|93749340	.	+	1.36124	4.47952	2.58712	0.888057	0.0953684	1.43052	0	0.0451983	0
chr5	88161829	88182006	5:88161829|88182006	.	+	0.400366	0.419955	0.228275	0.17078	0	0.178815	0	0.0451983	0
chr1	231086277	231094062	1:231086277|231094062	.	+	0.240219	0.503946	0.253639	0.034156	0	0.178815	0	0.0903966	0
chr6	106936502	106958839	6:106936502|106958839	.	+	1.44132	4.50752	1.44574	0.580653	0	0.476841	0	0	0
chr8	135284846	135296000	8:135284846|135296000	.	-	0.0800731	0.139985	0.0760918	0	0	0.0298026	0	0	0
chr1	128435415	128447960	1:128435415|128447960	.	+	0.12011	0.27997	0.0507278	0.102468	0	0.298026	0	0	0
chr6	43879422	43894306	6:43879422|43894306	.	+	0.520475	0.923902	0.431187	0.751433	0.158947	0.506644	0.0558019	0.225991	0.0723284
chr12	59541641	59546736	12:59541641|59546736	.	-	1.16106	0.671928	0.279003	0.546497	0.158947	0.208618	0	0.0903966	0
chr16	34791656	34810715	16:34791656|34810715	.	-	0.160146	0.391958	0.152184	0	0	0.178815	0	0.0451983	0
chr12	23043948	23047980	12:23043948|23047980	.	+	0.200183	0.531943	0.355095	0.375716	0	0.834472	0.027901	0.180793	0
chr5	2906978	2911166	5:2906978|2911166	.	-	0.520475	0.951899	0.202911	0.409873	0	0.298026	0	0.135595	0
chr4	125783660	125835266	4:125783660|125835266	.	+	0.0800731	0.307967	0.202911	0	0	0.0894077	0	0.0903966	0
chr8	16732017	16755944	8:16732017|16755944	.	-	0.160146	0.139985	0.0760918	0.17078	0	0.268223	0	0	0
chr4	67516638	67518910	4:67516638|67518910	.	+	0.12011	0.307967	0.101456	0.204936	0	0.447038	0	0.361586	0
chr2	17225982	17227421	2:17225982|17227421	.	-	5.60512	7.78317	3.42413	1.60533	0.635789	2.74184	0.111604	0.858767	0
chr15	100981699	101000312	15:100981699|101000312	.	-	0.160146	0.55994	0.101456	0.204936	0	0.596051	0	0.0903966	0
chr2	49499793	49502933	2:49499793|49502933	.	+	0.400366	0.811914	0.253639	0.239092	0.0635789	0.387433	0	0.135595	0
chrX	14789860	14801436	X:14789860|14801436	.	-	0.200183	0.699925	0.12682	0.17078	0	0.327828	0	0.0451983	0
chr13	158683519	158688234	13:158683519|158688234	.	-	0.440402	0.167982	0.380459	0.273248	0.0953684	0.357631	0.0837029	0.225991	0
chr1	266567618	266575250	1:266567618|266575250	.	+	0.760695	1.59583	0.507278	0.273248	0	0.208618	0	0.0903966	0
chr10	48820847	48824559	10:48820847|48824559	.	-	3.44314	6.71928	3.50022	1.57118	0.222526	2.65243	0.027901	0.632776	0
chr6	19395407	19399179	6:19395407|19399179	.	+	0.440402	0.531943	0.177547	0.478185	0	0.357631	0	0.0903966	0
chr11	32709363	32758492	11:32709363|32758492	.	-	0.280256	0.447952	0.152184	0.034156	0.0635789	0.268223	0	0	0
chr18	18273088	18276491	18:18273088|18276491	.	+	0.12011	0.307967	0.0507278	0	0	0.0596051	0	0	0
chr8	32773630	32776267	8:32773630|32776267	.	+	0.600548	0.951899	0.431187	0.478185	0	1.37092	0.111604	0.497181	0
[truncated: 5,970 more rows]

## Sheet: mRNA expression table
Supplementary Table S3 Expression level of mRNA during embryonic muscle development
Ensembl_id	geneid	locate	33d	65d	90d
ENSSSCG00000017082	SPARC	-	4458.48	11435.9	10010.6
ENSSSCG00000004803	ACTC1	-	3419.3	11466.2	8413.64
ENSSSCG00000020817	RPS16	-	4492.21	8954.67	7979.52
ENSSSCG00000033169	RPS15	-	4570.23	7901.75	6833.56
ENSSSCG00000008245	TMSB10	-	5670.41	7284.63	5243.59
ENSSSCG00000040929	TPT1	-	3372.18	6355.25	7444.94
ENSSSCG00000014540	-	-	2622.6	5075.83	5498.88
ENSSSCG00000001502	RPS18	-	3546.04	4567.8	4160.96
ENSSSCG00000029830	RPL8	-	2533.07	4134.86	4104.12
ENSSSCG00000028485	YBX1	-	1785.94	4434.62	4261.57
ENSSSCG00000011952	-	-	2079.64	3196.71	3197.65
ENSSSCG00000030849	-	-	1568.27	2950.47	3129
ENSSSCG00000027358	RPS17	-	1918.84	2660.33	2833.57
ENSSSCG00000009019	RPS3A	-	1837.41	2776.32	2420.26
ENSSSCG00000018084	ND3	-	1386.54	2307.15	2815.2
ENSSSCG00000012842	RPLP2	-	1404.29	2449.74	2317.02
ENSSSCG00000037581	KCNE5	-	250.585	1728.41	4089.93
ENSSSCG00000032111	RPL7	-	1595.31	2152.5	2008.63
ENSSSCG00000004970	-	-	1147.03	1753.69	1849.99
ENSSSCG00000029724	RACK1	-	1222.74	1736.85	1696.54
ENSSSCG00000037274	-	-	1675.49	1400.78	1467.33
ENSSSCG00000000374	RPS26	-	1124.62	1726.69	1642.57
ENSSSCG00000006081	RPL30	-	1091.45	1754.99	1637.36
ENSSSCG00000031657	-	-	1066.78	1662.95	1660.83
ENSSSCG00000012405	RPS4X	-	1153.78	1666.29	1547.38
ENSSSCG00000012784	SSR4	-	1033.29	1738.87	1488.97
ENSSSCG00000039046	RPL36A-HNRNPH2	-	1201.43	1490.01	1411.68
ENSSSCG00000018086	ND4L	-	920.901	1429.63	1703.1
ENSSSCG00000040470	RPS20	-	919.242	1490.79	1521.88
ENSSSCG00000002550	-	-	782.994	1206.7	1889.51
ENSSSCG00000039426	FSTL1	-	1284.49	1582.71	870.746
ENSSSCG00000039468	SERPINH1	-	1240.6	1341.03	1076.91
ENSSSCG00000018069	ND2	-	717.681	1256.71	1438.29
ENSSSCG00000002829	MMP2	-	675.171	1605.19	1049.2
ENSSSCG00000018092	ND6	-	190.211	1212.81	1672.87
ENSSSCG00000018087	ND4	-	544.088	979.638	1510.82
ENSSSCG00000027072	ATPIF1	-	445.742	923.369	1601.03
ENSSSCG00000027224	PCBP1	-	614.577	1092.77	1139.43
ENSSSCG00000010190	ACTA1	-	68.505	961.687	1781.68
ENSSSCG00000037236	RPSA	-	752.647	1110.05	905.596
ENSSSCG00000003046	RABAC1	-	671.811	1030.13	944.528
ENSSSCG00000004002	RPS5	-	670.707	975.495	970.921
ENSSSCG00000011272	-	-	705.384	971.906	929.649
ENSSSCG00000016078	HSPE1	-	793.554	848.369	940.418
ENSSSCG00000036716	RPL37A	-	573.918	989.192	973.434
ENSSSCG00000013460	OAZ1	-	562.447	929.708	966.021
ENSSSCG00000035768	RPS15A	-	646.834	948.228	847.215
ENSSSCG00000000207	-	-	305.376	1195.16	920.623
ENSSSCG00000000576	LDHB	-	751.075	1010.65	652.413
ENSSSCG00000011033	VIM	-	843.168	1074.46	491.118
ENSSSCG00000011351	TMA7	-	709.445	884.547	776.008
ENSSSCG00000017591	NME2	-	604.818	947.631	813.506
ENSSSCG00000037030	-	-	705.189	873.13	750.695
ENSSSCG00000034634	ssc-mir-6782	-	838.623	738.487	732.467
ENSSSCG00000003903	-	-	372.829	665.006	1111.81
ENSSSCG00000016331	RAMP1	-	98.7284	886.707	1161.59
ENSSSCG00000035904	RPL7A	-	528.164	796.463	765.14
ENSSSCG00000013046	-	-	573.698	646.251	815.873
ENSSSCG00000012042	ATP5O	-	427.469	635.534	923.34
ENSSSCG00000017164	TIMP2	-	297.771	858.302	783.494
ENSSSCG00000033854	LGALS1	-	436.887	880.691	582.338
ENSSSCG00000012961	-	-	449.953	698.131	745.801
ENSSSCG00000002535	HSP90AA1	-	709.645	581.537	552.957
ENSSSCG00000021920	SOX12	-	566.186	720.119	507.878
ENSSSCG00000013260	-	-	793.444	608.324	383.235
ENSSSCG00000006016	EIF3H	-	350.165	658.946	743.641
ENSSSCG00000020790	-	-	431.044	643.21	671.659
ENSSSCG00000016267	ITM2C	-	789.573	581.432	332.005
ENSSSCG00000009327	-	-	591.589	592.997	488.173
ENSSSCG00000006887	CNN3	-	649.086	658.385	330.234
ENSSSCG00000017212	SUMO2	-	541.516	569.446	506.589
ENSSSCG00000015337	-	-	478.389	557.079	567.378
ENSSSCG00000009545	COL4A2	-	312.668	538.411	721.93
ENSSSCG00000010703	-	-	366.446	660.37	538.706
ENSSSCG00000017430	EIF1	-	326.043	530.131	689.131
ENSSSCG00000008433	CALM3	-	544.612	528.81	462.901
ENSSSCG00000040643	CAV3	-	54.0799	635.449	821.292
ENSSSCG00000004499	ATP5A1	-	296.264	457.625	737.639
ENSSSCG00000008056	-	-	378.359	567.043	531.95
ENSSSCG00000008195	COX5B	-	255.028	473.345	743.201
ENSSSCG00000000064	ACO2	-	175.177	432.906	862.099
ENSSSCG00000037803	MARCKS	-	523.358	559.616	387.148
ENSSSCG00000008602	LAPTM4A	-	345.71	506.912	527.173
ENSSSCG00000007743	-	-	347.787	476.374	532.022
ENSSSCG00000008557	EMILIN1	-	565.966	489.66	299.572
ENSSSCG00000004480	COX7A2	-	429.757	425.359	489.54
ENSSSCG00000023666	CTSB	-	323.401	511.36	493.792
ENSSSCG00000039640	CDC34	-	156.306	503.555	664.721
ENSSSCG00000002873	GPI	-	306.589	411.798	593.78
ENSSSCG00000033694	MRPL41	-	284.252	486.629	524.893
ENSSSCG00000009004	SFRP2	-	555.176	531.46	202.52
ENSSSCG00000024413	PPP2R1A	-	367.44	464.815	413.258
ENSSSCG00000034937	SH3BGRL3	-	346.711	486.632	391.544
ENSSSCG00000029219	SH3BGR	-	158.732	555.876	504.46
ENSSSCG00000022592	FIBIN	-	569.496	534.601	111.884
ENSSSCG00000029570	PXDN	-	362.444	467.505	373.528
ENSSSCG00000008638	YWHAQ	-	480.91	364.252	347.974
ENSSSCG00000012979	RNASEH2C	-	294.017	472.034	419.113
ENSSSCG00000007524	-	-	175.567	419.285	587.065
ENSSSCG00000033450	PDAP1	-	331.268	429.663	411.731
ENSSSCG00000010447	-	-	276.268	578.516	314.026
ENSSSCG00000021472	POLR2E	-	282.416	431.732	441.388
ENSSSCG00000028167	SLIRP	-	238.424	414.388	495.257
ENSSSCG00000001769	MORF4L1	-	345.593	409.644	369.77
ENSSSCG00000000034	TTLL12	-	327.829	450.581	345.36
ENSSSCG00000005976	NDUFB9	-	138.015	328.791	644.114
ENSSSCG00000038878	-	-	208.723	502.773	396.424
ENSSSCG00000000405	-	-	234.246	317.602	554.742
ENSSSCG00000033001	FZD8	-	314.964	445.355	343.696
ENSSSCG00000013436	-	-	150.848	313.741	638.646
ENSSSCG00000005590	PSMB7	-	284.888	416.74	401.166
ENSSSCG00000006141	CA3	-	14.0147	567.748	517.774
ENSSSCG00000003653	NDUFS5	-	248.358	403.264	445.173
ENSSSCG00000023380	ISCU	-	177.425	386.584	523.984
ENSSSCG00000013318	RCN1	-	279.549	469.701	337.281
ENSSSCG00000014075	-	-	265.342	410.463	407.931
ENSSSCG00000039488	SPON2	-	104.906	635.874	336.999
ENSSSCG00000034131	TXNDC5	-	338.416	453.969	278.567
ENSSSCG00000000359	-	-	223.824	386.197	460.8
ENSSSCG00000009468	KCTD12	-	449.692	380.929	227.407
ENSSSCG00000024550	UQCR10	-	203.111	334.594	512.296
ENSSSCG00000017114	NDUFS6	-	186.109	336.912	519.649
ENSSSCG00000015324	GNG11	-	137.268	353.768	547.847
ENSSSCG00000012974	CFL1	-	361.055	378.782	290.545
ENSSSCG00000040012	TMEM147	-	217.689	400.296	396.135
ENSSSCG00000013600	RAB11B	-	284.305	367.183	359.662
ENSSSCG00000021250	FKBP9	-	306.562	414.381	277.252
ENSSSCG00000027907	-	-	237.995	342.87	415.243
ENSSSCG00000015555	LAMC1	-	209.59	376.657	408.246
ENSSSCG00000016349	NDUFA10	-	162.699	335.646	488.949
ENSSSCG00000035299	SFRP4	-	165.876	479.118	329.787
ENSSSCG00000007026	VDAC3	-	127.196	305.189	532.336
ENSSSCG00000011803	EIF4A2	-	315.35	316.058	322.839
ENSSSCG00000017936	GABARAP	-	187.608	349.692	416.737
ENSSSCG00000023562	SNRPE	-	273.657	361.403	318.43
ENSSSCG00000004656	-	-	409.46	338.774	201.764
ENSSSCG00000015270	FMOD	-	180.265	465.754	303.912
ENSSSCG00000035392	IGFBP2	-	465.728	328.275	149.302
ENSSSCG00000015140	HSPA8	-	346.648	320.624	275.528
ENSSSCG00000005608	ANGPTL2	-	143.288	455.901	341.853
ENSSSCG00000013596	-	-	149.861	333.392	453.113
ENSSSCG00000002449	-	-	172.598	357.977	397.964
ENSSSCG00000002860	-	-	226.413	331.096	369.304
ENSSSCG00000035090	RAC1	-	262.006	327.693	335.093
ENSSSCG00000038203	EDF1	-	182.086	339.432	401.241
ENSSSCG00000012440	PGK1	-	219.31	275.809	426.779
ENSSSCG00000037360	CST3	-	210.79	342.849	366.797
ENSSSCG00000003385	PARK7	-	254.274	326.124	329.414
ENSSSCG00000032655	-	-	294.067	321.418	288.896
ENSSSCG00000013366	LDHA	-	173.486	372.973	349.665
ENSSSCG00000023277	-	-	179.787	279.75	436.403
ENSSSCG00000008723	HTRA3	-	135.709	493.002	262.664
ENSSSCG00000003433	PLOD1	-	264.149	321.137	301.322
ENSSSCG00000013375	MYOD1	-	135.881	375.881	373.337
ENSSSCG00000040786	SPTBN1	-	230.862	336.357	316.703
ENSSSCG00000000905	-	-	168.896	283.48	431.271
ENSSSCG00000014100	TBCA	-	283.773	327.938	268.212
ENSSSCG00000029781	SELENOM	-	144.57	416.575	317.51
ENSSSCG00000020976	CSRP1	-	250.109	287.721	330.864
ENSSSCG00000000171	CKAP4	-	310.005	349.182	205.952
ENSSSCG00000035578	SF3B5	-	224.637	344.318	293.72
ENSSSCG00000027538	TMEM258	-	213.35	355.904	292.473
ENSSSCG00000001701	-	-	315.458	308.669	234.718
ENSSSCG00000004658	FBN1	-	241.215	365.407	250.158
ENSSSCG00000029652	TMBIM6	-	206.389	313.797	332.212
ENSSSCG00000009775	CDK2AP1	-	287.039	329.281	234.466
ENSSSCG00000034230	RBX1	-	219.219	323.541	307.47
ENSSSCG00000012480	TNMD	-	248.319	443.452	157.696
ENSSSCG00000010104	-	-	218.09	317.563	304
ENSSSCG00000007586	FSCN1	-	252.802	311.72	270.662
ENSSSCG00000013864	TMEM38A	-	38.4498	248.419	533.256
ENSSSCG00000027307	NDUFA11	-	111.802	240.786	465.046
ENSSSCG00000026819	NID1	-	171.677	323.934	321.659
ENSSSCG00000005649	URM1	-	155.23	319.193	337.378
ENSSSCG00000008913	IGFBP7	-	80.0644	260.558	467.242
ENSSSCG00000005030	NID2	-	252.898	290.641	259.838
ENSSSCG00000011609	FBLN2	-	209.225	255.907	327.332
ENSSSCG00000008633	PDIA6	-	312.004	262.345	214.159
ENSSSCG00000012171	PRDX4	-	217.324	324.852	244.553
ENSSSCG00000000058	SNU13	-	255.666	261.989	266.489
ENSSSCG00000022301	EIF4EBP1	-	54.812	293.413	435.64
ENSSSCG00000009097	ANXA5	-	248.53	271.898	260.045
ENSSSCG00000003120	NAPA	-	142.87	314.845	322.192
ENSSSCG00000005528	-	-	120.436	247.341	411.129
ENSSSCG00000000423	LRP1	-	257.317	299.763	217.884
ENSSSCG00000006472	CRABP2	-	375.432	286.556	108.912
ENSSSCG00000025768	CALM3	-	242.693	267.095	259.702
ENSSSCG00000013444	BTBD2	-	218.618	286.675	259.886
ENSSSCG00000036820	-	-	143.363	278.258	342.497
ENSSSCG00000003839	-	-	146.163	314.705	301.634
ENSSSCG00000039962	HSPB1	-	121.429	261.913	367.102
ENSSSCG00000025822	SFRP1	-	649.841	63.9031	35.2464
ENSSSCG00000000735	TSPAN9	-	215.681	294.884	236.977
ENSSSCG00000006166	NDUFB8	-	144.06	255.147	347.477
ENSSSCG00000017429	P3H4	-	240.879	295.352	209.468
ENSSSCG00000016738	-	-	211.556	286.076	246.675
ENSSSCG00000004385	SNX3	-	186.053	262.306	292.673
ENSSSCG00000010073	CHCHD10	-	34.3696	180.477	519.568
ENSSSCG00000013110	TMEM109	-	124.291	291.3	312.858
ENSSSCG00000009555	LAMP1	-	192.221	259.363	273.687
ENSSSCG00000014219	CDO1	-	248.567	349.164	122.165
ENSSSCG00000031866	TIMP3	-	232.878	169.919	315.938
ENSSSCG00000017489	PSMD3	-	202.552	250.702	265.374
ENSSSCG00000006033	EIF3E	-	173.407	264.844	278.879
ENSSSCG00000038869	APLNR	-	93.0307	250.899	368.426
ENSSSCG00000016714	CYCS	-	104.289	180.848	423.169
ENSSSCG00000021880	MXRA8	-	135.818	309.23	256.221
ENSSSCG00000010517	-	-	315.586	217.131	167.294
ENSSSCG00000003332	SDF4	-	169.772	268.507	259.521
ENSSSCG00000003505	DDOST	-	239.665	251.659	195.649
ENSSSCG00000002307	ERH	-	239.382	225.293	220.764
ENSSSCG00000039514	ID3	-	212.037	204.199	266.702
ENSSSCG00000011565	-	-	187.286	259.168	236.2
ENSSSCG00000015973	ATP5G3	-	159.371	206.195	316.147
ENSSSCG00000016634	CAV1	-	66.9554	219.218	391.071
ENSSSCG00000016185	ARPC2	-	208.589	248.536	218.392
ENSSSCG00000022891	MYMK	-	128.179	283.028	259.574
ENSSSCG00000035671	USP22	-	217.948	236.324	214.373
ENSSSCG00000033608	LOXL2	-	188.038	257.478	222.211
ENSSSCG00000002868	PEPD	-	144.655	284.031	238.484
ENSSSCG00000015453	PDIA4	-	272.579	219.63	173.435
ENSSSCG00000005300	VCP	-	195.33	237.282	229.386
ENSSSCG00000027357	CSTB	-	236.445	213.649	211.165
ENSSSCG00000022545	CALM3	-	218.741	226.773	213.942
ENSSSCG00000030125	SELENOF	-	186.377	240.062	222.058
ENSSSCG00000001914	LOXL1	-	235.338	230.371	180.505
ENSSSCG00000033727	GPX1	-	249.947	211.81	184.029
ENSSSCG00000000298	PPP1R1A	-	74.6027	214.238	356.411
ENSSSCG00000017867	EMC6	-	134.572	239.639	270.365
ENSSSCG00000025924	IGFBP5	-	245.266	171.707	226.289
ENSSSCG00000012625	PGRMC1	-	290.176	161.417	185.419
ENSSSCG00000033154	ARL6IP5	-	161.736	249.098	221.227
ENSSSCG00000006487	CCT3	-	212.104	219.486	197.467
ENSSSCG00000007688	-	-	143.126	224.614	260.025
ENSSSCG00000029855	LHFPL6	-	137.923	228.783	256.699
ENSSSCG00000025486	MDH2	-	107.365	169.853	344.82
ENSSSCG00000005006	RPL36AL	-	140.646	249.542	229.8
ENSSSCG00000008247	SUCLG1	-	100.427	220.332	298.745
ENSSSCG00000002050	DAD1	-	180.437	218.192	212.294
ENSSSCG00000009178	H2AFZ	-	225.044	199.042	185.133
ENSSSCG00000016747	NUDCD3	-	133.078	224.606	250.706
ENSSSCG00000039619	PIN1	-	163.908	215.049	227.102
ENSSSCG00000033049	KLHL41	-	32.9898	244.201	327.303
ENSSSCG00000029949	CD248	-	144.42	260.227	199.071
ENSSSCG00000005029	RTRAF	-	166.275	223.6	211.594
ENSSSCG00000030149	CAPNS1	-	146.196	226.843	228.196
ENSSSCG00000014264	-	-	150.64	231.39	218.462
ENSSSCG00000001868	TSPAN3	-	122.914	214.227	263.251
ENSSSCG00000021750	MEX3D	-	200.32	223.701	174.333
ENSSSCG00000006083	LAPTM4B	-	130.982	236.495	227.101
ENSSSCG00000004834	NDN	-	170.016	257.186	167.262
ENSSSCG00000004207	-	-	47.358	219.357	322.315
ENSSSCG00000006051	CTHRC1	-	179.229	273.33	135.95
ENSSSCG00000000743	FKBP4	-	180.632	186.83	220.397
ENSSSCG00000003458	EFHD2	-	131.067	245.346	211.189
ENSSSCG00000040685	-	-	304.838	122.152	156.642
ENSSSCG00000024974	RPL13	-	157.911	212.596	209.319
ENSSSCG00000001081	SOX4	-	240.424	189.177	149.695
ENSSSCG00000005614	FAM129B	-	177.904	191.187	208.832
ENSSSCG00000001038	-	-	130.722	224.528	222.423
ENSSSCG00000008701	LRPAP1	-	174.913	223.162	176.297
ENSSSCG00000027840	-	-	131.693	224.582	217.764
ENSSSCG00000033653	-	-	168.861	200.207	201.016
ENSSSCG00000013849	TPM4	-	225.072	191.903	152.324
ENSSSCG00000003694	EMILIN2	-	96.0738	237.64	232.397
ENSSSCG00000010682	PRDX3	-	164.191	186.984	214.294
ENSSSCG00000002529	RPS21	-	166.959	266.853	129.837
ENSSSCG00000011003	-	-	104.354	169.992	287.829
ENSSSCG00000013757	C19orf53	-	146.957	207.561	207.489
ENSSSCG00000011508	LMOD3	-	38.3072	229.298	294.134
ENSSSCG00000031493	CYBA	-	155.693	213.767	191.696
ENSSSCG00000012277	TIMP1	-	161.268	211.739	187.322
ENSSSCG00000037153	FEM1A	-	86.4379	205.903	266.707
ENSSSCG00000009910	RNF10	-	152.218	208.649	198.164
ENSSSCG00000040103	GET4	-	120.311	178.125	259.723
ENSSSCG00000022647	TIMM17B	-	152.644	202.61	198.852
ENSSSCG00000007803	TUFM	-	114.022	186.292	253.356
ENSSSCG00000010795	-	-	79.7027	171.936	300.562
ENSSSCG00000007165	MRPS26	-	127.835	192.793	231.223
ENSSSCG00000038364	-	-	94.8671	222.464	230.857
ENSSSCG00000003089	TOMM40	-	141.369	197.586	208.818
ENSSSCG00000024864	ATXN10	-	175.158	185.698	185.733
ENSSSCG00000028423	RBBP4	-	196.208	185.733	163.926
ENSSSCG00000007776	BCL7C	-	151.904	209.608	183.995
ENSSSCG00000005174	RRAGA	-	160.024	197.629	187.205
ENSSSCG00000004058	EZR	-	193.224	201.459	148.829
ENSSSCG00000037605	-	-	128.769	198.419	216.024
ENSSSCG00000014016	SQSTM1	-	90.9393	178.495	273.387
ENSSSCG00000002444	FBLN5	-	176.411	173.807	189.375
ENSSSCG00000026606	PAIP2	-	132.602	199.221	206.8
ENSSSCG00000000916	LUM	-	231.766	177.46	129.099
ENSSSCG00000002496	GLRX5	-	116.096	193.234	227.764
ENSSSCG00000015790	SLC25A4	-	22.0455	133.249	381.184
ENSSSCG00000040944	SKI	-	182.02	184.41	167.953
ENSSSCG00000013647	CDC37	-	132.918	198.003	203.382
ENSSSCG00000030325	C1QTNF6	-	106.863	228.897	198.398
ENSSSCG00000003344	VWA1	-	61.0169	207.217	264.434
ENSSSCG00000032942	-	-	169.421	210.21	152.373
ENSSSCG00000022757	TIMM13	-	139.736	202.516	187.603
ENSSSCG00000002559	CDCA4	-	179.275	191.639	158.23
ENSSSCG00000028878	BCAR1	-	123.454	217.698	184.056
ENSSSCG00000015340	ASNS	-	70.3318	345.474	108.833
ENSSSCG00000026414	ATOX1	-	159.522	223.101	141.664
ENSSSCG00000002926	TBCB	-	160.72	191.364	168.596
ENSSSCG00000001801	BTBD1	-	72.2563	216.275	230.882
ENSSSCG00000039183	-	-	91.4873	189.034	236.34
ENSSSCG00000029059	SSRP1	-	162.387	185.16	166.215
ENSSSCG00000040681	FABP4	-	4.81056	128.138	380.286
ENSSSCG00000001064	GMPR	-	53.8691	180.659	277.537
ENSSSCG00000033734	-	-	146.433	86.0246	279.261
ENSSSCG00000000119	EIF3L	-	118.909	207.312	185.319
ENSSSCG00000022230	CD9	-	46.3073	212.817	251.05
ENSSSCG00000035344	UBE2S	-	196.499	174.663	136.854
ENSSSCG00000028304	ZFP36L1	-	146.506	176.359	184.558
ENSSSCG00000008340	ANTXR1	-	161.354	229.859	114.839
ENSSSCG00000035772	CDH5	-	88.7959	165.855	251.294
ENSSSCG00000004789	THBS1	-	269.334	143.274	92.4057
ENSSSCG00000025281	-	-	204.957	147.116	146.997
ENSSSCG00000004307	AKIRIN2	-	121.59	191.294	185.65
ENSSSCG00000027124	-	-	130.298	166.89	200.017
ENSSSCG00000005436	-	-	144.235	183.986	168.131
ENSSSCG00000014804	LAMTOR1	-	122.818	187.27	185.274
ENSSSCG00000016590	SND1	-	180.574	171.407	139.972
ENSSSCG00000011129	ITIH5	-	46.9309	173.038	271.593
ENSSSCG00000008144	NCK2	-	119.32	184.776	184.668
ENSSSCG00000003644	FHL3	-	89.5925	141.079	255.125
ENSSSCG00000014339	CTNNA1	-	144.593	190.845	149.564
ENSSSCG00000017548	NGFR	-	261.788	151.082	72.1314
ENSSSCG00000007272	CHMP4B	-	132.269	186.352	166.29
ENSSSCG00000014248	LMNB1	-	216.201	147.116	121.391
ENSSSCG00000014577	TMEM9B	-	99.1303	164.626	218.988
ENSSSCG00000031432	KDELR2	-	175.461	177.79	128.493
ENSSSCG00000011601	LSM3	-	133.358	164.611	181.018
ENSSSCG00000013445	CSNK1G2	-	138.768	194.473	145.688
ENSSSCG00000017155	EIF4A3	-	157.446	167.447	153.361
ENSSSCG00000010035	YWHAH	-	154.552	164.121	158.713
ENSSSCG00000037131	CLTA	-	131.864	179.492	166.009
ENSSSCG00000002998	SNRPA	-	174.409	160.511	142.365
ENSSSCG00000000062	CSDC2	-	199.358	190.092	87.1572
ENSSSCG00000016750	YKT6	-	139.03	184.621	152.438
ENSSSCG00000017287	PSMC5	-	104.144	169.766	201.722
ENSSSCG00000026990	FAM162A	-	99.5427	156.292	219.103
ENSSSCG00000010320	-	-	108.354	156.193	207.618
ENSSSCG00000001834	MFGE8	-	119.862	160.12	188.988
ENSSSCG00000006070	COX6C	-	123.485	162.037	183.229
ENSSSCG00000012270	UBA1	-	153.175	162.266	150.017
ENSSSCG00000040327	ATXN7L3B	-	178.827	162.105	123.678
ENSSSCG00000036659	NIPSNAP2	-	50.6004	151.618	261.211
ENSSSCG00000009888	ERP29	-	154.676	173.407	132.014
ENSSSCG00000028227	RPN2	-	184.503	150.275	124.826
ENSSSCG00000004725	ZNF106	-	152.579	221.703	84.6658
ENSSSCG00000011226	TGFBR2	-	121.026	179.954	154.159
ENSSSCG00000032165	-	-	95.1718	162.604	196.243
ENSSSCG00000028113	CAPZA2	-	84.1987	173.204	196.581
ENSSSCG00000010260	SAR1A	-	142.683	168.692	141.525
ENSSSCG00000017206	GRB2	-	129.189	186.509	134.318
ENSSSCG00000035937	DPT	-	67.9229	305.6	76.2643
ENSSSCG00000021587	MESD	-	141.101	158.231	149.601
ENSSSCG00000010331	-	-	76.7578	175.123	195.507
ENSSSCG00000034129	-	-	66.1498	164.966	215.97
ENSSSCG00000037081	-	-	146.794	168.164	130.903
ENSSSCG00000012238	TSPAN7	-	99.9055	173.689	170.235
ENSSSCG00000013510	UBXN6	-	75.3078	186.328	181.946
ENSSSCG00000002707	GABARAPL2	-	97.4839	159.508	185.746
ENSSSCG00000026784	LMNB2	-	152.266	161.97	128.218
ENSSSCG00000033327	PDGFB	-	49.4979	130.488	261.922
ENSSSCG00000006243	PENK	-	169.102	150.667	121.507
ENSSSCG00000014840	P4HA3	-	189.597	185.062	65.2885
ENSSSCG00000001531	-	-	122.481	157.417	158.345
ENSSSCG00000033332	PSMA7	-	105.676	165.225	166.797
ENSSSCG00000028720	NXN	-	145.631	142.483	148.638
ENSSSCG00000011000	DNAJA1	-	195.308	128.771	111.885
ENSSSCG00000034045	ERGIC3	-	124.313	170.369	139.752
ENSSSCG00000025751	MDH1	-	152.209	116.158	165.594
ENSSSCG00000007116	CD93	-	62.5012	142.12	226.63
ENSSSCG00000004044	IGF2R	-	92.8889	173.697	163.274
ENSSSCG00000016988	ERGIC1	-	126.959	167.766	134.891
ENSSSCG00000022820	VAMP8	-	102.284	144.197	182.892
ENSSSCG00000027257	PSMB1	-	113.6	148.513	164.957
ENSSSCG00000013538	KHSRP	-	125.337	159.672	141.915
ENSSSCG00000013784	DNAJB1	-	196.092	116.447	114.144
ENSSSCG00000037209	TLNRD1	-	127.9	162.89	135.734
ENSSSCG00000017191	SRP68	-	97.6094	157.684	170.138
ENSSSCG00000007692	-	-	165.229	135.288	124.456
ENSSSCG00000003111	SAE1	-	147.639	147.867	126.552
ENSSSCG00000005668	SH3GLB2	-	66.179	180.49	173.917
ENSSSCG00000035742	MIR3064	-	195.089	96.1743	128.274
ENSSSCG00000016323	COPS8	-	107.836	140.917	168.983
ENSSSCG00000004771	CHST14	-	137.82	159.834	119.869
ENSSSCG00000008854	CPE	-	223.974	122.565	70.8831
ENSSSCG00000008466	COX7A2L	-	120.208	158.783	137.841
ENSSSCG00000005846	NELFB	-	117.451	151.274	147.381
ENSSSCG00000037334	ADSSL1	-	39.8676	152.692	223.258
ENSSSCG00000009310	-	-	132.947	152.13	129.52
ENSSSCG00000040793	CTSD	-	95.4968	149.19	168.122
ENSSSCG00000005680	PRRX2	-	130.136	157.812	122.949
ENSSSCG00000013181	SERPING1	-	89.0188	137.375	184.33
ENSSSCG00000014578	DENND5A	-	122.795	152.594	131.472
ENSSSCG00000002769	THAP11	-	102.376	149.189	153.405
ENSSSCG00000038989	YWHAE	-	112.843	140.096	151.384
ENSSSCG00000021217	FKBP3	-	73.6327	145.192	184.59
ENSSSCG00000017472	IGFBP4	-	128.201	135.063	140.111
ENSSSCG00000035684	TMED10	-	149.041	127.606	125.09
ENSSSCG00000008222	-	-	95.34	151.494	154.234
ENSSSCG00000011433	WDR82	-	137.095	137.647	123.21
ENSSSCG00000014031	-	-	166.954	129.153	100.248
ENSSSCG00000002822	AMFR	-	113.805	148.504	133.788
ENSSSCG00000039494	NDUFC2	-	89.6101	129.29	175.824
ENSSSCG00000010290	MCU	-	75.164	158.569	160.958
ENSSSCG00000030295	NUTF2	-	116.579	137.379	140.453
ENSSSCG00000012885	LRP5	-	81.7149	148.997	163.226
ENSSSCG00000000552	MED21	-	119.44	152.12	122.376
ENSSSCG00000010493	PDLIM1	-	50.3272	162.44	181.014
ENSSSCG00000017717	UNC45B	-	61.7234	169.492	162.562
ENSSSCG00000026910	-	-	161.95	132.518	98.6745
ENSSSCG00000031791	ARF4	-	149.693	138.1	103.98
ENSSSCG00000027127	MAP2K2	-	93.1811	147.32	150.85
ENSSSCG00000039060	RASSF3	-	83.4263	179.098	127.536
ENSSSCG00000001068	CAP2	-	66.5429	171.078	152.142
ENSSSCG00000004570	-	-	20.1858	144.317	224.33
ENSSSCG00000006564	RAB13	-	117.106	151.612	119.991
ENSSSCG00000009145	OSTC	-	151.878	137.121	99.3841
ENSSSCG00000012817	FUNDC2	-	56.5628	135.431	194.908
ENSSSCG00000003348	-	-	73.9341	144.493	167.42
ENSSSCG00000010185	GALNT2	-	145.486	122.809	117.188
ENSSSCG00000004414	-	-	106.883	148.666	128.493
ENSSSCG00000002905	RBM42	-	102.038	142.195	139.294
ENSSSCG00000007381	-	-	141.638	125.916	115.535
ENSSSCG00000006088	SDC2	-	145.895	138.383	98.3608
ENSSSCG00000040571	SMIM20	-	77.0962	136.638	168.162
ENSSSCG00000007845	UQCRC2	-	77.8686	112.52	188.622
ENSSSCG00000007798	TBC1D10B	-	105.515	143	130.163
ENSSSCG00000015689	DARS	-	95.3651	127.83	154.173
ENSSSCG00000014310	CXCL14	-	296.527	36.2097	44.515
ENSSSCG00000014633	CAVIN3	-	78.8032	120.376	177.957
ENSSSCG00000034898	MYDGF	-	113.518	143.881	118.662
ENSSSCG00000024132	TMEM47	-	87.7196	143.51	144.522
ENSSSCG00000021410	STRAP	-	119.261	131.408	124.406
ENSSSCG00000037310	ATP6AP1	-	87.6869	110.95	175.717
ENSSSCG00000017271	CACNG1	-	11.4651	139.229	222.841
ENSSSCG00000010253	HK1	-	139.423	130.468	102.883
ENSSSCG00000012633	IL13RA1	-	56.7931	147.337	167.803
ENSSSCG00000005349	GRHPR	-	80.2841	159.671	130.505
ENSSSCG00000024756	SPG7	-	91.0545	128.616	150.776
ENSSSCG00000012597	PLS3	-	153.333	108.265	107.56
ENSSSCG00000011420	RBM15B	-	132.201	134.802	101.251
ENSSSCG00000011270	EIF1B	-	117.166	122.593	127.77
ENSSSCG00000032073	-	-	89.9264	134.759	142.434
ENSSSCG00000003468	PLEKHM2	-	73.516	147.574	145.004
ENSSSCG00000015534	ACBD6	-	90.9173	142.158	132.791
ENSSSCG00000014040	LMAN2	-	88.4762	138.269	135.487
ENSSSCG00000032459	-	-	97.9939	137.113	126.717
ENSSSCG00000007522	CTSZ	-	73.1821	129.814	158.183
ENSSSCG00000038994	CLIC4	-	108.952	139.596	112.126
ENSSSCG00000000105	KDELR3	-	110.053	144.408	106.156
ENSSSCG00000039201	TGIF2-C20orf24	-	87.1113	128.606	144.288
ENSSSCG00000001010	-	-	106.29	126.385	126.859
ENSSSCG00000008649	SOX11	-	136.919	154.213	67.4546
ENSSSCG00000015842	PPP2CB	-	119.391	116.624	122.296
ENSSSCG00000003150	NUCB1	-	91.8208	137.963	128.165
ENSSSCG00000031280	MRPL57	-	84.1263	130.819	142.779
ENSSSCG00000028695	-	-	133.355	125.425	98.8348
ENSSSCG00000015357	MEOX2	-	81.6228	158.611	117.332
ENSSSCG00000024043	ADAMTS2	-	75.2477	169.744	111.973
ENSSSCG00000010158	TOMM20	-	93.9735	133.192	128.915
ENSSSCG00000021328	PCSK1N	-	173.066	115.193	66.1436
ENSSSCG00000012954	RAB1B	-	84.6032	129.202	139.566
ENSSSCG00000006160	STMN2	-	335.635	14.079	2.80811
ENSSSCG00000020846	SCARA3	-	94.9082	137.151	119.911
ENSSSCG00000005087	SIX1	-	93.4416	137.864	120.635
ENSSSCG00000030668	UQCC2	-	64.116	132.86	154.546
ENSSSCG00000023604	LAP3	-	78.8396	135.52	136.664
ENSSSCG00000031808	TM9SF2	-	104.15	121.914	124.556
ENSSSCG00000021560	UBE2I	-	98.7337	127.493	124.301
ENSSSCG00000039421	SPTSSA	-	87.4403	119.779	141.779
ENSSSCG00000017277	PECAM1	-	44.5201	111.198	193.193
ENSSSCG00000014338	HSPA9	-	91.9386	101.493	155.413
ENSSSCG00000000645	GABARAPL1	-	146.031	101.668	100.72
ENSSSCG00000040332	LBH	-	118.661	124.191	105.343
ENSSSCG00000000406	-	-	117.37	113.289	117.357
ENSSSCG00000034444	EIF4EBP2	-	108.84	134.932	103.26
ENSSSCG00000014910	-	-	90.2984	134.916	121.803
ENSSSCG00000017203	GALK1	-	114.096	129.508	103.394
ENSSSCG00000006386	COPA	-	131.487	122.628	92.5007
ENSSSCG00000010798	GGA2	-	98.6545	155.747	91.8698
ENSSSCG00000003867	TXNDC12	-	102.292	129.35	113.788
ENSSSCG00000021210	HIKESHI	-	77.6774	135.138	132.297
ENSSSCG00000017213	JPT1	-	139.308	157.091	48.0566
ENSSSCG00000013030	PRDX5	-	121.176	125.189	96.7118
ENSSSCG00000007391	MATN4	-	224.668	26.3403	90.6256
ENSSSCG00000006561	SLC39A1	-	104.383	129.008	107.666
ENSSSCG00000013753	IER2	-	96.6505	112.493	131.459
ENSSSCG00000039314	MCL1	-	78.4007	122.609	139.262
ENSSSCG00000017913	PSMB6	-	94.3979	123.487	121.707
ENSSSCG00000001773	TMED3	-	82.4329	149.054	107.96
ENSSSCG00000026229	-	-	85.3219	106.573	144.814
ENSSSCG00000006014	RAD21	-	107.94	123.783	104.635
ENSSSCG00000001660	PTK7	-	165.137	106.229	63.5576
ENSSSCG00000032213	DBI	-	82.3816	126.459	123.576
ENSSSCG00000038783	IGFBP3	-	195.559	58.2929	77.9846
ENSSSCG00000025531	SSPN	-	36.874	136.37	157.874
ENSSSCG00000038151	CMTM3	-	95.4766	141.818	93.397
ENSSSCG00000008358	ACTR2	-	125.639	113.055	91.5786
ENSSSCG00000038422	TMX1	-	122.012	115.483	92.7221
ENSSSCG00000005749	BRD3	-	100.743	118.788	110.488
ENSSSCG00000033116	YBEY	-	83.8631	110.627	134.904
ENSSSCG00000031913	-	-	54.9212	104.839	168.731
ENSSSCG00000001438	PBX2	-	125.685	106.464	95.6692
ENSSSCG00000028920	POLDIP2	-	69.5911	118.142	139.078
ENSSSCG00000006610	S100A11	-	135.769	121.252	69.5308
ENSSSCG00000003105	SLC1A5	-	85.7301	112.107	128.098
ENSSSCG00000037431	-	-	91.6743	106.684	127.241
ENSSSCG00000010322	ZNF503	-	95.5169	116.859	111.981
ENSSSCG00000005837	FAM69B	-	95.3301	100.248	128.355
ENSSSCG00000010759	GLRX3	-	89.4582	122.848	111.241
ENSSSCG00000009844	HSPB8	-	22.3848	118.696	182.389
ENSSSCG00000004241	GJA1	-	164.284	86.8396	72.212
ENSSSCG00000022197	HS6ST1	-	111.476	97.9941	113.837
ENSSSCG00000015298	SRI	-	98.9587	128.275	95.1752
ENSSSCG00000008676	SLBP	-	114.053	112.224	95.4874
ENSSSCG00000008303	CCT7	-	90.8006	116.665	112.732
ENSSSCG00000001527	C6orf106	-	66.6637	115.861	137.449
ENSSSCG00000000083	RPS19BP1	-	69.9627	122.347	126.323
ENSSSCG00000038403	-	-	122.575	100.264	95.0972
ENSSSCG00000006740	ATP1A1	-	109.401	121.446	87.0276
ENSSSCG00000001661	SRF	-	58.2866	107.124	152.371
ENSSSCG00000040334	CBX6	-	95.1579	122.302	98.3796
ENSSSCG00000001727	TNFRSF21	-	57.8989	104.3	153.626
ENSSSCG00000003806	LEPROT	-	94.0305	103.664	117.974
ENSSSCG00000017140	CHMP6	-	78.6909	115.889	120.252
ENSSSCG00000037061	RRP1	-	70.9923	117.111	125.719
ENSSSCG00000020984	LXN	-	74.1794	95.5745	142.243
ENSSSCG00000011621	SEC61A1	-	101.431	111.715	98.7228
ENSSSCG00000011042	-	-	87.7186	121.569	102.262
ENSSSCG00000015845	GTF2E2	-	87.3193	118.951	104.74
ENSSSCG00000006325	MGST3	-	73.3614	98.9125	138.548
ENSSSCG00000040397	COLEC12	-	112.099	106.453	88.889
ENSSSCG00000010359	-	-	9.79638	98.8485	198.712
ENSSSCG00000013401	DKK3	-	120.131	123.948	63.1542
ENSSSCG00000038307	POLE4	-	89.6454	113.167	103.104
ENSSSCG00000013467	SGTA	-	81.6312	108.725	114.819
ENSSSCG00000025295	NDFIP1	-	102.118	108.521	94.4398
ENSSSCG00000004550	OAZ2	-	65.8303	107.077	131.511
ENSSSCG00000001436	RNF5	-	83.0443	102.472	118.86
ENSSSCG00000039487	GPSM1	-	117.272	108.643	78.1159
ENSSSCG00000009914	MLEC	-	112.289	112.664	78.7648
ENSSSCG00000031903	TNNT3	-	11.9849	100.542	188.461
ENSSSCG00000033262	CD74	-	7.28947	90.7345	202.368
ENSSSCG00000017950	TP53	-	70.4238	112.208	117.534
ENSSSCG00000010166	NTPCR	-	88.7684	117.423	93.0026
ENSSSCG00000015943	GORASP2	-	83.3829	114.965	100.19
ENSSSCG00000038465	VAPA	-	64.4332	102.754	129.747
ENSSSCG00000017497	ERBB2	-	80.7253	114.681	100.03
ENSSSCG00000029989	MED28	-	109.915	93.9971	90.8881
ENSSSCG00000011438	BAP1	-	93.8343	107.825	91.5803
ENSSSCG00000040071	-	-	105.37	107.019	80.6961
ENSSSCG00000006612	S100A10	-	93.0216	117.876	81.5025
ENSSSCG00000007739	GUSB	-	100.028	115.068	77.2152
ENSSSCG00000003199	AP2A1	-	87.7682	110.103	93.8888
ENSSSCG00000017514	KPNB1	-	121.144	98.1535	70.466
ENSSSCG00000006002	NOV	-	63.3463	166.155	59.2647
ENSSSCG00000032464	PURB	-	92.8339	103.915	91.5693
ENSSSCG00000037734	UBE2M	-	64.2301	102.901	121.16
ENSSSCG00000002013	DHRS4	-	58.0678	120.346	108.886
ENSSSCG00000004432	HDAC2	-	127.951	88.4679	70.1117
ENSSSCG00000016616	FAM3C	-	96.5409	102.793	86.9177
ENSSSCG00000035729	MYOZ3	-	4.86852	70.3292	209.733
ENSSSCG00000039307	H2AFJ	-	83.9544	95.983	104.843
ENSSSCG00000035790	BTG1	-	85.8331	99.1235	98.9034
ENSSSCG00000030632	UBE2V1	-	84.753	103.413	95.2514
ENSSSCG00000025561	VASN	-	99.6109	109.287	72.3735
ENSSSCG00000017772	SDF2	-	86.2609	101.156	93.3416
ENSSSCG00000018061	-	-	50.469	76.6475	152.552
ENSSSCG00000000144	-	-	58.1908	98.1689	122.595
ENSSSCG00000003506	PINK1	-	38.4603	115.921	124.393
ENSSSCG00000008573	RAB10	-	80.5169	93.6921	103.976
ENSSSCG00000011612	RPN1	-	89.2268	96.3286	92.4183
ENSSSCG00000013391	-	-	86.8062	94.0596	96.5649
ENSSSCG00000035901	SPIN1	-	117.732	95.0393	64.575
ENSSSCG00000022299	ACTR10	-	93.1563	89.7322	92.9592
ENSSSCG00000031577	ATP6V1G1	-	82.4122	101.86	91.398
ENSSSCG00000006775	CAPZA1	-	107.116	94.9625	73.4064
ENSSSCG00000017907	PFN1	-	76.5629	102.461	94.8863
ENSSSCG00000015322	TFPI2	-	30.9826	106.367	136.168
ENSSSCG00000010095	CRKL	-	79.0811	102.87	91.4658
ENSSSCG00000023495	PITHD1	-	80.5002	87.6605	104.896
ENSSSCG00000006311	DUSP27	-	23.6886	111.68	137.426
ENSSSCG00000033566	-	-	63.2904	94.8961	114.446
ENSSSCG00000012850	DEAF1	-	75.17	115.406	81.6316
ENSSSCG00000003016	CCDC97	-	61.4806	106.838	103.83
ENSSSCG00000013936	NDUFA13	-	52.5829	81.9144	137.412
ENSSSCG00000017218	CDR2L	-	72.7776	108.818	88.9585
ENSSSCG00000016564	UBE2H	-	80.6093	103.885	85.7702
ENSSSCG00000015443	DLD	-	63.0314	70.5586	136.473
ENSSSCG00000014557	RIC8A	-	74.6904	101.953	92.1974
ENSSSCG00000036988	-	-	60.8104	94.0742	113.578
ENSSSCG00000008571	HADHA	-	48.2465	89.4436	130.635
ENSSSCG00000011112	CDC123	-	75.5418	95.6864	96.509
ENSSSCG00000033359	CUEDC2	-	78.6369	95.3219	92.5002
ENSSSCG00000008101	FBLN7	-	94.0222	106.832	65.3298
ENSSSCG00000012847	TALDO1	-	81.3965	93.851	90.5781
ENSSSCG00000035914	PSMB2	-	74.7578	91.9826	98.9712
ENSSSCG00000002267	RGMA	-	57.4409	96.6619	111.517
ENSSSCG00000038094	GPX7	-	75.1246	102.953	87.3674
ENSSSCG00000025176	NOTCH3	-	56.9696	106.932	100.262
ENSSSCG00000039390	EIF3B	-	77.7439	88.7177	96.5246
ENSSSCG00000022058	-	-	67.5995	92.8746	102.422
ENSSSCG00000005128	TUSC1	-	44.1933	92.3167	126.249
ENSSSCG00000028553	ILF2	-	97.1978	90.8636	74.1829
ENSSSCG00000005713	PLPP7	-	19.8758	97.5479	144.804
ENSSSCG00000038914	SEC61B	-	96.8358	94.5459	70.5188
ENSSSCG00000037143	-	-	83.5288	98.3054	79.6604
ENSSSCG00000023010	TMOD1	-	29.041	120.271	111.939
ENSSSCG00000008359	RAB1A	-	82.7486	93.1231	85.2467
ENSSSCG00000036658	PSMD8	-	78.2117	92.6944	88.838
ENSSSCG00000035995	ITPA	-	81.4492	93.6833	83.0703
ENSSSCG00000032223	EIF1AX	-	81.993	96.4669	77.9679
ENSSSCG00000038549	ZFP36L2	-	65.3888	82.223	108.507
ENSSSCG00000037970	SOX8	-	55.3104	88.84	110.987
ENSSSCG00000006105	GEM	-	49.9289	116.439	88.0291
ENSSSCG00000034811	QDPR	-	83.0096	93.4859	77.0121
ENSSSCG00000017245	CDC42EP4	-	102.695	66.7616	83.58
ENSSSCG00000011134	RBM17	-	70.5319	91.7282	90.7348
ENSSSCG00000003776	ACADM	-	40.7915	70.1695	141.987
ENSSSCG00000018063	-	-	44.1577	79.84	128.857
ENSSSCG00000008619	DDX1	-	76.3211	87.5802	88.6534
ENSSSCG00000037821	RGS5	-	28.1578	73.9486	150.193
ENSSSCG00000009029	ARHGAP10	-	32.8601	104.121	114.806
ENSSSCG00000029279	GNA11	-	67.5379	90.2734	93.7037
ENSSSCG00000001453	HLA-DRA	-	2.85724	65.095	183.522
ENSSSCG00000009759	SCARB1	-	36.9659	84.5575	129.82
ENSSSCG00000039650	PCYT2	-	65.4659	83.693	102.059
ENSSSCG00000009904	DYNLL1	-	73.7409	95.7173	81.449
ENSSSCG00000026153	ACAT1	-	53.4422	72.0684	123.708
ENSSSCG00000011764	-	-	50.1361	83.8491	114.211
ENSSSCG00000032985	GOT2	-	54.8322	63.0813	130.143
ENSSSCG00000036712	TPD52L2	-	68.4186	90.0998	89.5345
ENSSSCG00000039952	ZFAND3	-	67.7723	90.6598	89.5404
ENSSSCG00000004192	CTGF	-	113.585	59.4532	74.4088
ENSSSCG00000022932	SNW1	-	76.7826	84.5236	85.5515
ENSSSCG00000011828	FAM43A	-	66.1261	70.3574	110.236
ENSSSCG00000010640	NRAP	-	4.26259	96.8	145.136
ENSSSCG00000030642	PCNA	-	83.3187	82.4534	79.1612
ENSSSCG00000022828	PNN	-	93.6595	73.2494	77.6634
ENSSSCG00000010275	PCBD1	-	62.4053	104.427	77.1401
ENSSSCG00000004826	SELENOS	-	67.0939	91.2829	84.6888
ENSSSCG00000017617	SCPEP1	-	62.688	88.8169	91.2275
ENSSSCG00000034253	-	-	84.5323	87.7561	70.257
ENSSSCG00000013043	MACROD1	-	19.868	99.0776	122.98
ENSSSCG00000014336	EGR1	-	80.3558	61.0109	100.33
ENSSSCG00000023760	CLEC14A	-	32.0197	80.0784	128.854
ENSSSCG00000032914	MANF	-	84.6814	88.1964	67.3233
ENSSSCG00000005478	POLE3	-	75.647	82.8308	81.6097
ENSSSCG00000003566	NUDC	-	70.0782	83.0556	86.8659
ENSSSCG00000040265	UBFD1	-	75.9553	89.2303	74.6777
ENSSSCG00000011179	MRPL3	-	68.411	89.861	81.3094
ENSSSCG00000034562	TMEM203	-	59.4175	88.2744	91.7729
ENSSSCG00000028879	PLOD3	-	69.9231	89.6006	79.4377
ENSSSCG00000037465	SERP1	-	87.9476	83.6701	67.282
ENSSSCG00000030150	UGDH	-	105.914	81.0045	51.6691
ENSSSCG00000016430	GALNT11	-	59.5077	90.7281	87.8551
ENSSSCG00000002389	VASH1	-	74.2833	81.3658	81.4143
ENSSSCG00000034768	CYTH3	-	72.4702	82.9309	81.4657
ENSSSCG00000001907	UBL7	-	55.023	87.3102	94.4896
ENSSSCG00000006324	ALDH9A1	-	71.6775	77.3559	86.8807
ENSSSCG00000008980	SCARB2	-	67.5345	85.7532	82.5232
ENSSSCG00000007652	PPP1R35	-	46.3072	92.8788	96.2123
ENSSSCG00000017796	-	-	75.6539	81.8697	77.6558
ENSSSCG00000011110	CCDC3	-	123.067	55.0863	56.8735
ENSSSCG00000037463	-	-	34.189	76.7895	123.54
ENSSSCG00000000290	COPZ1	-	77.2168	87.1741	70.1062
ENSSSCG00000011917	-	-	48.8755	90.0215	95.5733
ENSSSCG00000038540	-	-	44.375	96.3909	93.5508
ENSSSCG00000011229	STT3B	-	104.151	72.7433	57.2386
ENSSSCG00000037558	YY1	-	72.1008	85.0036	76.9116
ENSSSCG00000040445	RND3	-	82.3876	80.6298	70.7107
ENSSSCG00000010821	EPRS	-	80.6766	83.0337	69.8424
ENSSSCG00000031640	-	-	33.0452	82.3192	117.813
ENSSSCG00000039290	MTPN	-	85.4923	78.7528	68.413
ENSSSCG00000031958	KCTD2	-	70.4876	86.3017	75.4346
ENSSSCG00000030130	DPYSL2	-	102.284	70.0571	58.8957
ENSSSCG00000037000	SIGMAR1	-	69.8118	88.7295	72.4609
ENSSSCG00000009407	ESD	-	50.3604	85.5313	94.915
ENSSSCG00000010002	SF3A1	-	65.8003	85.3464	78.8106
ENSSSCG00000006988	PDGFRL	-	45.4542	91.6864	92.5628
ENSSSCG00000013392	COPB1	-	88.3457	77.4016	63.8608
ENSSSCG00000009211	PIGY	-	52.6351	75.7592	100.074
ENSSSCG00000013072	FADS2	-	95.7597	79.925	52.5619
ENSSSCG00000038694	CCND2	-	64.8919	83.2875	79.5825
ENSSSCG00000014921	PRSS23	-	50.6512	89.5815	87.0571
ENSSSCG00000038467	-	-	44.0987	96.8835	85.3773
ENSSSCG00000001137	HIST1H1D	-	74.0447	81.3018	70.9418
ENSSSCG00000028178	FH	-	38.9231	79.9894	106.552
ENSSSCG00000017294	DCAF7	-	74.8047	77.5224	72.9458
ENSSSCG00000025092	CDK4	-	74.6091	85.245	65.3934
ENSSSCG00000011494	PSMD6	-	69.7014	80.4206	74.8443
ENSSSCG00000006256	SOX17	-	50.8263	72.8314	101.199
ENSSSCG00000003849	-	-	69.1169	77.6902	77.9638
ENSSSCG00000033788	OXLD1	-	48.0471	83.3259	92.9956
ENSSSCG00000003218	MYBPC2	-	0.953665	14.171	208.384
ENSSSCG00000010464	PPP1R3C	-	24.5067	48.1601	150.756
ENSSSCG00000015362	TSPAN13	-	46.3242	58.1947	118.735
ENSSSCG00000027882	C1orf115	-	20.2792	62.8064	140.151
ENSSSCG00000017712	AP2B1	-	79.3707	80.8673	62.9731
ENSSSCG00000031172	RNF11	-	72.2816	82.3851	68.1727
ENSSSCG00000037661	INAFM2	-	31.343	80.2347	111.106
ENSSSCG00000037531	MAP3K11	-	28.8393	75.4071	117.775
ENSSSCG00000005615	PTRH1	-	48.9604	95.6655	76.9738
ENSSSCG00000027348	WIPF1	-	58.7348	95.4007	67.4314
ENSSSCG00000015250	ADAMTS15	-	61.5431	90.1022	69.762
ENSSSCG00000022147	CHURC1	-	51.5992	80.0848	89.6209
ENSSSCG00000040889	LAMTOR5	-	59.266	80.0539	81.9636
ENSSSCG00000016520	CREB3L2	-	80.2431	69.0408	71.9481
ENSSSCG00000030015	-	-	38.1816	86.3293	95.8291
ENSSSCG00000031224	-	-	78.4244	78.5774	63.0237
ENSSSCG00000003334	UBE2J2	-	57.8167	77.0703	84.6711
ENSSSCG00000012795	IRAK1	-	65.0406	73.6302	79.7563
ENSSSCG00000016094	BZW1	-	78.1135	74.0604	66.1843
ENSSSCG00000010385	VSTM4	-	49.8887	88.3726	79.9593
ENSSSCG00000040570	C11orf58	-	62.9047	79.6978	75.5108
ENSSSCG00000000180	FKBP11	-	70.0807	86.7899	61.0725
ENSSSCG00000022145	RPF1	-	63.6075	79.0736	75.156
ENSSSCG00000011385	APEH	-	53.3492	77.4976	86.7538
ENSSSCG00000007672	POP7	-	63.6919	83.8958	69.9807
ENSSSCG00000027428	ENHO	-	36.3466	99.4626	81.5551
ENSSSCG00000027525	DHCR24	-	102.147	82.3252	32.8433
ENSSSCG00000027629	CDIPT	-	59.4665	80.6904	76.1078
ENSSSCG00000014298	PPP2CA	-	68.0219	71.0151	77.0179
ENSSSCG00000016775	ZNF777	-	61.0239	78.2035	76.6696
ENSSSCG00000035302	-	-	62.9362	82.0631	70.5166
ENSSSCG00000027434	OLFM2	-	85.5249	85.3696	44.4147
ENSSSCG00000007732	SBDS	-	55.4204	78.1565	81.5202
ENSSSCG00000008377	CCT4	-	78.1638	70.9674	64.5214
ENSSSCG00000008058	-	-	59.6474	78.5798	75.1989
ENSSSCG00000014881	CLNS1A	-	76.3649	71.3451	65.6791
ENSSSCG00000002654	FBXO31	-	40.8027	71.8578	100.355
ENSSSCG00000024693	MRPL17	-	52.4905	75.6172	84.8504
ENSSSCG00000015436	CCDC71L	-	100.724	64.0563	47.6169
ENSSSCG00000015710	ACTR3	-	70.8544	79.5422	61.9869
ENSSSCG00000032919	ATG4B	-	66.7693	73.1456	72.4226
ENSSSCG00000040710	SURF4	-	73.2285	73.8908	65.2059
ENSSSCG00000008569	HADHB	-	39.7402	61.9704	110.319
ENSSSCG00000014965	ENDOD1	-	39.0511	93.1226	79.7329
ENSSSCG00000040203	-	-	60.5813	70.6344	80.5791
ENSSSCG00000014285	2019-09-08	-	58.1806	79.9058	73.687
ENSSSCG00000005982	-	-	56.8833	82.7997	71.5368
ENSSSCG00000035101	KLF5	-	36.5231	107.697	66.9543
ENSSSCG00000007478	ATP9A	-	82.2286	63.3393	64.9428
ENSSSCG00000020813	FAM20C	-	56.7817	83.5514	70.0796
ENSSSCG00000031388	SIAH2	-	41.4687	87.728	80.7205
ENSSSCG00000022256	C10orf10	-	46.6369	69.1102	94.1515
ENSSSCG00000026239	VPS35	-	69.1958	73.3011	66.7369
ENSSSCG00000006176	ELOC	-	54.5838	74.7242	79.9117
ENSSSCG00000011624	MCM2	-	84.792	71.0052	53.3305
ENSSSCG00000006862	VCAM1	-	58.3918	71.7676	78.9033
ENSSSCG00000030426	C9orf78	-	59.1467	73.3258	76.228
ENSSSCG00000021353	TMX4	-	84.6457	74.6952	49.2535
ENSSSCG00000005673	IER5L	-	86.5958	63.3272	58.4951
ENSSSCG00000025463	PROS1	-	54.0303	79.5139	74.6044
ENSSSCG00000031593	NUDT3	-	62.1474	83.8331	61.9198
ENSSSCG00000026904	NFKBIB	-	50.3514	81.0602	76.4105
ENSSSCG00000031236	GLIPR2	-	68.7425	97.5043	41.5314
ENSSSCG00000012623	SLC25A5	-	85.7853	55.9811	65.4859
ENSSSCG00000037032	DNASE1L1	-	11.7687	70.8418	124.176
ENSSSCG00000037483	RFTN2	-	62.3928	78.0893	66.1832
ENSSSCG00000039612	-	-	56.8228	71.1242	78.6784
ENSSSCG00000026741	TBCC	-	44.8301	68.6767	92.7282
ENSSSCG00000012435	MAGT1	-	68.3599	67.7212	70.0101
ENSSSCG00000028346	SAMM50	-	40.0769	62.6369	102.3
ENSSSCG00000034259	PMEPA1	-	73.4112	70.9662	60.5157
ENSSSCG00000012904	AIP	-	55.9365	71.6374	77.292
ENSSSCG00000012940	B4GAT1	-	77.5121	67.4169	59.8386
ENSSSCG00000020744	DUSP3	-	22.6201	71.1702	110.869
ENSSSCG00000008675	LETM1	-	68.5853	69.6209	66.3422
ENSSSCG00000023715	GNS	-	66.5552	71.697	65.4414
ENSSSCG00000015938	SSB	-	78.0834	65.2422	60.3258
ENSSSCG00000011027	KIF5B	-	79.276	73.4523	50.81
ENSSSCG00000013418	CFD	-	11.7251	43.8858	147.704
ENSSSCG00000008035	-	-	58.7527	79.638	64.7622
ENSSSCG00000025589	SMIM26	-	42.8792	74.7229	85.2965
ENSSSCG00000033842	-	-	69.2688	74.1367	59.2498
ENSSSCG00000012916	-	-	35.7762	81.4811	85.154
ENSSSCG00000032923	PRND	-	29.9194	66.559	105.919
ENSSSCG00000024019	-	-	58.5035	73.5898	70.2551
ENSSSCG00000010585	ACTR1A	-	72.0212	69.2482	61.0291
ENSSSCG00000039311	NCS1	-	101.367	67.6071	33.1005
ENSSSCG00000013256	ARHGAP1	-	51.4187	89.5096	60.9226
ENSSSCG00000035564	MCM6	-	89.9459	66.5639	45.2668
ENSSSCG00000002406	AHSA1	-	66.0748	67.2005	67.4679
ENSSSCG00000027060	TBX2	-	58.0985	58.4563	84.0154
ENSSSCG00000003109	TMEM160	-	65.2188	70.536	64.7954
ENSSSCG00000007795	-	-	63.4823	73.1605	63.6286
ENSSSCG00000013302	CAT	-	50.2029	64.0094	85.8846
ENSSSCG00000026502	LIX1L	-	78.3675	69.0167	51.9562
ENSSSCG00000011107	CCNY	-	55.3676	76.0384	67.6128
ENSSSCG00000040486	BIRC5	-	80.0885	67.1671	51.4695
ENSSSCG00000033291	PIP4K2B	-	71.2019	73.5151	53.8523
ENSSSCG00000001487	KLHL31	-	27.2479	71.3344	99.8913
ENSSSCG00000010625	SMC3	-	76.3699	64.9329	57.0591
ENSSSCG00000032265	AES	-	68.5466	66.7048	62.8935
ENSSSCG00000010276	UNC5B	-	54.2587	63.1181	80.6301
ENSSSCG00000028056	ZFP36	-	30.9102	72.9637	93.9549
ENSSSCG00000013118	MRPL16	-	55.5323	64.2353	78.0269
ENSSSCG00000005717	UCK1	-	58.0722	80.5932	59.105
ENSSSCG00000007951	CREBBP	-	63.932	65.6949	67.6708
ENSSSCG00000020666	EHD4	-	45.8239	78.2999	72.7831
ENSSSCG00000016156	ACADL	-	32.6986	67.443	96.7419
ENSSSCG00000040631	LPL	-	19.9593	38.1567	138.574
ENSSSCG00000035034	CNIH4	-	44.8685	73.0809	78.2712
ENSSSCG00000007115	THBD	-	61.4631	58.102	76.5292
ENSSSCG00000023091	-	-	60.2789	67.3734	68.4281
ENSSSCG00000015541	IER5	-	24.1672	64.9924	106.583
ENSSSCG00000008094	CHCHD5	-	47.7067	75.6784	72.2331
ENSSSCG00000005358	-	-	40.9128	87.6675	66.974
ENSSSCG00000037225	RPRM	-	100.678	35.8603	58.7401
ENSSSCG00000023984	RSL1D1	-	70.1357	61.6625	63.4666
ENSSSCG00000012811	-	-	54.8682	65.529	74.4024
ENSSSCG00000025454	POLR2C	-	55.8547	62.8398	76.0955
ENSSSCG00000006756	BCAS2	-	55.9621	71.3002	67.2553
ENSSSCG00000002866	CEBPA	-	32.8644	66.7163	94.2379
ENSSSCG00000038308	RANBP1	-	70.474	63.0596	60.0716
ENSSSCG00000003477	NECAP2	-	57.5892	68.9003	66.9183
ENSSSCG00000006572	NPR1	-	33.2685	71.6106	88.4872
ENSSSCG00000000719	-	-	35.5069	61.7099	95.9328
ENSSSCG00000007355	-	-	76.6518	65.1007	51.2061
ENSSSCG00000038715	-	-	43.5361	70.1633	78.5938
ENSSSCG00000008560	DPYSL5	-	66.3146	113.253	12.6485
ENSSSCG00000001457	SLA-DQB1	-	9.25992	45.7606	137.097
ENSSSCG00000017727	TMEM98	-	89.1111	58.2267	44.7483
ENSSSCG00000017355	GRN	-	41.4851	78.7663	71.6046
ENSSSCG00000038968	TMEM263	-	66.4675	69.0344	56.3025
ENSSSCG00000017513	NPEPPS	-	61.3491	76.3685	54.0164
ENSSSCG00000012791	NAA10	-	36.7397	71.1538	83.6668
ENSSSCG00000012234	SRPX	-	47.7798	68.7586	74.8178
ENSSSCG00000006696	GJA5	-	92.8274	48.9603	48.9406
ENSSSCG00000038953	UBE2B	-	39.1032	51.5205	100.061
ENSSSCG00000023191	LYPLA2	-	65.1421	64.8466	60.4991
ENSSSCG00000037047	-	-	32.7485	92.2039	65.4315
ENSSSCG00000037457	HSPB7	-	5.01601	53.4008	131.892
ENSSSCG00000039021	LSM2	-	55.2038	67.3504	67.7273
ENSSSCG00000005671	CRAT	-	34.4388	83.3905	71.0193
ENSSSCG00000022925	-	-	114.766	34.3669	39.7118
ENSSSCG00000012999	CAPN1	-	40.5069	73.9909	74.077
ENSSSCG00000008207	RPIA	-	39.138	66.5408	82.8543
ENSSSCG00000039582	-	-	54.5156	67.2209	66.5802
ENSSSCG00000035264	UBQLN2	-	56.4108	72.0882	59.6644
ENSSSCG00000036436	FZD1	-	86.4161	58.5519	43.0551
ENSSSCG00000003701	SNRPD1	-	70.873	63.2432	53.8947
ENSSSCG00000009658	BNIP3L	-	77.5103	59.194	51.277
ENSSSCG00000012731	-	-	59.2783	69.7559	58.2386
ENSSSCG00000012482	SRPX2	-	28.9858	97.5278	60.6537
ENSSSCG00000008486	GALM	-	53.5151	75.0213	58.2581
ENSSSCG00000012771	SLC6A8	-	36.2015	73.6626	76.6001
ENSSSCG00000016111	FZD7	-	79.4952	56.8307	50.0982
ENSSSCG00000006835	SARS	-	48.9263	67.6472	69.8253
ENSSSCG00000005105	MRPL46	-	41.9375	68.6711	75.7851
ENSSSCG00000015117	RNF26	-	68.3247	65.2732	52.5879
ENSSSCG00000037221	FNTA	-	55.2496	66.2109	64.5142
ENSSSCG00000028707	NF2	-	64.0879	68.0093	53.8752
ENSSSCG00000009944	CORO1C	-	56.6904	68.584	60.6251
ENSSSCG00000009676	ZNF395	-	54.0704	66.9832	64.7031
ENSSSCG00000031901	PAPSS1	-	84.1698	58.4941	43.0528
ENSSSCG00000030575	TMEM158	-	35.3043	81.5019	68.8352
ENSSSCG00000011440	SEMA3G	-	34.5252	73.1893	77.8714
ENSSSCG00000010928	KDM5B	-	76.1183	63.6528	45.7396
ENSSSCG00000034510	ORAI1	-	20.387	60.8915	104.18
ENSSSCG00000000037	ARFGAP3	-	40.173	76.8679	67.878
ENSSSCG00000016816	ADAMTS12	-	63.799	74.6683	46.4396
ENSSSCG00000009150	HADH	-	33.9227	65.1074	85.8455
ENSSSCG00000010029	DRG1	-	48.4289	72.7092	63.7199
ENSSSCG00000023803	ELK3	-	50.2587	66.4991	67.9674
ENSSSCG00000024932	CERS5	-	54.4589	64.4563	65.6804
ENSSSCG00000003384	DNAJC11	-	51.6439	62.4944	70.3592
ENSSSCG00000008587	SF3B6	-	58.2911	69.563	56.4208
ENSSSCG00000034207	CEBPB	-	26.3241	52.7361	105.095
ENSSSCG00000014556	BET1L	-	53.5703	67.1531	63.2511
ENSSSCG00000024027	PAFAH1B2	-	73.862	60.9696	49.142
ENSSSCG00000016018	FRZB	-	35.3724	48.1719	99.8025
ENSSSCG00000001872	LINGO1	-	33.1663	60.9913	88.8952
ENSSSCG00000017953	FXR2	-	36.8671	58.5832	87.49
ENSSSCG00000027128	LONP1	-	43.0231	59.1238	80.4149
ENSSSCG00000012966	C11orf68	-	43.3538	70.3782	68.7707
ENSSSCG00000011076	OTUD1	-	33.0654	48.1463	100.957
ENSSSCG00000007119	NXT1	-	54.6437	67.9332	59.5543
ENSSSCG00000025488	MCM3	-	75.5922	60.3849	46.0459
ENSSSCG00000001779	-	-	44.8169	68.3807	68.8251
ENSSSCG00000013125	OSBP	-	46.0859	71.2998	64.4542
ENSSSCG00000031170	TMEM123	-	63.0245	63.5424	55.2031
ENSSSCG00000024134	MGLL	-	13.814	53.6491	114.221
ENSSSCG00000009751	FZD10	-	39.7123	75.25	66.5473
ENSSSCG00000029256	AKR1A1	-	55.7561	66.088	59.3649
ENSSSCG00000002670	USP10	-	51.5726	62.6182	66.715
ENSSSCG00000038868	GPR107	-	64.2227	63.9542	52.5616
ENSSSCG00000003596	SNRNP40	-	66.0754	61.3325	53.2952
ENSSSCG00000027778	-	-	49.0734	63.0968	68.4938
ENSSSCG00000028788	BORCS6	-	32.111	71.5006	76.8466
ENSSSCG00000017052	ADAM19	-	46.5525	59.2025	74.2579
ENSSSCG00000032119	CRCP	-	63.2983	60.7147	55.6893
ENSSSCG00000017126	NARF	-	45.3878	71.2641	62.9762
ENSSSCG00000009889	ALDH2	-	30.5667	99.6754	49.1646
ENSSSCG00000024626	TNFAIP1	-	39.6436	64.318	75.1885
ENSSSCG00000035058	PID1	-	53.6696	65.9477	59.0036
ENSSSCG00000031741	-	-	95.9855	51.4756	30.9717
ENSSSCG00000010017	SMTN	-	32.06	58.7353	87.6191
ENSSSCG00000014875	CAPN5	-	43.6006	78.4189	56.0248
ENSSSCG00000003885	CMPK1	-	51.9553	65.0522	60.7518
ENSSSCG00000023177	RRP9	-	56.4972	61.0443	60.0967
ENSSSCG00000032846	IMPAD1	-	73.9219	57.4253	46.2163
ENSSSCG00000015828	ZNF703	-	41.603	64.4773	71.4724
ENSSSCG00000017473	TOP2A	-	95.4652	48.4451	33.0165
ENSSSCG00000014367	SLC35A4	-	39.0064	61.2221	76.6635
ENSSSCG00000020796	SPOP	-	58.3853	66.1085	51.602
ENSSSCG00000033690	DERL1	-	42.3193	71.3082	62.2939
ENSSSCG00000035209	-	-	74.5268	53.8188	47.4563
ENSSSCG00000039663	TWSG1	-	70.4568	57.3585	47.6317
ENSSSCG00000001070	FAM8A1	-	61.7838	63.9698	49.6296
ENSSSCG00000029698	LRRC42	-	63.9752	60.4531	50.9435
ENSSSCG00000012992	FRMD8	-	44.9702	60.6287	69.7676
ENSSSCG00000021597	PHLDA2	-	44.4003	80.7016	50.211
ENSSSCG00000031201	LMOD1	-	21.8266	88.3959	64.8359
ENSSSCG00000023643	-	-	40.9774	51.5989	82.2795
ENSSSCG00000010261	PPA1	-	54.956	62.2971	57.4184
ENSSSCG00000014247	ALDH7A1	-	62.433	62.6452	49.4735
ENSSSCG00000012953	YIF1A	-	42.6231	66.4436	65.2687
ENSSSCG00000007289	TRPC4AP	-	54.3041	62.482	57.1577
ENSSSCG00000007151	CDC25B	-	35.2268	76.3878	61.6071
ENSSSCG00000012527	TCEAL9	-	73.5213	60.2705	39.4032
ENSSSCG00000026472	RPL7L1	-	54.8786	61.7078	56.5348
ENSSSCG00000005596	ARPC5L	-	56.8745	61.3855	54.8334
ENSSSCG00000030673	BLOC1S4	-	40.9771	61.5521	70.3156
ENSSSCG00000024484	DEGS1	-	58.4015	59.1215	55.227
ENSSSCG00000023333	FCN2	-	9.86204	60.6285	102.163
ENSSSCG00000009290	MIPEP	-	37.6659	54.9522	79.9172
ENSSSCG00000011562	EMC3	-	42.6938	57.783	71.9526
ENSSSCG00000005996	MRPL13	-	52.9128	62.6533	56.5455
ENSSSCG00000029005	-	-	80.2216	54.5033	37.2869
ENSSSCG00000016026	ZC3H15	-	56.6313	58.7617	54.5232
ENSSSCG00000029518	RIOK3	-	47.7553	64.5017	57.5554
ENSSSCG00000016970	-	-	55.4685	60.4369	53.6099
ENSSSCG00000016835	SKP2	-	50.7941	71.3167	47.2186
ENSSSCG00000016173	ATIC	-	62.4478	55.6316	51.1693
ENSSSCG00000020962	DYNLL2	-	52.1991	54.5865	62.4438
ENSSSCG00000001421	ZBTB12	-	68.8324	54.4655	45.6403
ENSSSCG00000001862	ETFA	-	38.4871	51.725	78.6702
ENSSSCG00000036967	ARL8A	-	53.3014	60.1228	55.117
ENSSSCG00000039221	MOB1A	-	48.0662	65.0246	55.2255
ENSSSCG00000022674	DAZAP2	-	38.1488	58.7467	71.3629
ENSSSCG00000015424	PSMC2	-	43.9618	61.0057	63.2117
ENSSSCG00000011603	-	-	47.2073	64.1143	56.5684
ENSSSCG00000007675	EPHB4	-	52.1302	59.2981	56.4551
ENSSSCG00000020963	EPDR1	-	33.5083	62.1889	71.7806
ENSSSCG00000015565	C1orf21	-	29.035	59.6335	78.5092
ENSSSCG00000005908	-	-	53.9984	62.9399	50.1656
ENSSSCG00000016322	ACKR3	-	36.4704	32.5593	97.6276
ENSSSCG00000008601	SDC1	-	75.6741	64.5013	26.3616
ENSSSCG00000011752	FNDC3B	-	52.6855	65.8772	47.8418
ENSSSCG00000038285	KLHL36	-	62.091	58.382	45.7588
ENSSSCG00000001638	MRPS10	-	47.6774	62.9904	55.1778
ENSSSCG00000036210	DYNC1LI2	-	52.8411	61.8418	50.7202
ENSSSCG00000005009	KLHDC2	-	52.4239	54.0666	58.9113
ENSSSCG00000036115	PPP3R1	-	52.0989	53.3722	59.6979
ENSSSCG00000012504	NAP1L3	-	88.9657	45.4988	30.6571
ENSSSCG00000000152	RBFOX2	-	57.0553	59.7727	48.2138
ENSSSCG00000037728	ANAPC16	-	39.5922	59.4124	65.6201
ENSSSCG00000010247	DDX21	-	66.0667	59.7342	38.1747
ENSSSCG00000010904	NEK7	-	58.6025	59.5367	45.7409
ENSSSCG00000016226	-	-	53.5203	52.9492	57.2969
ENSSSCG00000034137	PPIB	-	65.9035	56.6368	41.0123
ENSSSCG00000021005	UBQLN1	-	65.8481	52.1061	45.5504
ENSSSCG00000039523	-	-	49.0703	54.5286	59.8896
ENSSSCG00000014828	-	-	57.3683	55.2753	50.8103
ENSSSCG00000010529	SFRP5	-	63.2421	38.2987	61.7765
ENSSSCG00000016272	PSMD1	-	56.6485	52.9639	53.4249
ENSSSCG00000012578	-	-	51.5518	60.5294	50.5974
ENSSSCG00000004952	SMAD3	-	55.4359	57.2937	49.915
ENSSSCG00000028559	LZTS1	-	40.269	77.2301	44.9769
ENSSSCG00000011501	SUCLG2	-	44.3209	59.5484	58.4036
ENSSSCG00000035895	JDP2	-	40.849	67.9788	53.265
ENSSSCG00000011163	DIP2C	-	38.7627	70.3504	52.9172
ENSSSCG00000011430	DUSP7	-	57.6239	52.3288	51.7648
ENSSSCG00000013315	-	-	50.4571	56.8523	54.2277
ENSSSCG00000037144	CDKN1B	-	34.1526	58.0003	69.1078
ENSSSCG00000017339	NMT1	-	46.6546	53.4572	61.0321
ENSSSCG00000025305	-	-	43.5374	58.1095	59.4189
ENSSSCG00000022609	WWP2	-	109.138	26.5842	25.0768
ENSSSCG00000023716	TNFAIP6	-	31.2577	75.8734	53.347
ENSSSCG00000015360	ANKMY2	-	50.0309	55.3362	54.9715
ENSSSCG00000005785	PCSK6	-	33.1436	51.038	76.1296
ENSSSCG00000012399	FOXO4	-	28.8477	69.0045	62.0065
ENSSSCG00000028297	APH1A	-	46.8839	61.812	51.0564
ENSSSCG00000025049	CYBRD1	-	31.9636	69.0972	58.6231
ENSSSCG00000013335	LGR4	-	89.8527	42.6901	27.1236
ENSSSCG00000040735	DDAH1	-	30.7802	79.8694	48.7486
ENSSSCG00000008079	FAM120A	-	53.7153	56.3946	49.0357
ENSSSCG00000039885	PTP4A2	-	42.4795	55.6958	60.7194
ENSSSCG00000026230	-	-	51.2212	55.3658	52.1934
ENSSSCG00000007949	SRL	-	21.1649	73.7883	63.6772
ENSSSCG00000025034	LAPTM5	-	42.5627	59.0346	56.8442
ENSSSCG00000037918	ADIRF	-	11.625	66.2203	80.2265
ENSSSCG00000028310	DR1	-	56.9422	57.2873	43.4178
ENSSSCG00000039295	MRPL34	-	40.4353	61.1478	56.0627
ENSSSCG00000024752	ALDH4A1	-	18.5322	62.719	76.0264
ENSSSCG00000009047	SMARCA5	-	67.2473	52.5089	37.445
ENSSSCG00000031413	PMPCA	-	39.9002	53.6762	63.2469
ENSSSCG00000010995	CHMP5	-	43.9443	56.3873	56.1174
ENSSSCG00000021408	TKT	-	67.0824	47.0661	41.9596
ENSSSCG00000038735	SNAP23	-	43.4506	58.4132	54.2042
ENSSSCG00000023806	LRRN1	-	75.1105	50.4417	30.489
ENSSSCG00000035454	B4GALT1	-	48.8533	55.787	51.3148
ENSSSCG00000001689	GTPBP2	-	41.5143	53.1689	61.2251
ENSSSCG00000031140	-	-	36.6921	54.6522	64.1976
ENSSSCG00000006214	RRS1	-	46.6425	53.7197	55.1385
ENSSSCG00000031892	HSBP1	-	45.7105	55.5621	54.1197
ENSSSCG00000009219	IBSP	-	155.045	0.0275517	0.0298142
ENSSSCG00000000895	SNRPF	-	60.3	49.6018	45.1752
ENSSSCG00000001770	CTSH	-	36.3728	62.8248	55.4538
ENSSSCG00000007422	DNTTIP1	-	43.6996	58.6067	51.923
ENSSSCG00000001022	SSR1	-	61.0535	57.9873	35.0044
ENSSSCG00000002639	TUBB3	-	153.02	0.24447	0.303829
ENSSSCG00000000891	LTA4H	-	46.485	57.0053	50.0056
ENSSSCG00000028168	TAF7	-	52.7952	50.4341	50.2587
ENSSSCG00000017205	SAP30BP	-	43.6584	53.652	56.0214
ENSSSCG00000007337	CTNNBL1	-	52.7176	52.2672	48.2405
ENSSSCG00000028135	-	-	54.448	55.0176	43.6638
ENSSSCG00000033527	ITFG1	-	56.3633	50.6024	45.9629
ENSSSCG00000022687	NAA40	-	50.3654	50.5867	51.7274
ENSSSCG00000016593	ARF5	-	46.7746	57.163	48.64
ENSSSCG00000008309	-	-	43.2498	54.7247	54.4676
ENSSSCG00000004875	CYB5A	-	56.9444	50.9629	44.5211
ENSSSCG00000036534	MYOM3	-	15.3017	65.07	71.8211
ENSSSCG00000005844	NRARP	-	29.7679	41.5989	80.7609
ENSSSCG00000032151	CPZ	-	9.09698	41.0203	101.993
ENSSSCG00000001556	MAPK14	-	40.4933	55.9593	55.4504
ENSSSCG00000037609	-	-	42.1885	60.3493	49.1005
ENSSSCG00000037127	CDKN2AIPNL	-	43.3623	56.6329	50.9737
ENSSSCG00000009655	EBF2	-	49.0208	60.3968	41.116
ENSSSCG00000011013	WAC	-	48.1999	50.7006	51.4611
ENSSSCG00000016863	OXCT1	-	24.3306	49.157	76.4518
ENSSSCG00000013856	AP1M1	-	47.2245	52.2932	50.3275
ENSSSCG00000015422	PMPCB	-	36.6683	49.0857	63.3902
ENSSSCG00000028504	RFC2	-	50.804	55.0581	43.0874
ENSSSCG00000037264	RAB31	-	47.9436	62.6013	38.0957
ENSSSCG00000024045	-	-	29.5752	38.9719	79.9992
ENSSSCG00000009898	GCN1	-	51.2702	51.6245	45.2318
ENSSSCG00000004143	TXLNB	-	8.13602	56.3445	83.4704
ENSSSCG00000036452	LRRC17	-	67.0376	64.5908	16.1702
ENSSSCG00000010858	SDE2	-	40.5701	52.3849	54.5707
ENSSSCG00000025729	IRS1	-	42.665	53.9125	50.7415
ENSSSCG00000040702	CCDC174	-	38.0043	56.6265	52.6565
ENSSSCG00000006567	CRTC2	-	36.5956	50.2782	60.1266
ENSSSCG00000011066	YME1L1	-	51.1714	51.5399	42.8404
ENSSSCG00000014395	PCDH12	-	13.0003	45.4785	86.8726
ENSSSCG00000016434	RHEB	-	38.9665	49.9266	56.4274
ENSSSCG00000011727	PTX3	-	75.3674	47.8913	22.0162
ENSSSCG00000040294	-	-	44.0507	52.4025	48.6769
ENSSSCG00000007530	PPP1R3D	-	29.0455	52.2145	63.8109
ENSSSCG00000012779	ABCD1	-	36.0467	54.3056	54.3338
ENSSSCG00000032650	-	-	51.9807	48.1365	44.2487
ENSSSCG00000002381	NEK9	-	49.7351	52.1478	42.3747
ENSSSCG00000029519	CIAPIN1	-	49.1955	48.1369	46.8265
ENSSSCG00000028512	LDLR	-	54.598	64.0793	25.3964
ENSSSCG00000017152	SGSH	-	43.1978	64.7496	35.9676
ENSSSCG00000010835	AIDA	-	43.5495	56.144	44.0601
ENSSSCG00000016233	SERPINE2	-	63.3316	41.1051	39.2503
ENSSSCG00000032094	DKK2	-	83.3068	34.3021	25.9719
ENSSSCG00000008304	PRADC1	-	23.2521	50.6486	69.166
ENSSSCG00000028694	ATP6V1B2	-	60.0333	41.5197	41.4006
ENSSSCG00000003451	-	-	30.2834	48.5025	63.9501
ENSSSCG00000013087	TKFC	-	49.9275	50.654	42.1436
ENSSSCG00000022790	SNX2	-	45.4945	50.712	46.3292
ENSSSCG00000014224	SEMA6A	-	53.2129	52.8753	36.2637
ENSSSCG00000038948	ETS2	-	28.8768	44.3265	69.1337
ENSSSCG00000004133	FUCA2	-	24.5658	62.4998	55.0499
ENSSSCG00000040657	STRN3	-	44.607	49.6953	47.4032
ENSSSCG00000009516	UBAC2	-	39.0509	52.4065	49.9532
ENSSSCG00000031701	GXYLT1	-	77.9265	41.3188	21.9794
ENSSSCG00000040119	TIGD5	-	44.5793	52.9407	43.6582
ENSSSCG00000006790	WDR77	-	46.1257	51.6317	43.0651
ENSSSCG00000039659	TIMM10	-	31.3524	49.7692	59.5643
ENSSSCG00000027659	FUCA1	-	38.4501	51.5477	50.4779
ENSSSCG00000038401	TRAM2	-	46.7888	49.4582	44.2259
ENSSSCG00000012279	ELK1	-	44.5665	50.8933	44.7349
ENSSSCG00000015125	NECTIN1	-	62.7451	50.2148	27.0218
ENSSSCG00000010537	GOT1	-	29.3073	33.1567	77.4585
ENSSSCG00000029608	SEC62	-	41.7524	45.7832	52.3674
ENSSSCG00000035538	-	-	20.1843	38.4001	81.2704
ENSSSCG00000008857	MSMO1	-	61.8444	50.2618	27.7177
ENSSSCG00000005768	-	-	39.9594	51.8825	47.7265
ENSSSCG00000009112	SEC24D	-	55.2363	51.8886	32.3321
ENSSSCG00000022900	SUPT16H	-	56.5872	45.3994	37.2432
ENSSSCG00000031541	ARL5A	-	46.2473	49.8862	42.9254
ENSSSCG00000011234	-	-	36.8979	53.0333	49.1148
ENSSSCG00000026533	MYF6	-	13.397	62.7093	62.8326
ENSSSCG00000016294	C2orf82	-	138.266	0.189188	0.0926102
ENSSSCG00000022940	G3BP2	-	50.0159	46.3861	41.8315
ENSSSCG00000013643	CDKN2D	-	43.1179	44.2885	50.8119
ENSSSCG00000000600	EPS8	-	31.0895	62.436	44.5761
ENSSSCG00000002433	PSMC1	-	39.5943	48.1214	50.3521
ENSSSCG00000000706	LTBR	-	21.8054	58.2585	57.9277
ENSSSCG00000011020	JCAD	-	30.6169	42.5225	64.8099
ENSSSCG00000000675	C1R	-	16.1373	40.4996	80.7393
ENSSSCG00000009917	SPPL3	-	44.4414	48.9469	43.9298
ENSSSCG00000037816	TMEM167B	-	39.4016	52.3079	45.3581
ENSSSCG00000018088	-	-	32.7286	55.0788	49.1626
ENSSSCG00000011930	ATG3	-	43.0503	50.0891	43.8245
ENSSSCG00000002414	SEL1L	-	45.6167	51.2811	39.7386
ENSSSCG00000000672	CLSTN3	-	66.3791	47.6173	22.6261
ENSSSCG00000036924	PSMA4	-	39.8441	48.2904	48.4377
ENSSSCG00000014356	DNAJC18	-	52.325	48.8305	35.414
ENSSSCG00000005679	ASB6	-	35.3307	49.3322	51.8354
ENSSSCG00000008753	ADGRA3	-	58.4973	45.0106	32.8655
ENSSSCG00000003531	KDM1A	-	50.6495	51.2219	34.4242
ENSSSCG00000005944	NDRG1	-	38.5465	46.0997	51.6012
ENSSSCG00000005777	TXNL4A	-	36.9614	50.4486	48.6127
ENSSSCG00000006385	NCSTN	-	37.0599	51.3676	47.5464
ENSSSCG00000009801	BCL7A	-	46.5663	51.3326	38.043
ENSSSCG00000022151	B3GALT6	-	46.3404	51.5764	38.009
ENSSSCG00000016635	CAV2	-	15.0361	38.8563	81.8639
ENSSSCG00000040025	NANOS1	-	61.761	53.8853	19.8461
ENSSSCG00000023235	MAN1C1	-	40.424	47.2682	47.6361
ENSSSCG00000035478	RMND5A	-	33.7893	50.9666	50.3208
ENSSSCG00000031360	ADO	-	35.4772	54.3881	45.1181
ENSSSCG00000040166	FLRT2	-	79.8277	28.9899	25.9349
ENSSSCG00000011198	RFTN1	-	19.222	24.8701	90.239
ENSSSCG00000013238	SLC39A13	-	33.8507	53.9294	46.5415
ENSSSCG00000026931	SERTAD1	-	25.1354	45.7166	63.3881
ENSSSCG00000040275	HEBP1	-	44.5322	51.1969	38.4181
ENSSSCG00000034521	NUDT21	-	53.0571	44.5274	36.3692
ENSSSCG00000039235	PSMC4	-	38.2891	49.6239	46.0353
ENSSSCG00000031023	-	-	123.838	2.29333	7.66225
ENSSSCG00000036476	REEP3	-	47.4524	46.6939	39.5846
ENSSSCG00000005617	STXBP1	-	64.6293	35.8692	32.9795
ENSSSCG00000009788	-	-	42.2374	48.5526	42.6431
ENSSSCG00000037954	CAVIN4	-	2.15427	48.9673	82.3114
ENSSSCG00000005720	MED27	-	44.0342	45.8386	43.4871
ENSSSCG00000023714	SLC31A2	-	8.52298	57.3065	67.3253
ENSSSCG00000000075	MKL1	-	34.0498	52.6512	46.2728
ENSSSCG00000006273	MCM4	-	53.1255	44.3683	35.353
ENSSSCG00000022896	CRMP1	-	120.535	8.61423	3.65933
ENSSSCG00000032918	-	-	35.5847	52.5827	44.5624
ENSSSCG00000028655	-	-	43.5313	45.0891	43.6164
ENSSSCG00000038657	ATPAF1	-	39.8245	46.2853	45.7841
ENSSSCG00000031713	H2AFY2	-	73.7427	36.3355	21.5436
ENSSSCG00000020696	HMGN4	-	27.4312	49.5214	54.2265
ENSSSCG00000006571	INTS3	-	40.8442	48.5834	41.7346
ENSSSCG00000004908	LMAN1	-	43.9655	45.861	41.1475
ENSSSCG00000024927	STX12	-	43.6602	44.146	43.0886
ENSSSCG00000009434	RGCC	-	39.4464	31.6777	59.4701
ENSSSCG00000027723	-	-	33.5516	45.8179	50.9941
ENSSSCG00000009611	XPO7	-	44.3421	43.7402	42.2323
ENSSSCG00000003177	BCL2L12	-	34.5039	55.1377	40.6594
ENSSSCG00000016756	BLVRA	-	52.2709	42.5969	35.3012
ENSSSCG00000002655	MAP1LC3B	-	36.4994	46.7503	46.7868
ENSSSCG00000035736	-	-	4.91408	42.8272	82.2166
ENSSSCG00000002959	FAM98C	-	27.2995	49.479	53.1407
ENSSSCG00000006203	COPS5	-	32.5534	47.5216	49.8284
ENSSSCG00000023920	P3H1	-	58.0915	40.039	31.6927
ENSSSCG00000033295	EIF2S1	-	41.6853	44.8576	43.0511
ENSSSCG00000010555	HIF1AN	-	33.5534	50.0399	45.8798
ENSSSCG00000028465	ELAC2	-	33.8782	48.9943	46.5053
ENSSSCG00000039080	TRIB2	-	72.6101	32.0289	24.7375
ENSSSCG00000030547	PIP5K1A	-	47.7939	43.5122	38.0159
ENSSSCG00000038326	-	-	48.8958	24.0368	56.126
ENSSSCG00000010568	NPM3	-	65.2706	42.3847	21.3463
ENSSSCG00000006995	ASAH1	-	37.1441	47.5268	44.1524
ENSSSCG00000017543	CALCOCO2	-	34.8912	45.4267	48.3148
ENSSSCG00000026618	CAVIN2	-	19.8939	35.7266	72.9774
ENSSSCG00000036206	C3orf58	-	53.6065	38.897	36.0931
ENSSSCG00000015107	VPS11	-	36.5715	48.9106	43.0819
ENSSSCG00000034012	CASP3	-	52.3917	43.0909	32.9658
ENSSSCG00000029985	ARL10	-	39.1235	47.3172	41.9972
ENSSSCG00000016279	PDE6D	-	39.9358	47.19	40.9251
ENSSSCG00000016019	NCKAP1	-	42.0558	45.3797	40.5855
ENSSSCG00000000870	ARL1	-	41.405	46.4553	39.965
ENSSSCG00000011695	AGTR1	-	15.5007	42.977	69.2421
ENSSSCG00000034522	TRIP13	-	49.2739	40.4352	37.8786
ENSSSCG00000014258	-	-	45.9767	41.685	39.8805
ENSSSCG00000005338	RECK	-	46.8386	46.1579	34.2269
ENSSSCG00000031077	KPNA4	-	35.2419	46.792	45.0506
ENSSSCG00000000737	TULP3	-	44.1007	53.1703	29.6405
ENSSSCG00000022032	-	-	53.4117	42.0379	31.2531
ENSSSCG00000000262	SPRYD3	-	34.2014	43.2579	49.0628
ENSSSCG00000011870	PDIA5	-	49.741	45.383	31.155
ENSSSCG00000027378	SH3PXD2B	-	51.3896	44.48	30.308
ENSSSCG00000023391	LONP2	-	37.4119	41.8634	46.9014
ENSSSCG00000023739	SNORD96	-	42.6246	28.87	54.4337
ENSSSCG00000005631	FAM102A	-	37.7285	47.9253	40.0151
ENSSSCG00000000158	RTCB	-	37.5474	46.8785	40.8692
ENSSSCG00000007286	ACSS2	-	18.8166	34.9475	71.1816
ENSSSCG00000005038	PSMC6	-	39.5534	39.8967	45.203
ENSSSCG00000006501	SSR2	-	34.8933	46.2536	43.1281
ENSSSCG00000006535	PMVK	-	33.1723	48.2274	42.8749
ENSSSCG00000001984	KHNYN	-	31.4465	57.5615	35.1993
ENSSSCG00000009742	ULK1	-	36.2515	42.837	44.9818
ENSSSCG00000032323	C5orf15	-	46.1545	42.07	35.8367
ENSSSCG00000001892	SCAMP2	-	31.4438	43.9328	48.2866
ENSSSCG00000024938	SH3BP5	-	47.2452	39.1588	37.1593
ENSSSCG00000027287	TMEM189	-	34.9644	48.9367	39.4577
ENSSSCG00000035120	ALKBH5	-	29.2255	47.2262	46.8501
ENSSSCG00000012653	ZDHHC9	-	33.7323	43.9021	45.2933
ENSSSCG00000015868	ARL6IP6	-	38.084	43.8572	40.9846
ENSSSCG00000011889	GSK3B	-	47.4195	44.2012	31.2867
ENSSSCG00000039542	-	-	49.3588	40.6618	32.7674
ENSSSCG00000009172	PPP3CA	-	31.5019	34.371	56.7519
ENSSSCG00000013017	EHD1	-	21.9172	59.6973	40.9346
ENSSSCG00000010681	SFXN4	-	24.2456	44.578	53.5452
ENSSSCG00000015860	SFT2D3	-	37.4635	44.403	40.4864
ENSSSCG00000010465	TNKS2	-	45.5747	39.6885	37.0795
ENSSSCG00000032477	NRAS	-	30.905	51.36	40.058
ENSSSCG00000027131	KLHDC10	-	49.7562	44.4384	28.1056
ENSSSCG00000013003	ZNHIT2	-	27.2062	42.5939	52.3073
ENSSSCG00000009999	-	-	43.5453	44.2729	34.2739
ENSSSCG00000040317	SOD2	-	25.7008	37.8883	58.4732
ENSSSCG00000038491	MEX3B	-	51.0817	42.9392	27.9811
ENSSSCG00000035048	-	-	37.7698	39.5106	44.6978
ENSSSCG00000016990	-	-	28.9845	41.9996	50.9871
ENSSSCG00000035693	POLRMT	-	30.1202	41.3059	49.9368
ENSSSCG00000004751	CHP1	-	48.2284	39.9274	32.9915
ENSSSCG00000009912	POP5	-	36.4756	46.478	38.1625
ENSSSCG00000006263	ATP6V1H	-	36.404	41.4435	43.2476
ENSSSCG00000005457	-	-	37.6486	51.974	31.4165
ENSSSCG00000004943	MAP2K1	-	44.2474	43.2058	33.5142
ENSSSCG00000008697	HTT	-	42.8767	41.833	36.2164
ENSSSCG00000038943	TOM1	-	23.7371	49.0556	47.6435
ENSSSCG00000010079	PPM1F	-	32.7362	44.4752	43.1159
ENSSSCG00000004071	-	-	39.4072	44.5702	36.2816
ENSSSCG00000037106	C2orf40	-	63.4708	33.9483	22.7068
ENSSSCG00000001871	HMG20A	-	41.2346	42.3376	36.4795
ENSSSCG00000012772	BCAP31	-	31.3026	44.1521	44.536
ENSSSCG00000012459	-	-	36.574	39.8595	43.2453
ENSSSCG00000015413	FGL2	-	6.2963	52.4035	60.9779
ENSSSCG00000000019	NUP50	-	41.0681	41.5163	36.5292
ENSSSCG00000017822	RPA1	-	45.7124	41.3152	32.0565
ENSSSCG00000004104	KATNA1	-	34.6695	41.3475	42.962
ENSSSCG00000034415	C18orf32	-	40.9237	39.6717	38.1116
ENSSSCG00000024384	DCAF12	-	36.4899	42.2756	39.8858
ENSSSCG00000014768	TRIM68	-	41.7535	40.3775	36.0656
ENSSSCG00000011798	-	-	45.4327	37.4351	35.2933
ENSSSCG00000017043	RNF145	-	46.9742	34.7629	36.3267
ENSSSCG00000029003	-	-	39.61	42.1272	36.2313
ENSSSCG00000034868	-	-	36.0269	33.2129	48.6038
ENSSSCG00000010744	DHX32	-	31.0599	49.4243	37.3367
ENSSSCG00000004291	NT5E	-	17.9904	58.3353	41.2115
ENSSSCG00000000579	GOLT1B	-	44.8445	42.3301	30.3208
ENSSSCG00000011968	NIT2	-	32.2708	48.1866	36.8833
ENSSSCG00000023080	TPP1	-	23.7612	41.3829	52.0531
ENSSSCG00000009334	HSPH1	-	65.9903	30.5602	20.6326
ENSSSCG00000029811	PLCL2	-	15.2862	53.3494	48.4088
ENSSSCG00000009430	-	-	46.3065	44.0889	26.5335
ENSSSCG00000039137	SMARCE1	-	37.8562	43.5623	35.4314
ENSSSCG00000005455	SVEP1	-	47.2781	39.5027	30.0326
ENSSSCG00000006171	CRISPLD1	-	77.7384	26.2608	12.6269
ENSSSCG00000038370	UQCC3	-	27.5421	39.8085	49.1639
ENSSSCG00000023188	ARIH1	-	40.3261	39.1028	36.9727
ENSSSCG00000011710	EIF2A	-	29.3292	45.6094	41.0561
ENSSSCG00000006824	GNAI3	-	44.9177	41.8887	29.1188
ENSSSCG00000015568	RNF2	-	45.2318	40.1882	30.456
ENSSSCG00000004747	RTF1	-	40.3259	41.1831	34.152
ENSSSCG00000021040	SLC26A11	-	50.1915	36.9178	28.5512
ENSSSCG00000004439	TSPYL4	-	74.2404	27.4016	13.964
ENSSSCG00000000757	ADIPOR2	-	31.012	37.9248	46.5922
ENSSSCG00000034896	HPRT1	-	30.1808	42.3341	43.0022
ENSSSCG00000011639	SRPRB	-	42.1967	38.8752	34.3689
ENSSSCG00000034102	DGAT2	-	1.83117	2.6333	110.85
ENSSSCG00000001934	-	-	48.2975	41.5187	25.3636
ENSSSCG00000028019	LRRC59	-	48.8351	42.6187	23.4074
ENSSSCG00000008097	TTL	-	29.7663	53.3047	31.5592
ENSSSCG00000005510	PHF19	-	32.8454	44.3147	37.4514
ENSSSCG00000026446	-	-	36.7174	38.3994	39.3931
ENSSSCG00000006084	MTDH	-	35.9878	39.185	39.3171
ENSSSCG00000006697	ACP6	-	38.5779	36.9955	38.6063
ENSSSCG00000029573	NASP	-	57.4516	30.3575	26.0981
ENSSSCG00000006689	PIAS3	-	42.3886	39.3046	32.1647
ENSSSCG00000009820	GPN3	-	35.3538	40.1873	37.9091
ENSSSCG00000007067	JAG1	-	29.9909	39.6812	43.7448
ENSSSCG00000024841	SLC35A2	-	35.0692	43.6244	34.6029
ENSSSCG00000013855	FAM32A	-	32.3827	40.747	40.1604
ENSSSCG00000034632	PDXP	-	44.4681	35.5881	32.7483
ENSSSCG00000007211	ZCCHC3	-	46.0595	38.6964	28.0412
ENSSSCG00000008230	ATOH8	-	32.2665	33.1059	47.3631
ENSSSCG00000016985	BNIP1	-	35.0853	40.9345	36.7122
ENSSSCG00000024279	ZMAT5	-	28.1716	47.0873	37.3872
ENSSSCG00000025053	RYBP	-	60.4517	27.832	24.3054
ENSSSCG00000036604	SNORA3	-	33.7237	35.4167	43.4196
ENSSSCG00000037120	TK1	-	32.3972	41.1879	38.9174
ENSSSCG00000003035	-	-	32.6848	38.4518	41.3108
ENSSSCG00000015013	RDX	-	40.0012	40.179	32.1639
ENSSSCG00000029805	RHOBTB3	-	34.2857	42.9547	34.9843
ENSSSCG00000001952	NFKBIA	-	17.1452	36.0538	58.8882
ENSSSCG00000019783	SNORD42	-	39.3101	28.4412	44.2341
ENSSSCG00000012823	DKC1	-	40.3013	36.2677	35.3829
ENSSSCG00000023636	TMEM222	-	28.7402	37.4744	45.5919
ENSSSCG00000017015	RARS	-	38.316	37.9218	35.4239
ENSSSCG00000032684	BOK	-	20.8839	43.1262	47.426
ENSSSCG00000023004	FZD9	-	46.5932	45.9763	18.8055
ENSSSCG00000012400	SNX12	-	29.6765	44.1328	37.349
ENSSSCG00000007282	PIGU	-	37.027	38.9657	35.1226
ENSSSCG00000009532	KDELC1	-	40.0574	38.6391	32.2893
ENSSSCG00000026082	DNAJC3	-	37.8196	38.2562	34.7366
ENSSSCG00000026006	KLF13	-	29.3458	35.1976	46.2102
ENSSSCG00000017678	APPBP2	-	42.2425	39.181	29.2495
ENSSSCG00000006889	ARHGAP29	-	28.4623	39.9201	42.2684
ENSSSCG00000037935	CYYR1	-	22.0796	34.3478	54.0462
ENSSSCG00000013601	2019-03-02	-	25.3453	37.9426	47.0986
ENSSSCG00000033018	TM4SF1	-	27.4146	30.1049	52.8357
ENSSSCG00000011317	FYCO1	-	14.5469	35.345	60.097
ENSSSCG00000023522	TGM2	-	12.8318	35.4467	61.6265
ENSSSCG00000002269	MTHFD1	-	31.0701	42.2042	36.5875
ENSSSCG00000016064	TMEFF2	-	29.308	41.6496	38.5704
ENSSSCG00000008756	DHX15	-	44.1434	34.136	31.2171
ENSSSCG00000008695	MFSD10	-	22.8741	44.9165	41.4642
ENSSSCG00000015595	ATF3	-	18.6157	25.5856	65.0117
ENSSSCG00000015826	-	-	34.1623	39.3783	35.6188
ENSSSCG00000002252	ARRDC4	-	31.2924	47.3013	30.2848
ENSSSCG00000022955	POLR2B	-	35.702	37.7425	35.2304
ENSSSCG00000040985	KCTD7	-	37.7926	41.0586	29.7412
ENSSSCG00000023158	-	-	22.4679	42.6337	43.4673
ENSSSCG00000014017	MGAT4B	-	33.1442	35.5022	39.6274
ENSSSCG00000029539	RAB23	-	27.0101	43.9252	37.3292
ENSSSCG00000001533	TAF11	-	28.6584	39.059	40.4293
ENSSSCG00000014830	COA4	-	26.3906	38.0396	43.5788
ENSSSCG00000000278	-	-	33.054	40.0891	34.7992
ENSSSCG00000037102	FSTL3	-	52.2937	27.2704	28.3741
ENSSSCG00000012021	MRPL39	-	34.5409	33.6779	39.5959
ENSSSCG00000011620	RUVBL1	-	38.8615	37.5034	31.4065
ENSSSCG00000038760	ANKRD40	-	28.1232	37.2187	42.4251
ENSSSCG00000033013	2019-03-09	-	29.861	40.4557	37.2625
ENSSSCG00000028327	RHOBTB1	-	23.6299	43.372	40.4464
ENSSSCG00000013446	SCAMP4	-	27.8073	42.855	36.7786
ENSSSCG00000015563	RGL1	-	32.69	40.0019	34.5966
ENSSSCG00000017160	CBX4	-	33.4321	38.6753	35.0129
ENSSSCG00000003377	ACOT7	-	72.2722	21.8719	12.8849
ENSSSCG00000008398	PPP4R3B	-	35.9465	36.9084	34.1588
ENSSSCG00000008167	CNOT11	-	30.0801	38.7202	38.1482
ENSSSCG00000003524	C1QA	-	11.1462	35.0305	60.7386
ENSSSCG00000023907	AFAP1	-	42.3881	40.5386	23.8766
ENSSSCG00000022538	MARK4	-	36.9017	36.373	33.3326
ENSSSCG00000022504	CDON	-	51.4884	35.0333	20.0065
ENSSSCG00000003645	UTP11	-	35.2317	31.1045	40.1325
ENSSSCG00000001975	PRKD1	-	21.918	37.1781	47.1193
ENSSSCG00000023050	2019-09-10	-	32.9167	37.7564	35.528
ENSSSCG00000025010	UNC50	-	27.8827	38.5269	39.6594
ENSSSCG00000001708	CDC5L	-	33.5959	37.4561	34.7682
ENSSSCG00000026268	DLG5	-	57.2933	29.1187	19.3669
ENSSSCG00000008225	PTCD3	-	32.2336	36.1908	37.3384
ENSSSCG00000015709	SLC35F5	-	28.7885	40.1966	36.7676
ENSSSCG00000038162	CCL21	-	11.2464	13.6465	80.7581
ENSSSCG00000027166	BICD2	-	31.4476	41.6135	32.5807
ENSSSCG00000005425	SLC44A1	-	33.7428	38.9167	32.8687
ENSSSCG00000012350	MAGEH1	-	32.8012	40.2681	32.4456
ENSSSCG00000004387	FOXO3	-	33.4168	37.5825	34.2401
ENSSSCG00000036483	-	-	36.0186	37.4603	31.603
ENSSSCG00000012336	GNL3L	-	30.9974	38.3039	35.6117
ENSSSCG00000013637	QTRT1	-	35.94	39.9852	28.9827
ENSSSCG00000001756	IREB2	-	40.3013	37.4315	27.1748
ENSSSCG00000021652	LSM8	-	28.8062	36.5552	39.3944
ENSSSCG00000011079	PIP4K2A	-	38.7122	36.7745	28.8594
ENSSSCG00000012258	FUNDC1	-	32.6768	36.6937	34.8715
ENSSSCG00000010514	RRP12	-	28.8694	41.071	34.2344
ENSSSCG00000009876	DDX54	-	31.5523	36.4271	36.1121
ENSSSCG00000005459	KIAA0368	-	23.2686	37.1506	43.4677
ENSSSCG00000032637	EVC	-	34.4297	39.7564	29.4945
ENSSSCG00000005273	OSTF1	-	22.321	36.3435	45.0121
ENSSSCG00000037384	BLOC1S6	-	32.5875	38.1143	32.9595
ENSSSCG00000027389	HERPUD2	-	23.5853	39.9503	39.9065
ENSSSCG00000009043	ABCE1	-	38.9529	33.924	30.4801
ENSSSCG00000008801	SLC30A9	-	35.6453	34.1703	33.4997
ENSSSCG00000010554	SCD	-	69.264	22.2199	11.8298
ENSSSCG00000017492	ORMDL3	-	26.7396	36.3794	39.9544
ENSSSCG00000028492	C4orf46	-	22.5722	43.2765	37.1813
ENSSSCG00000028506	YIPF1	-	36.6601	34.8302	31.494
ENSSSCG00000003398	UBE4B	-	35.7707	35.834	31.2612
ENSSSCG00000031381	ARF3	-	42.2117	34.0832	26.4467
ENSSSCG00000010894	TP53BP2	-	38.5205	33.9156	30.0126
ENSSSCG00000000587	AEBP2	-	36.4009	34.027	31.9795
ENSSSCG00000007291	EDEM2	-	26.5138	36.8522	39.0072
ENSSSCG00000011567	-	-	39.4807	31.1188	31.0719
ENSSSCG00000002763	PRMT7	-	26.5244	36.4838	38.6475
ENSSSCG00000002841	N4BP1	-	30.5605	35.7294	35.332
ENSSSCG00000007226	DEFB123	-	0.345037	70.4356	30.7658
ENSSSCG00000029403	EMC8	-	23.71	35.4226	42.2721
ENSSSCG00000033692	B3GALNT2	-	30.2086	41.1094	29.9245
ENSSSCG00000024296	NKIRAS1	-	28.2818	33.4578	39.4012
ENSSSCG00000007463	PTGIS	-	32.2386	36.7373	32.0207
ENSSSCG00000030183	-	-	32.1855	37.0654	31.3094
ENSSSCG00000017723	CCL2	-	10.2109	41.5712	48.7762
ENSSSCG00000035774	ERRFI1	-	36.4988	28.7209	35.338
ENSSSCG00000023229	ETV5	-	28.4319	43.9412	28.0043
ENSSSCG00000003643	SF3A3	-	33.6959	33.2213	33.4559
ENSSSCG00000032996	SLC7A5	-	62.3103	27.6057	10.2839
ENSSSCG00000040586	PAOX	-	19.3348	40.1398	40.6939
ENSSSCG00000012746	-	-	23.3447	43.2898	33.4938
ENSSSCG00000013336	CCDC34	-	52.6548	28.1133	19.3
ENSSSCG00000014829	MRPL48	-	19.4758	34.0103	46.4415
ENSSSCG00000005943	ST3GAL1	-	34.9013	30.9664	34.0445
ENSSSCG00000005055	LGALS3	-	23.5771	38.8122	37.4908
ENSSSCG00000004048	TCP1	-	35.4529	32.8193	31.5949
ENSSSCG00000038702	-	-	23.2416	38.4848	37.9997
ENSSSCG00000014326	KIF20A	-	48.1088	30.501	20.9617
ENSSSCG00000011619	EEFSEC	-	31.4984	34.0067	34.0355
ENSSSCG00000024665	TRAPPC12	-	30.9063	32.4195	36.2105
ENSSSCG00000013496	SIRT6	-	27.3969	34.2023	37.8685
ENSSSCG00000035355	F2R	-	33.7609	28.5575	37.0976
ENSSSCG00000005229	VLDLR	-	24.4525	32.9376	41.9319
ENSSSCG00000025912	URI1	-	36.6265	33.8856	28.7606
ENSSSCG00000001528	RPS10	-	30.2657	37.3037	31.6825
ENSSSCG00000034572	MPHOSPH6	-	33.2329	32.5252	33.4107
ENSSSCG00000040086	YTHDF1	-	28.0347	36.9011	34.1997
ENSSSCG00000036832	STK40	-	31.6364	30.0845	37.3352
ENSSSCG00000016734	CCM2	-	24.4924	35.1975	39.1672
ENSSSCG00000007687	LRWD1	-	31.68	33.2815	33.8715
ENSSSCG00000030578	-	-	25.3967	34.3562	39.0146
ENSSSCG00000008227	ST3GAL5	-	33.939	36.3362	28.3038
ENSSSCG00000027928	TMEM9	-	50.9195	29.8404	17.7875
ENSSSCG00000014080	HMGCR	-	61.1168	26.7798	10.5864
ENSSSCG00000039119	PDXDC1	-	34.8566	37.5904	25.9318
ENSSSCG00000013554	TRIP10	-	13.9962	36.3074	47.992
ENSSSCG00000034427	MEX3C	-	37.0433	32.6407	28.595
ENSSSCG00000021988	TUSC3	-	58.7961	25.0763	14.3117
ENSSSCG00000014014	TBC1D9B	-	26.9478	34.1381	37.0969
ENSSSCG00000003580	EYA3	-	30.4743	41.1871	26.4997
ENSSSCG00000013745	FARSA	-	28.5556	35.0878	34.3969
ENSSSCG00000001651	CNPY3	-	30.469	35.6111	31.8839
ENSSSCG00000009649	NEFL	-	92.463	4.12677	1.35863
ENSSSCG00000028592	TM2D2	-	33.4435	35.4125	29.0433
ENSSSCG00000009705	GALNT7	-	31.0459	35.2369	31.6114
ENSSSCG00000028322	BTG2	-	14.9719	37.9252	44.9873
ENSSSCG00000025794	FBRS	-	28.6961	31.6072	37.4149
ENSSSCG00000022915	DDX27	-	29.4213	35.4718	32.8207
ENSSSCG00000038558	GOLPH3L	-	31.4575	35.4296	30.7798
ENSSSCG00000007849	CRYM	-	25.4894	48.6876	23.3988
ENSSSCG00000025565	-	-	25.8607	34.383	37.15
ENSSSCG00000006359	ADAMTS4	-	26.7984	41.0592	29.5357
ENSSSCG00000016677	GARS	-	29.7106	36.0229	31.5863
ENSSSCG00000016079	MOBKL3	-	26.5006	33.2145	37.5898
ENSSSCG00000006641	PRUNE1	-	36.9029	34.3884	25.9636
ENSSSCG00000007527	-	-	46.7274	30.5134	19.7527
ENSSSCG00000015407	GNAI1	-	30.668	38.4841	27.7764
ENSSSCG00000014151	CETN3	-	30.6733	34.5093	31.6928
ENSSSCG00000034738	TRMT61A	-	28.0595	37.1302	31.6115
ENSSSCG00000010312	PLAU	-	13.0093	52.814	30.8439
ENSSSCG00000023143	SNORD34	-	25.9553	27.3662	43.0645
ENSSSCG00000001963	EGLN3	-	23.5164	37.0214	35.82
ENSSSCG00000000981	CRELD2	-	39.4938	31.1242	25.7006
ENSSSCG00000032320	TCIM	-	18.9057	27.2498	50.0885
ENSSSCG00000025417	BBS2	-	37.688	29.7457	28.7043
ENSSSCG00000030378	LIMK1	-	41.7188	33.4305	20.9686
ENSSSCG00000040919	RTN4RL2	-	20.5275	45.2286	30.2525
ENSSSCG00000009594	SPTLC1	-	30.1466	34.7661	30.9662
ENSSSCG00000026571	RAB8B	-	32.4884	35.7163	27.6378
ENSSSCG00000033196	MYORG	-	24.3846	28.4785	42.8581
ENSSSCG00000014061	THOC3	-	37.5824	31.391	26.6175
ENSSSCG00000017799	CPD	-	33.4468	31.8939	30.1438
ENSSSCG00000039715	FAHD1	-	19.0116	34.8295	41.5728
ENSSSCG00000007970	POLR3K	-	27.4779	35.3104	32.6244
ENSSSCG00000011233	DYNC1LI1	-	36.2509	33.0366	26.0357
ENSSSCG00000034105	TMEM127	-	20.2749	35.8349	39.2077
ENSSSCG00000037263	SIAH1	-	25.7224	32.8592	36.6144
ENSSSCG00000021205	STK26	-	30.1493	41.3979	23.6298
ENSSSCG00000012757	-	-	35.2476	31.4374	28.4769
ENSSSCG00000016679	-	-	35.31	32.9435	26.8806
ENSSSCG00000003820	USP1	-	35.9365	31.0786	28.1187
ENSSSCG00000006184	TERF1	-	33.4745	30.6478	31.0026
ENSSSCG00000006853	PRMT6	-	32.3797	33.1907	29.4665
ENSSSCG00000007986	NME4	-	41.6743	30.7738	22.5332
ENSSSCG00000016958	PIK3R1	-	26.9951	34.4464	33.5392
ENSSSCG00000017553	KAT7	-	24.9352	32.8222	37.1347
ENSSSCG00000001679	XPO5	-	38.0505	31.4008	25.3455
ENSSSCG00000006220	ARMC1	-	26.278	37.4547	30.9351
ENSSSCG00000017376	MEOX1	-	31.4805	33.3975	29.7438
ENSSSCG00000038701	EFNA2	-	49.6964	27.5997	17.262
ENSSSCG00000012884	PPP6R3	-	32.013	30.9705	31.55
ENSSSCG00000009553	TUBGCP3	-	32.5933	32.6258	29.1249
ENSSSCG00000040634	ERP44	-	32.7721	31.9562	29.5086
ENSSSCG00000012166	-	-	29.3601	32.923	31.8278
ENSSSCG00000033602	UBE2K	-	32.8246	32.5607	28.7007
ENSSSCG00000012996	CDC42EP2	-	10.9693	33.5527	49.4923
ENSSSCG00000001475	SLC39A7	-	25.7327	35.507	32.7119
ENSSSCG00000010289	MICU1	-	17.0715	36.2688	40.4347
ENSSSCG00000003738	MAPRE2	-	36.1494	30.1661	27.3584
ENSSSCG00000024125	KPNA3	-	24.8157	33.6138	35.203
ENSSSCG00000002508	SETD3	-	28.0491	34.5225	30.871
ENSSSCG00000006926	GTF2B	-	30.6376	33.4742	29.2995
ENSSSCG00000011555	RPUSD3	-	25.8106	36.0746	31.4147
ENSSSCG00000018229	SNORD74	-	53.8003	25.2283	14.1653
ENSSSCG00000016548	-	-	15.5733	27.0003	50.5007
ENSSSCG00000014831	PAAF1	-	24.7618	35.5156	32.5573
ENSSSCG00000022787	RABIF	-	29.2594	35.8697	27.6883
ENSSSCG00000026622	EAF1	-	26.6277	31.2756	34.864
ENSSSCG00000032085	CACTIN	-	31.1673	32.0101	29.5107
ENSSSCG00000030005	LGALSL	-	13.3583	34.8169	44.4593
ENSSSCG00000003722	CDH2	-	77.0501	11.5085	4.04415
ENSSSCG00000016047	MSTN	-	20.2053	34.3112	37.8561
ENSSSCG00000033113	CHMP7	-	27.7582	31.4403	33.1431
ENSSSCG00000005150	KLHL9	-	37.2272	32.4165	22.6306
ENSSSCG00000030605	-	-	27.2477	29.5892	35.3939
ENSSSCG00000040827	-	-	19.1022	36.109	37.0139
ENSSSCG00000036673	PPT1	-	27.4244	32.0822	32.7077
ENSSSCG00000015892	PSMD14	-	29.9319	32.2518	29.9801
ENSSSCG00000024912	WDR5	-	26.8214	31.661	33.6089
ENSSSCG00000009335	B3GLCT	-	40.6686	29.0746	22.2877
ENSSSCG00000016768	-	-	29.7256	32.2221	29.9431
ENSSSCG00000006619	SNX27	-	29.9169	33.5202	28.4339
ENSSSCG00000036702	ACTN1	-	37.8345	29.5606	24.4617
ENSSSCG00000010518	EXOSC1	-	29.4548	31.7235	30.6455
ENSSSCG00000025616	SENP8	-	17.5968	35.6154	38.5276
ENSSSCG00000017275	NOL11	-	28.5254	31.3819	31.6907
ENSSSCG00000035488	WDR44	-	30.4206	41.0395	20.111
ENSSSCG00000033338	-	-	36.883	26.9824	27.621
ENSSSCG00000004234	FABP7	-	88.579	1.75204	1.13403
ENSSSCG00000019896	ssc-mir-212	-	29.1821	29.6364	32.6375
ENSSSCG00000021343	ZEB2	-	25.6005	35.4386	30.295
ENSSSCG00000039860	-	-	27.4635	32.0299	31.6253
ENSSSCG00000008725	CYTL1	-	86.9489	2.15554	1.90916
ENSSSCG00000037575	FKBP14	-	41.3869	28.5782	21.0186
ENSSSCG00000024660	-	-	19.6872	40.892	30.4042
ENSSSCG00000014869	LRRC32	-	20.3877	27.2642	43.2701
ENSSSCG00000011036	STAM	-	27.761	33.6824	29.2792
ENSSSCG00000004624	-	-	35.9619	28.6946	26.0563
ENSSSCG00000008608	RDH14	-	18.8274	33.0314	38.7772
ENSSSCG00000025107	CCDC58	-	22.6982	30.8089	37.0283
ENSSSCG00000004957	CLN6	-	23.7834	29.2435	37.3663
ENSSSCG00000011653	PCCB	-	22.1907	31.3542	36.6965
ENSSSCG00000014252	PRRC1	-	31.417	32.6673	26.036
ENSSSCG00000012007	HSPA13	-	43.1834	28.9432	17.9604
ENSSSCG00000020801	ARX	-	10.1014	27.598	52.3349
ENSSSCG00000008452	LRPPRC	-	27.0171	28.2081	34.7384
ENSSSCG00000012517	-	-	38.163	28.7743	22.9051
ENSSSCG00000014920	FZD4	-	21.1143	29.9612	38.6623
ENSSSCG00000032397	LBR	-	28.8804	27.8441	32.8959
ENSSSCG00000036776	LRRC75A	-	23.9485	33.2181	32.439
ENSSSCG00000003983	SMAP2	-	29.956	31.195	28.4456
ENSSSCG00000013408	ADM	-	10.3395	31.1739	47.994
ENSSSCG00000029741	RALA	-	26.6087	35.1726	27.594
ENSSSCG00000000142	FOXRED2	-	20.4237	38.4523	30.496
ENSSSCG00000006877	SNX7	-	17.7753	42.0201	29.5131
ENSSSCG00000012607	-	-	26.7061	46.6886	15.8214
ENSSSCG00000038329	PIGK	-	31.6463	29.4929	27.8125
ENSSSCG00000035391	-	-	16.0643	39.8675	32.8417
ENSSSCG00000011196	DPH3	-	24.3123	29.3958	34.9984
ENSSSCG00000005627	AK1	-	5.27698	33.6974	49.6997
ENSSSCG00000007160	DDRGK1	-	20.9488	27.6959	39.9706
ENSSSCG00000021067	BLVRB	-	22.0454	28.5933	37.975
ENSSSCG00000024288	STUM	-	24.3532	25.8667	38.3073
ENSSSCG00000017273	PSMD12	-	27.7695	28.6808	31.7765
ENSSSCG00000034378	IFNGR2	-	9.30102	35.6168	43.2525
ENSSSCG00000000766	CECR2	-	17.785	32.1119	38.2281
ENSSSCG00000017927	BCL6B	-	11.0266	25.5589	51.4665
ENSSSCG00000022630	FLYWCH2	-	14.1512	49.1231	24.7294
ENSSSCG00000003648	RRAGC	-	25.5299	32.5715	29.8894
ENSSSCG00000008038	SLC9A3R2	-	17.5457	25.6718	44.6436
ENSSSCG00000025540	SNORD33	-	34.5776	17.7951	35.4847
ENSSSCG00000008562	SLC35F6	-	26.7753	33.0625	27.9481
ENSSSCG00000005660	TBC1D13	-	26.7544	30.8853	30.0604
ENSSSCG00000017605	MMD	-	22.8059	30.7032	34.0263
ENSSSCG00000034655	COQ7	-	16.1866	29.096	42.1962
ENSSSCG00000016979	NSG2	-	86.9727	0.21849	0.287566
ENSSSCG00000031473	DLEU2_1	-	34.0425	22.8045	30.6241
ENSSSCG00000016376	PPP1R7	-	22.3227	36.6538	28.4359
ENSSSCG00000009903	COQ5	-	22.2161	29.3322	35.8495
ENSSSCG00000007812	XPO6	-	33.6904	31.3352	22.3553
ENSSSCG00000039658	-	-	40.9586	26.4205	19.9646
ENSSSCG00000004829	CACHD1	-	33.2601	25.8152	28.1872
ENSSSCG00000000176	DDX23	-	29.2933	30.7998	27.0574
ENSSSCG00000010911	ZNF281	-	35.012	28.4494	23.6264
ENSSSCG00000030278	MLLT11	-	60.1986	17.5308	9.33054
ENSSSCG00000004390	SESN1	-	11.1285	35.0998	40.8062
ENSSSCG00000031581	-	-	7.63214	42.989	36.3338
ENSSSCG00000026383	NRP2	-	51.761	14.0886	21.0511
ENSSSCG00000023672	LRRC30	-	1.70865	46.7517	38.2991
ENSSSCG00000029313	ITGB1BP1	-	26.2373	29.1456	31.2936
ENSSSCG00000035511	C1QTNF1	-	24.1374	24.5117	37.9047
ENSSSCG00000003153	FTL	-	32.1393	27.5072	26.7942
ENSSSCG00000000759	-	-	28.0279	22.9	35.4686
ENSSSCG00000008376	COMMD1	-	29.308	28.013	29.0636
ENSSSCG00000033786	-	-	34.6692	31.3531	20.2577
ENSSSCG00000027551	-	-	23.1253	37.6869	25.4543
ENSSSCG00000003549	LDLRAP1	-	15.2795	33.7369	37.0212
ENSSSCG00000023276	ZNF24	-	29.633	29.0141	27.2667
ENSSSCG00000035057	RUNDC1	-	22.1001	29.0502	34.7248
ENSSSCG00000000010	FBLN1	-	31.25	33.2062	21.3628
ENSSSCG00000028840	EZH2	-	35.7843	26.3528	23.6817
ENSSSCG00000033317	DLEU2_5	-	23.677	30.7808	31.1923
ENSSSCG00000039230	POLR2D	-	24.2111	29.8279	31.576
ENSSSCG00000006100	VIRMA	-	29.1884	30.03	26.37
ENSSSCG00000021793	SMIM14	-	22.0217	30.2043	33.3535
ENSSSCG00000016665	BMPER	-	29.3416	28.682	27.4886
ENSSSCG00000007737	TPST1	-	23.0229	23.1506	39.2542
ENSSSCG00000008976	ART3	-	0.368504	10.4107	74.6115
ENSSSCG00000026064	-	-	27.2994	28.9793	29.101
ENSSSCG00000005648	SLC27A4	-	26.8537	32.521	25.9823
ENSSSCG00000036960	NOP10	-	20.992	31.1931	33.1559
ENSSSCG00000013295	TRIM44	-	32.7022	29.9331	22.6812
ENSSSCG00000005970	SQLE	-	45.2652	31.0534	8.79554
ENSSSCG00000035567	-	-	19.4672	29.43	36.207
ENSSSCG00000038772	IKBIP	-	25.9744	34.7805	24.1035
ENSSSCG00000011145	ASB13	-	24.0594	31.7383	28.9575
ENSSSCG00000006771	SLC16A1	-	24.5296	29.7927	30.3544
ENSSSCG00000024983	-	-	32.8739	27.8908	23.9005
ENSSSCG00000016262	-	-	23.4861	29.1144	32.0347
ENSSSCG00000002020	-	-	26.1214	26.2688	32.1737
ENSSSCG00000040185	TFAM	-	26.5586	29.5734	28.3387
ENSSSCG00000020809	B3GAT3	-	24.0915	31.0373	29.3121
ENSSSCG00000000649	CLEC1A	-	17.0265	26.7156	40.5544
ENSSSCG00000011604	CHCHD4	-	27.6174	28.603	28.0597
ENSSSCG00000033095	KIN	-	22.0878	28.3261	33.8289
ENSSSCG00000016565	ZC3HC1	-	23.0417	30.519	30.5697
ENSSSCG00000036244	-	-	0.483417	10.8482	72.7429
ENSSSCG00000026552	MFSD14B	-	27.9892	29.4118	26.619
ENSSSCG00000029392	HUNK	-	25.4479	32.15	26.3192
ENSSSCG00000001554	SRPK1	-	37.0538	24.852	21.9976
ENSSSCG00000038917	ATXN1L	-	27.0304	27.6909	29.1116
ENSSSCG00000006870	-	-	23.9187	32.2714	27.5751
ENSSSCG00000031659	-	-	28.6991	29.5884	25.3154
ENSSSCG00000018051	COPS3	-	14.618	29.5538	39.3438
ENSSSCG00000031877	ABHD8	-	26.2973	29.5642	27.5205
ENSSSCG00000034386	ATP2A2	-	22.563	28.9858	31.7753
ENSSSCG00000040709	CACFD1	-	31.3989	28.2777	23.6378
ENSSSCG00000004510	ACAA2	-	16.5632	26.7631	39.9855
ENSSSCG00000006074	STK3	-	31.501	28.8304	22.9767
ENSSSCG00000015030	DLAT	-	22.3151	24.8782	36.1041
ENSSSCG00000037702	DLEU2_2	-	30.773	14.5144	37.9514
ENSSSCG00000002954	SPINT2	-	50.1962	17.3642	15.5969
ENSSSCG00000002045	-	-	20.211	33.9515	28.9747
ENSSSCG00000009592	NFIL3	-	31.8585	22.9709	28.2868
ENSSSCG00000026018	MFSD1	-	19.0896	31.9025	31.9591
ENSSSCG00000025830	NUP93	-	37.4445	27.3478	18.0635
ENSSSCG00000037644	ssc-mir-6782	-	5.49207	19.4225	57.9268
ENSSSCG00000006319	POGK	-	35.3474	26.0105	21.4511
ENSSSCG00000039748	SNORD113	-	13.0842	19.9838	49.6174
ENSSSCG00000016420	INSIG1	-	31.993	33.9811	16.6735
ENSSSCG00000015411	PTPN12	-	25.8593	27.3933	29.3438
ENSSSCG00000016232	MRPL44	-	22.4088	26.8658	33.2601
ENSSSCG00000007788	PHKG2	-	28.9109	25.359	28.1993
ENSSSCG00000009114	PRSS12	-	53.4185	16.7365	12.2059
ENSSSCG00000010825	MARK1	-	34.361	24.3593	23.5973
ENSSSCG00000008414	ERLEC1	-	21.924	30.6621	29.5429
ENSSSCG00000017288	FTSJ3	-	24.5824	28.8918	28.6472
ENSSSCG00000005773	RBFA	-	23.6194	30.4221	28.068
ENSSSCG00000038526	FBXL18	-	29.5678	29.0283	23.4911
ENSSSCG00000029203	TOX4	-	24.1835	28.3574	29.4848
ENSSSCG00000010688	MCMBP	-	30.0167	26.2828	25.5639
ENSSSCG00000026488	UBE2E1	-	23.9221	29.2023	28.7323
ENSSSCG00000034752	SUPT4H1	-	22.6603	30.1156	28.9011
ENSSSCG00000025228	TRAF3IP1	-	31.3582	27.0505	23.1323
ENSSSCG00000037015	SESN3	-	26.6367	35.5156	19.235
ENSSSCG00000011598	FGD5	-	17.2598	28.9416	35.0542
ENSSSCG00000010947	FBP2	-	0	26.643	54.4412
ENSSSCG00000039662	MRPL51	-	22.136	24.5575	34.3413
ENSSSCG00000004508	DYM	-	26.996	29.2538	24.7202
ENSSSCG00000028869	CAND1	-	35.1658	26.1599	19.568
ENSSSCG00000035446	CAVIN1	-	3.16495	24.0165	53.6234
ENSSSCG00000014119	SERINC5	-	27.5633	24.9075	28.0979
ENSSSCG00000004244	MAN1A1	-	24.5824	35.2363	20.7389
ENSSSCG00000001814	IQGAP1	-	24.5728	27.6448	28.2996
ENSSSCG00000034973	CXCL12	-	21.6107	30.6192	28.2573
ENSSSCG00000007342	RPRD1B	-	26.4501	28.092	25.8425
ENSSSCG00000012494	TIMM8A	-	23.3463	25.0201	31.7077
ENSSSCG00000032261	CCDC117	-	29.1371	25.2966	25.6394
ENSSSCG00000003897	MOB3C	-	17.815	31.1279	31.122
ENSSSCG00000006522	GBA	-	21.9513	28.1182	29.9882
ENSSSCG00000022806	LIN7C	-	28.2889	24.6347	27.0916
ENSSSCG00000015327	CASD1	-	26.0064	29.6019	24.3403
ENSSSCG00000003449	LRRC38	-	2.32379	22.8424	54.6825
ENSSSCG00000002762	TERF2	-	23.3159	28.642	27.7685
ENSSSCG00000012014	-	-	26.7211	25.3497	27.5116
ENSSSCG00000006471	ISG20L2	-	24.8914	28.6257	26.0558
ENSSSCG00000009554	GRTP1	-	15.3128	37.3184	26.884
ENSSSCG00000040678	TYMS	-	33.568	28.8686	17.0674
ENSSSCG00000006346	ATF6	-	30.1912	26.1412	23.1245
ENSSSCG00000009570	MPHOSPH8	-	26.733	27.1521	25.5572
ENSSSCG00000023890	ATG2A	-	19.8143	26.6623	32.9494
ENSSSCG00000023991	RIT1	-	25.4581	26.3407	27.6213
ENSSSCG00000009615	NUDT18	-	22.852	32.9564	23.597
ENSSSCG00000037875	ZNF688	-	18.9503	30.8674	29.5791
ENSSSCG00000009814	ANAPC5	-	26.6479	26.3162	26.4201
ENSSSCG00000013848	RAB8A	-	24.8571	29.301	25.1511
ENSSSCG00000028623	RARRES1	-	35.0225	20.9447	23.3202
ENSSSCG00000008642	ASAP2	-	33.3833	21.9476	23.9415
ENSSSCG00000011641	SLCO2A1	-	23.7209	24.4888	31.0566
ENSSSCG00000039285	MFN1	-	30.5191	25.7366	22.922
ENSSSCG00000013410	SWAP70	-	19.1504	24.7136	35.2977
ENSSSCG00000015844	GSR	-	27.3953	28.4636	23.2457
ENSSSCG00000034304	GNAS-AS1_1	-	5.15351	14.0347	59.8972
ENSSSCG00000025440	-	-	23.7646	28.4861	26.7857
ENSSSCG00000016027	ITGAV	-	27.1104	31.3028	20.6231
ENSSSCG00000029877	MKRN2	-	21.3636	27.7703	29.7575
ENSSSCG00000012247	ATP6AP2	-	26.478	25.5118	26.8147
ENSSSCG00000005094	TMEM30B	-	20.0754	34.2763	24.4127
ENSSSCG00000039512	RBP5	-	5.104	53.151	20.4025
ENSSSCG00000034610	-	-	74.4652	3.08614	1.09877
ENSSSCG00000011114	SEC61A2	-	24.7773	27.0202	26.8318
ENSSSCG00000029544	RAB2B	-	29.6268	25.1143	23.8535
ENSSSCG00000022784	PLEKHO1	-	28.6808	30.0351	19.8425
ENSSSCG00000032672	RAB9B	-	20.3982	38.2123	19.7778
ENSSSCG00000032621	TOR1AIP1	-	20.1231	28.5286	29.5955
ENSSSCG00000038826	NDUFV2	-	14.7514	25.0008	38.4828
ENSSSCG00000005507	PSMD5	-	27.6465	26.4071	24.1457
ENSSSCG00000000411	NAB2	-	20.573	30.3672	27.1544
ENSSSCG00000008887	NAF1	-	21.5744	26.0887	30.3738
ENSSSCG00000006308	CREG1	-	19.5104	24.9705	33.5502
ENSSSCG00000001063	-	-	24.2263	20.0247	33.776
ENSSSCG00000004190	STX7	-	31.2158	23.681	23.0292
ENSSSCG00000018016	MAP2K4	-	25.8614	26.1735	25.8453
ENSSSCG00000005652	GLE1	-	24.0524	27.3778	26.4204
ENSSSCG00000010471	KIF11	-	40.3424	22.3727	15.132
ENSSSCG00000028947	PELI1	-	26.8975	22.9631	27.8814
ENSSSCG00000004625	LEO1	-	27.9151	26.3303	23.4918
ENSSSCG00000005078	DAAM1	-	19.9631	29.697	28.0232
ENSSSCG00000039580	FOXJ2	-	22.3961	29.2794	25.9979
ENSSSCG00000017665	DHX40	-	28.5389	25.986	23.0281
ENSSSCG00000022635	BEX4	-	42.1481	18.2012	17.1478
ENSSSCG00000038594	SDC4	-	21.6384	19.9005	35.8791
ENSSSCG00000017893	PIMREG	-	32.3319	24.6928	20.3489
ENSSSCG00000015233	RPUSD4	-	20.0542	28.241	29.0651
ENSSSCG00000027032	SNORD31	-	33.8445	21.419	22.0352
ENSSSCG00000029388	PDE2A	-	11.9974	26.0874	39.1373
ENSSSCG00000012525	BEX1	-	35.092	22.346	19.7666
ENSSSCG00000009283	TNFRSF19	-	19.6925	29.4409	27.9736
ENSSSCG00000013303	ABTB2	-	20.8193	30.2062	26.0588
ENSSSCG00000037606	PSMB3	-	22.2964	27.0447	27.4935
ENSSSCG00000032658	TRAF4	-	27.471	30.5801	18.6741
ENSSSCG00000015539	STX6	-	25.9869	25.5159	25.2204
ENSSSCG00000026224	ARHGAP31	-	26.3363	25.1907	25.1014
ENSSSCG00000002669	CRISPLD2	-	22.476	31.9242	22.1081
ENSSSCG00000016784	ANKH	-	27.9382	28.2684	20.1758
ENSSSCG00000002311	SUSD6	-	24.3805	24.671	27.3301
ENSSSCG00000038843	ST3GAL2	-	25.5399	30.6737	20.1532
ENSSSCG00000028908	DYNLT3	-	26.3423	25.4381	24.4934
ENSSSCG00000022247	PROSER2	-	23.6295	29	23.6012
ENSSSCG00000040450	-	-	28.3489	20.3058	27.5365
ENSSSCG00000022208	TNFRSF1B	-	18.1468	24.1553	33.8515
ENSSSCG00000021596	KCNA5	-	17.8554	20.1272	38.0917
ENSSSCG00000030707	INPP5K	-	16.3904	26.0938	33.5818
ENSSSCG00000038081	AGPAT3	-	21.9618	19.9805	34.0044
ENSSSCG00000006524	THBS3	-	12.232	44.8116	18.8045
ENSSSCG00000014129	ZCCHC9	-	21.3488	26.4481	27.9546
ENSSSCG00000031627	WBP4	-	25.9244	26.6794	23.1178
ENSSSCG00000032607	ALPL	-	56.8609	4.68935	14.163
ENSSSCG00000004238	HSF2	-	28.4856	24.8693	22.3582
ENSSSCG00000007030	IKBKB	-	19.6886	28.8994	27.1227
ENSSSCG00000035029	NOVA2	-	24.0173	17.9319	33.7371
ENSSSCG00000009657	PPP2R2A	-	23.7006	24.7608	27.1728
ENSSSCG00000031792	U6	-	25.1535	22.5552	27.8338
ENSSSCG00000036887	CLPB	-	23.6662	25.1299	26.6487
ENSSSCG00000016911	SKIV2L2	-	27.4889	24.9168	23.025
ENSSSCG00000035098	MED4	-	21.2883	27.4805	26.5657
ENSSSCG00000020964	-	-	28.3196	26.5593	20.2736
ENSSSCG00000010523	HOGA1	-	7.56351	30.4501	37.0497
ENSSSCG00000002805	CFAP20	-	24.5568	26.8443	23.6016
ENSSSCG00000030369	YARS	-	25.139	24.3888	25.4713
ENSSSCG00000040163	QSOX2	-	25.1247	23.7919	26.0379
ENSSSCG00000010823	IARS2	-	18.4315	23.5855	32.8696
ENSSSCG00000037399	-	-	16.9803	24.9001	32.9875
ENSSSCG00000018072	-	-	42.8619	16.1145	15.884
ENSSSCG00000029960	LRRC4B	-	42.2923	22.0644	10.5032
ENSSSCG00000022778	SGF29	-	20.6396	28.151	26.0422
ENSSSCG00000002526	RCOR1	-	29.2551	25.4943	20.0696
ENSSSCG00000032424	NUDT16	-	14.1242	30.4409	30.1183
ENSSSCG00000015065	BUD13	-	25.6927	25.6748	23.2494
ENSSSCG00000010136	TRMT2A	-	20.9822	27.4353	26.1959
ENSSSCG00000035771	MRPS22	-	22.7069	24.6469	27.1651
ENSSSCG00000005600	PPP6C	-	19.7908	23.7674	30.8981
ENSSSCG00000034195	-	-	9.64993	24.2695	40.5212
ENSSSCG00000008339	GFPT1	-	33.1337	24.6055	16.5503
ENSSSCG00000001573	PIM1	-	20.3316	25.4405	28.4611
ENSSSCG00000011314	LZTFL1	-	25.8578	26.4866	21.8429
ENSSSCG00000038338	SNORD24	-	29.1941	13.7431	31.2148
ENSSSCG00000035082	PHF5A	-	22.6459	26.6234	24.8695
ENSSSCG00000007200	FAM110A	-	21.0843	32.8085	20.1297
ENSSSCG00000007780	ZNF629	-	27.4203	24.2229	22.3774
ENSSSCG00000016773	ZNF282	-	22.6083	27.3016	24.0718
ENSSSCG00000004595	ADAM10	-	23.5123	23.165	27.2413
ENSSSCG00000014221	LVRN	-	19.0173	33.4844	21.3962
ENSSSCG00000004317	UBE2J1	-	24.4331	25.628	23.7444
ENSSSCG00000015462	TPK1	-	27.0861	25.4882	21.0321
ENSSSCG00000028638	UTP4	-	24.7259	25.0349	23.6723
ENSSSCG00000016113	BMPR2	-	27.9981	24.2887	21.0955
ENSSSCG00000015129	ARHGEF12	-	27.509	23.2255	22.5866
ENSSSCG00000011765	USP13	-	9.36997	24.4113	39.4032
ENSSSCG00000001703	NFKBIE	-	19.2322	27.5797	26.353
ENSSSCG00000022430	SLC30A5	-	26.2066	26.2276	20.7302
ENSSSCG00000033383	AVPR1A	-	9.40894	38.9522	24.7446
ENSSSCG00000038520	MED20	-	23.5787	27.8645	21.5949
ENSSSCG00000014437	PPARGC1B	-	6.05903	22.3811	44.5624
ENSSSCG00000005297	DNAJB5	-	10.6976	24.1133	38.1634
ENSSSCG00000031102	C1orf174	-	20.3604	28.2287	24.3215
ENSSSCG00000038541	TMEM60	-	23.863	24.4606	24.5364
ENSSSCG00000030560	-	-	35.4661	20.7811	16.5701
ENSSSCG00000014915	EED	-	18.3307	26.2083	28.2752
ENSSSCG00000005399	RNF20	-	25.7902	24.3601	22.5829
ENSSSCG00000021739	HSD17B12	-	23.0591	21.003	28.6617
ENSSSCG00000002235	LPCAT4	-	28.5325	22.3798	21.7493
ENSSSCG00000007472	BCAS4	-	25.943	28.4186	18.283
ENSSSCG00000014195	MAN2A1	-	21.8111	26.1869	24.4985
ENSSSCG00000028600	SLC39A9	-	26.3378	25.6331	20.4418
ENSSSCG00000004653	SECISBP2L	-	23.8927	24.395	24.1128
ENSSSCG00000035417	TMEM238	-	23.5504	22.2845	26.475
ENSSSCG00000026568	DNPH1	-	26.0009	27.9182	18.3474
ENSSSCG00000036505	-	-	23.3264	29.9518	18.9855
ENSSSCG00000013464	SPPL2B	-	23.5229	24.531	24.0838
ENSSSCG00000032833	CD320	-	21.3141	21.2406	29.5588
ENSSSCG00000017258	FAM20A	-	13.4723	32.0589	26.5725
ENSSSCG00000026078	GLCE	-	23.7438	28.2953	20.0438
ENSSSCG00000013861	SLC35E1	-	26.6059	25.2485	20.2043
ENSSSCG00000029326	CCNB1	-	36.1534	21.3023	14.5784
ENSSSCG00000006260	-	-	17.8518	23.3748	30.6995
ENSSSCG00000008495	PRKD3	-	26.8959	25.3323	19.6352
ENSSSCG00000036063	LPAR6	-	11.4352	21.1191	39.2948
ENSSSCG00000000798	TWF1	-	27.6811	24.256	19.8734
ENSSSCG00000037583	GNB4	-	31.5466	23.8235	16.4036
ENSSSCG00000038904	FRAT2	-	21.9074	26.9145	22.9438
ENSSSCG00000010101	P2RX6	-	8.30524	29.038	34.415
ENSSSCG00000023349	ZNF768	-	19.0197	23.586	29.0975
ENSSSCG00000004318	RRAGD	-	11.7423	31.3289	28.5959
ENSSSCG00000026001	DNAJC1	-	24.3782	22.6811	24.5737
ENSSSCG00000004731	VPS39	-	25.3641	24.0495	22.0116
ENSSSCG00000035123	COMMD5	-	19.9907	25.4304	25.9151
ENSSSCG00000009351	MAB21L1	-	17.897	26.9166	26.4665
ENSSSCG00000033123	TMEM97	-	23.8214	26.8568	20.4238
ENSSSCG00000000272	SP1	-	26.551	23.9929	20.4608
ENSSSCG00000000683	CDCA3	-	26.1992	24.931	19.8467
ENSSSCG00000002337	ZFYVE1	-	19.6771	26.8961	24.3981
ENSSSCG00000013367	GTF2H1	-	22.764	25.5508	22.6229
ENSSSCG00000017873	CAMKK1	-	16.2924	29.5047	25.1177
ENSSSCG00000023630	CPM	-	54.2085	13.4502	3.21426
ENSSSCG00000008185	MITD1	-	22.5809	21.2974	26.9545
ENSSSCG00000037865	SOX18	-	11.0719	20.498	39.1681
ENSSSCG00000003471	EPHA2	-	16.3343	23.0286	31.3571
ENSSSCG00000021443	SGK1	-	21.3865	21.5584	27.6372
ENSSSCG00000014157	NR2F1	-	40.237	14.3931	15.9166
ENSSSCG00000008645	ID2	-	30.6282	19.5044	20.404
ENSSSCG00000031664	-	-	21.0541	24.3013	25.1788
ENSSSCG00000016599	GPR37	-	56.0424	13.2611	1.22109
ENSSSCG00000017956	CD68	-	11.2709	25.0376	34.2025
ENSSSCG00000007649	GPC2	-	53.5826	9.75572	6.97989
ENSSSCG00000027530	TAF12	-	18.5013	24.0029	27.7635
ENSSSCG00000029711	ZNF518B	-	25.9861	24.4788	19.7321
ENSSSCG00000000486	NUP107	-	27.8365	22.7844	19.5443
ENSSSCG00000011064	ACBD5	-	20.3436	25.1264	24.6733
ENSSSCG00000015550	RGS16	-	9.42151	27.5882	33.0212
ENSSSCG00000016737	-	-	22.9246	24.7976	22.1854
ENSSSCG00000000862	GNPTAB	-	26.7203	21.0895	22.0833
ENSSSCG00000035956	HABP4	-	19.2767	24.8247	25.7386
ENSSSCG00000007501	BMP7	-	36.7519	19.0471	14.0217
ENSSSCG00000009285	-	-	5.46831	12.9858	51.3652
ENSSSCG00000013599	ANGPTL4	-	15.8319	18.8129	35.1562
ENSSSCG00000028949	NUP35	-	23.3144	23.3883	23.0742
ENSSSCG00000033168	TMEM161A	-	13.9071	23.8266	31.9098
ENSSSCG00000023996	CASC4	-	23.5034	26.3538	19.7772
ENSSSCG00000032408	CASP7	-	16.6895	25.1305	27.7946
ENSSSCG00000032960	MANEAL	-	26.1711	21.2729	22.1255
ENSSSCG00000001875	SNX33	-	16.5619	25.5316	27.3085
ENSSSCG00000008870	GUCY1B3	-	13.7684	23.1321	32.4113
ENSSSCG00000040920	PRKACB	-	29.0424	21.5433	18.714
ENSSSCG00000034139	EYA4	-	17.1507	29.6882	22.4515
ENSSSCG00000037910	DUSP6	-	22.4123	21.4251	25.4504
ENSSSCG00000009591	AUH	-	19.773	22.9337	26.5213
ENSSSCG00000028978	CAD	-	30.3443	21.1192	17.7028
ENSSSCG00000025578	ALDH1A2	-	27.2373	23.6923	18.1586
ENSSSCG00000007603	NPTX2	-	18.9884	30.4487	19.5739
ENSSSCG00000004896	PHLPP1	-	18.753	27.6837	22.5626
ENSSSCG00000038765	FAM89A	-	30.242	19.4277	19.3202
ENSSSCG00000017306	ITGB3	-	10.4117	36.0114	22.3871
ENSSSCG00000000371	PMEL	-	64.1357	3.64322	0.97141
ENSSSCG00000002263	SLCO3A1	-	13.1154	32.9151	22.6387
ENSSSCG00000002846	DNAJA2	-	19.7443	23.8689	25.0534
ENSSSCG00000029715	OLFM1	-	34.9489	18.4799	15.158
ENSSSCG00000004334	MAP3K7	-	23.9352	24.8047	19.7651
ENSSSCG00000029468	P2RX3	-	63.3796	3.45065	1.62717
ENSSSCG00000015599	PPP2R5A	-	13.1878	21.0565	34.1813
ENSSSCG00000020783	SLC41A1	-	14.8509	21.742	31.7923
ENSSSCG00000035259	PHF3	-	24.1696	23.0636	21.0309
ENSSSCG00000010595	INA	-	68.1497	0.0401668	0.0442818
ENSSSCG00000011336	ELP6	-	15.9321	25.8337	26.4564
ENSSSCG00000040173	DLGAP3	-	8.68162	43.4945	16.0343
ENSSSCG00000025821	C2CD2	-	20.302	24.2858	23.5216
ENSSSCG00000021893	ROCK1	-	25.6781	23.068	19.3495
ENSSSCG00000021744	-	-	16.7109	26.6061	24.7619
ENSSSCG00000001478	BMP5	-	27.5379	17.2094	23.2932
ENSSSCG00000007504	RBM38	-	10.8392	19.1749	38.0222
ENSSSCG00000028454	C16orf72	-	23.4289	23.6468	20.9435
ENSSSCG00000010801	CDC73	-	23.3341	23.5583	21.116
ENSSSCG00000005731	GTF3C4	-	24.7481	23.444	19.8044
ENSSSCG00000011747	CLDN11	-	44.7863	9.81105	13.2684
ENSSSCG00000038355	SP5	-	36.9693	23.3065	7.55786
ENSSSCG00000012896	NDUFV1	-	12.816	19.7835	35.2088
ENSSSCG00000014057	FAF2	-	22.9504	23.4874	21.2634
ENSSSCG00000015782	IRF2	-	11.7443	25.6761	30.2756
ENSSSCG00000012532	TCEAL1	-	13.0474	24.6827	29.9228
ENSSSCG00000035827	CTDSPL2	-	26.5942	21.547	19.5036
ENSSSCG00000004253	GOPC	-	19.905	24.4259	23.2302
ENSSSCG00000003844	TTC4	-	19.3912	24.6352	23.5121
ENSSSCG00000000896	NTN4	-	9.12898	29.8503	28.5259
ENSSSCG00000009209	-	-	36.2788	19.2984	11.8534
ENSSSCG00000031536	MYCT1	-	10.9549	19.0195	37.3699
ENSSSCG00000001379	TUBB	-	33.1432	19.1555	15.0428
ENSSSCG00000015781	ENPP6	-	49.1059	10.7046	7.41931
ENSSSCG00000031728	ABRA	-	5.72745	23.6957	37.7698
ENSSSCG00000038730	SSFA2	-	20.653	20.7538	25.7709
ENSSSCG00000034647	-	-	15.0688	23.066	28.9574
ENSSSCG00000012739	TMEM185A	-	17.5913	22.759	26.7266
ENSSSCG00000009926	TCHP	-	21.0738	24.0269	21.8526
ENSSSCG00000008996	PLRG1	-	24.8401	22.1653	19.8864
ENSSSCG00000014197	SLC25A46	-	19.2372	23.3324	24.3078
ENSSSCG00000000199	-	-	27.5529	22.3895	16.9064
ENSSSCG00000008635	NOL10	-	21.0581	23.8796	21.8568
ENSSSCG00000014882	RSF1	-	28.243	21.4558	17.0543
ENSSSCG00000007097	SEC23B	-	28.4746	20.4729	17.7788
ENSSSCG00000032468	RAB21	-	19.5076	23.5095	23.6934
ENSSSCG00000000232	ACVRL1	-	14.6343	22.7941	29.2636
ENSSSCG00000012026	ADAMTS1	-	26.8565	18.6706	21.1472
ENSSSCG00000017320	RPRML	-	3.23868	37.4815	25.9062
ENSSSCG00000008974	-	-	18.7076	23.4736	24.4294
ENSSSCG00000013423	WDR18	-	20.7241	24.0675	21.6705
ENSSSCG00000006066	RNF19A	-	20.2862	22.1833	23.9888
ENSSSCG00000034518	TOR1A	-	20.8754	24.4997	21.0675
ENSSSCG00000001092	TDP2	-	17.9307	24.6454	23.8448
ENSSSCG00000011770	DNAJC19	-	16.7965	24.2788	25.3405
ENSSSCG00000016090	SPATS2L	-	17.2424	28.8774	20.2518
ENSSSCG00000016792	RETREG1	-	9.40509	20.4854	36.4766
ENSSSCG00000035762	-	-	19.2241	19.029	28.0644
ENSSSCG00000040524	ISYNA1	-	30.0004	27.0378	9.26355
ENSSSCG00000029485	FBXO11	-	25.6102	22.0468	18.5384
ENSSSCG00000038840	-	-	11.4878	15.3627	39.2884
ENSSSCG00000018325	SNORD113	-	20.4341	16.0605	29.4595
ENSSSCG00000024671	WNT9A	-	19.4831	22.8715	23.5674
ENSSSCG00000032648	RBL2	-	19.6439	24.2659	21.9684
ENSSSCG00000007423	UBE2C	-	27.7385	20.8362	17.2659
ENSSSCG00000017251	SOX9	-	49.7575	9.84232	6.20804
ENSSSCG00000007092	KAT14	-	18.9627	22.8324	23.9851
ENSSSCG00000028759	ASAP1	-	28.2632	19.8121	17.6555
ENSSSCG00000002804	CSNK2A2	-	23.3343	23.2851	19.0574
ENSSSCG00000006874	PALMD	-	14.5969	20.7629	30.3119
ENSSSCG00000016306	USP40	-	19.4434	21.6145	24.5895
ENSSSCG00000030326	TCP11L1	-	29.3012	20.4223	15.8637
ENSSSCG00000009625	-	-	23.8466	25.0716	16.623
ENSSSCG00000036643	-	-	19.5936	25.1096	20.8091
ENSSSCG00000013282	ACCS	-	15.3311	23.959	26.1619
ENSSSCG00000002296	RDH11	-	22.8585	24.5463	18.0081
ENSSSCG00000008536	WDR43	-	22.0336	22.3722	20.9504
ENSSSCG00000032547	-	-	27.5305	16.5038	21.2759
ENSSSCG00000030300	MT2A	-	10.0543	20.028	35.186
ENSSSCG00000002729	-	-	18.1776	24.5597	22.4493
ENSSSCG00000016543	EXOC4	-	22.2352	23.4763	19.4115
ENSSSCG00000006530	EFNA1	-	10.9847	19.7197	34.4013
ENSSSCG00000011313	LIMD1	-	22.8666	22.0268	20.1998
ENSSSCG00000017033	SLU7	-	16.7339	23.7331	24.553
ENSSSCG00000040073	MZT1	-	18.1226	23.4275	23.4511
ENSSSCG00000000839	ALDH1L2	-	24.9289	26.4219	13.6309
ENSSSCG00000027564	LIN52	-	26.4599	21.0505	17.4123
ENSSSCG00000034958	MIS12	-	18.4049	25.1885	21.2801
ENSSSCG00000027941	LSAMP	-	57.034	4.43576	3.37793
ENSSSCG00000036423	CCDC50	-	22.5926	22.8787	19.3129
ENSSSCG00000022396	BLZF1	-	16.5905	21.0343	27.1401
ENSSSCG00000032563	TMEM39B	-	22.0679	22.4606	20.2154
ENSSSCG00000010461	ANKRD1	-	16.9984	18.7927	28.912
ENSSSCG00000021393	TRMT1L	-	18.1924	22.191	24.252
ENSSSCG00000009722	SPOCK3	-	34.568	24.0506	5.98282
ENSSSCG00000009773	RILPL1	-	14.289	23.5555	26.617
ENSSSCG00000012624	SLC25A43	-	24.4321	19.6675	20.2891
ENSSSCG00000017168	2019-09-09	-	21.7276	23.124	19.5167
ENSSSCG00000032861	NUAK1	-	31.4132	19.2025	13.6603
ENSSSCG00000040366	ADAMTSL1	-	25.58	22.6738	16.0081
ENSSSCG00000029198	CUL5	-	17.16	23.8662	23.234
ENSSSCG00000035045	DOCK1	-	26.6847	21.945	15.596
ENSSSCG00000027017	-	-	5.70395	22.399	35.9706
ENSSSCG00000015772	AGA	-	20.8223	22.0102	21.2267
ENSSSCG00000029547	NAB1	-	23.2504	22.0715	18.7145
ENSSSCG00000026034	NUP153	-	24.3856	21.2742	18.3669
ENSSSCG00000006813	STRIP1	-	21.559	23.958	18.4932
ENSSSCG00000014094	AGGF1	-	20.7109	21.9812	21.3119
ENSSSCG00000000014	FAM118A	-	25.7344	19.1837	19.0808
ENSSSCG00000035400	YPEL2	-	14.6305	22.1561	27.2
ENSSSCG00000037002	SERTAD2	-	18.7891	23.3111	21.8639
ENSSSCG00000037305	TMEM33	-	22.9686	21.2752	19.7182
ENSSSCG00000029300	ALKBH4	-	13.84	23.42	26.7002
ENSSSCG00000037405	SNORD36	-	24.512	17.6757	21.6826
ENSSSCG00000030118	SAP30	-	21.1278	20.3428	22.372
ENSSSCG00000014884	-	-	20.653	24.0463	19.1404
ENSSSCG00000039416	CXCR4	-	10.1337	21.2707	32.3638
ENSSSCG00000022149	RMI2	-	28.6877	19.931	15.1194
ENSSSCG00000037228	RRAGB	-	26.3117	16.9883	20.4356
ENSSSCG00000032357	APPL1	-	19.2239	22.2097	22.2896
ENSSSCG00000036284	-	-	25.7498	21.2033	16.7695
ENSSSCG00000018524	SNORD14	-	18.6181	19.1468	25.9558
ENSSSCG00000030682	TMEM57	-	21.4371	20.5107	21.7553
ENSSSCG00000027323	NCBP2	-	20.2199	23.2723	20.1819
ENSSSCG00000017260	WIPI1	-	23.1317	23.0537	17.466
ENSSSCG00000023482	DNAJC9	-	19.4041	21.7565	22.375
ENSSSCG00000011312	LARS2	-	17.9905	21.9606	23.5622
ENSSSCG00000026953	-	-	27.9599	20.0627	15.4393
ENSSSCG00000001709	SUPT3H	-	13.908	23.741	25.7737
ENSSSCG00000002746	-	-	18.8866	19.9926	24.4505
ENSSSCG00000040448	-	-	20.0241	21.5868	21.691
ENSSSCG00000006172	PI15	-	12.4548	26.6116	24.1798
ENSSSCG00000001792	EFL1	-	21.1546	21.3508	20.7244
ENSSSCG00000037470	SNORA70	-	21.3926	16.6922	25.0682
[truncated: 23,881 more rows]

## Sheet: Activated_circRNA_D90
Supplementary Table S3 Activated circRNA genes in embryonic muscle development D90
Chr_id	Start	End	circRNA_id	score	strand	DPC 33 days rep1	DPC 65 days rep1	DPC 90 days rep1
chr14	63470960	63472007	14:63470960|63472007	.	-	0.257366	0.00993419	0.0186006
chr15	74631515	74673181	15:74631515|74673181	.	-	0.276105	0.00993419	0.0753305
chr9	20133607	20139090	9:20133607|20139090	.	+	0.445039	0.0823758	0.0903966
chr12	25066506	25069215	12:25066506|25069215	.	+	0.0218002	0.0213195	0.0429671
chr2	36828617	36840192	2:36828617|36840192	.	-	1.08541	0.0610563	0.105463
chr12	45838804	45847806	12:45838804|45847806	.	-	0.00933234	0.00993419	0.0429671
chr1	593018	619011	1:593018|619011	.	+	0.233906	0.0312537	0.0695647
chr12	35324119	35325792	12:35324119|35325792	.	-	0.0226779	0.0312537	0.0544986
chr4	125780952	125783720	4:125780952|125783720	.	+	0.0960836	0.215971	0.175817
chrY	5296949	5374873	Y:5296949|5374873	.	-	0.289879	0.0298026	0.0301322
chr9	12195434	12197713	9:12195434|12197713	.	-	0.262406	0.0554756	0.0903966
chr15	81796259	81799621	15:81796259|81799621	.	-	0.0262416	0.0198684	0.0243664
chr3	107449372	107459010	3:107449372|107459010	.	-	0.137426	0.0298026	0.0301322
chr1	130665720	130670294	1:130665720|130670294	.	-	0.159655	0.00993419	0.0150661
chr11	16858657	16886709	11:16858657|16886709	.	-	0.319684	0	0.0451983
chr1	268317896	268318444	1:268317896|268318444	.	-	0.130727	0	0.0301322
chr7	58944925	58950391	7:58944925|58950391	.	-	0.121395	0.0213195	0.0602644
chr15	64776914	64795113	15:64776914|64795113	.	-	0.116953	0	0.0301322
chr17	31807232	31817495	17:31807232|31817495	.	-	0.213037	0.0213195	0.0451983
chr1	128865268	128886577	1:128865268|128886577	.	-	0.117884	0.00993419	0.027901
chr6	117384662	117432584	6:117384662|117432584	.	+	0.269834	0.0198684	0.0301322
chr14	63428276	63437137	14:63428276|63437137	.	-	0.00933234	0.326825	0.123135
chr11	11248377	11255274	11:11248377|11255274	.	+	0.0969613	0.0113853	0.0150661
chr8	116275910	116285509	8:116275910|116285509	.	+	0.238379	0	0.00930032
chr1	184524174	184525686	1:184524174|184525686	.	-	0.0573741	0.0540244	0.0766338
chr1	145960694	145964893	1:145960694|145964893	.	-	0.0373294	0	0.0394325
chr4	71985409	72041701	4:71985409|72041701	.	+	0.0849429	0.0327049	0.0451983
chr1	33950092	33968583	1:33950092|33968583	.	-	0.168934	0.0298026	0.0753305
chr4	71936785	71969159	4:71936785|71969159	.	+	0.197433	0.0113853	0.0150661
chr2	60881980	60882277	2:60881980|60882277	.	-	0	0.0113853	0.0429671
chr13	94336123	94340544	13:94336123|94340544	.	-	0.0573741	0.133498	0.0637989
chrX	113523080	113665275	X:113523080|113665275	.	-	0.116075	0.00993419	0.0150661
chr6	160415615	160433902	6:160415615|160433902	.	-	0.097839	0.0654098	0.0996969
chr1	145634728	145638870	1:145634728|145638870	.	+	0.0395871	0.0639586	0.0695647
chr3	113319911	113324246	3:113319911|113324246	.	+	0.179646	0	0.0186006
chrX	56089960	56093690	X:56089960|56093690	.	+	0.0756105	0.170556	0.104535
chr8	29513969	29555037	8:29513969|29555037	.	+	0.341077	0.00993419	0.0301322
chr4	85901537	85922913	4:85901537|85922913	.	-	0.461948	0.00993419	0.0301322
chr2	14939730	14941779	2:14939730|14941779	.	+	0.135168	0.0198684	0.0753305
chr13	189505179	189541330	13:189505179|189541330	.	-	0.199617	0.0113853	0.0150661
chr18	6949371	6962579	18:6949371|6962579	.	-	0.361947	0	0.0150661
chr6	103511676	103514896	6:103511676|103514896	.	+	0.0311325	0.286485	0.124063
chr4	97595028	97595259	4:97595028|97595259	.	-	0.117381	0	0.0150661
chr14	22799592	22801796	14:22799592|22801796	.	+	0.258799	0.00993419	0.0301322
chr6	51226510	51226836	6:51226510|51226836	.	+	0.0546881	0.246339	0.0996969
chrX	46832331	46832580	X:46832331|46832580	.	-	0.155641	0.0198684	0.124063
chr2	65247848	65248843	2:65247848|65248843	.	-	0.0809297	0.0440902	0.0451983
chr3	103644872	103669701	3:103644872|103669701	.	-	0.131605	0.00993419	0.027901
chr7	88150859	88165789	7:88150859|88165789	.	+	0.158777	0.0660721	0.120529
chr2	89323270	89350868	2:89323270|89350868	.	+	0.106743	0.0198684	0.0336667
chr13	12556296	12562830	13:12556296|12562830	.	-	0.21522	0.0312537	0.0372013
chr11	25937034	25941525	11:25937034|25941525	.	+	0.41075	0.0496709	0.0544986
chr3	4177764	4188916	3:4177764|4188916	.	-	0.270284	0.0809247	0.105463
chr17	29155959	29172437	17:29155959|29172437	.	+	0.223622	0.0198684	0.118298
chr8	114308442	114318544	8:114308442|114318544	.	+	0.166803	0	0.0150661
chr13	158234285	158246790	13:158234285|158246790	.	+	0.0133455	0.0213195	0.0243664
chr15	130875217	130894869	15:130875217|130894869	.	-	0.257366	0.0213195	0.0243664
chr13	118870363	118872069	13:118870363|118872069	.	+	0.150322	0.0213195	0.0336667
chr13	79323253	79342130	13:79323253|79342130	.	-	0.11294	0	0.0150661
chr18	9058146	9084316	18:9058146|9084316	.	+	0.124081	0	0.0150661
chrX	47818210	47826089	X:47818210|47826089	.	-	0.126264	0.325374	0.20516
chr4	98631222	98631854	4:98631222|98631854	.	-	0.201446	0.0198684	0.0301322
chr3	53237773	53262907	3:53237773|53262907	.	+	0	0.0511221	0.0243664
chr9	87840254	87840517	9:87840254|87840517	.	+	0	0	0.0394325
chr3	11777568	11782001	3:11777568|11782001	.	+	0.188101	0.0312537	0.0487328
chr9	12104145	12106836	9:12104145|12106836	.	-	0.0911927	0.0198684	0.0939311
chr14	76278036	76289229	14:76278036|76289229	.	-	0.123203	0.00993419	0.0150661
chr6	67465316	67466082	6:67465316|67466082	.	-	0.026691	0.0198684	0.0243664
chr1	107918199	107919548	1:107918199|107919548	.	-	0.0685148	0.00993419	0.0336667
chr11	49141097	49145731	11:49141097|49145731	.	-	0.256113	0.0312537	0.0451983
chr7	13232916	13237201	7:13232916|13237201	.	+	0.027997	0.0881805	0.0394325
chr7	80681160	80685870	7:80681160|80685870	.	-	0.00933234	0.0198684	0.0394325
chr7	46971594	46981624	7:46971594|46981624	.	-	0.198364	0.0525733	0.105463
chr1	163457570	163467256	1:163457570|163467256	.	-	0.179218	0.00993419	0.0150661
chr5	16315891	16322891	5:16315891|16322891	.	+	0.187652	0.0695393	0.0753305
chr15	59341631	59353857	15:59341631|59353857	.	+	0.124081	0.0298026	0.0602644
chr11	63740098	63751684	11:63740098|63751684	.	+	0.10273	0	0.0150661
chr11	12842165	12854933	11:12842165|12854933	.	-	0.181455	0.0227707	0.0301322
chr6	28736919	28743372	6:28736919|28743372	.	+	0.195271	0.00993419	0.0301322
chr8	74626204	74627248	8:74626204|74627248	.	+	0.33837	0.0709905	0.0753305
chr1	126674492	126678967	1:126674492|126678967	.	-	0.088956	0.0327049	0.0451983
chr11	76098494	76120252	11:76098494|76120252	.	+	0.0373294	0.0625074	0.0544986
chr2	139908352	139909610	2:139908352|139909610	.	+	0.0818603	0.727319	0.336292
chr9	44252883	44253448	9:44252883|44253448	.	-	0.41094	0.0610563	0.0753305
chr3	4303785	4308978	3:4303785|4308978	.	-	0.736061	0.159171	0.159961
chr4	66841442	66850448	4:66841442|66850448	.	-	0.211635	0.0312537	0.0394325
chr6	28931494	28932927	6:28931494|28932927	.	+	0	0.00993419	0.0615677
chr13	31448023	31473909	13:31448023|31473909	.	-	0.236571	0.0327049	0.0753305
chr9	126275211	126281024	9:126275211|126281024	.	+	0.142745	0.0198684	0.0301322
chr6	85664602	85681933	6:85664602|85681933	.	+	0.136046	0.0411879	0.0451983
chr9	41453661	41454859	9:41453661|41454859	.	-	0.027997	0.0213195	0.0394325
chr1	127195769	127196307	1:127195769|127196307	.	-	0.499405	0.102244	0.14843
chr12	54651213	54655388	12:54651213|54655388	.	-	0.0742834	0.169105	0.172796
chr3	72871099	72888556	3:72871099|72888556	.	+	0.182782	0.0304649	0.0846308
chr1	16341534	16356103	1:16341534|16356103	.	+	0.154282	0.0227707	0.0301322
chr8	73884248	73893587	8:73884248|73893587	.	+	0.184537	0.075344	0.0903966
chr15	104639356	104650579	15:104639356|104650579	.	-	0.0925198	0.0113853	0.0150661
chr8	60283128	60367699	8:60283128|60367699	.	+	0.304155	0.00993419	0.0150661
chr16	17730698	17736377	16:17730698|17736377	.	-	0.116504	0.0113853	0.0150661
chr6	34999715	35053303	6:34999715|35053303	.	+	0.146256	0.0105965	0.0451983
chr10	16460134	16510634	10:16460134|16510634	.	-	0.150772	0.0113853	0.0150661
chr11	14579873	14592830	11:14579873|14592830	.	+	0.197005	0.0397368	0.0602644
chr5	73473989	73475069	5:73473989|73475069	.	-	0.182332	0.0298026	0.0394325
chr7	121567316	121571021	7:121567316|121571021	.	+	0.0373294	0.00993419	0.0243664
chr2	73085600	73104003	2:73085600|73104003	.	+	0.29339	0.0411879	0.0544986
chr3	7553137	7555399	3:7553137|7555399	.	-	0.080052	0.0227707	0.0301322
chr6	89009889	89010260	6:89009889|89010260	.	-	0.0351457	0.207391	0.0580332
chr2	89242112	89251990	2:89242112|89251990	.	-	0.132985	0.0105965	0.0150661
chr6	93886963	93895849	6:93886963|93895849	.	-	0.179646	0	0.0150661
chr15	120565601	120570673	15:120565601|120570673	.	-	0.283735	0.00993419	0.0301322
chr7	68176044	68180716	7:68176044|68180716	.	+	0.173449	0.00993419	0.0301322
chr6	89300591	89302018	6:89300591|89302018	.	-	0.164064	0.0602674	0.078865
chr3	80483094	80501520	3:80483094|80501520	.	+	0.190285	0	0.0602644
chr4	125783660	125835266	4:125783660|125835266	.	+	0.196984	0.0298026	0.0301322
chr13	201043326	201068601	13:201043326|201068601	.	+	0.724534	0.292542	0.359355
chr4	127596819	127607038	4:127596819|127607038	.	-	0.0707196	0	0.0150661
chr8	135444524	135453410	8:135444524|135453410	.	+	0.0707196	0.0496709	0.0602644
chr18	5229294	5229836	18:5229294|5229836	.	+	0.0933975	0.00993419	0.0602644
chr10	32840622	32870103	10:32840622|32870103	.	+	0.151649	0.0213195	0.0695647
chr7	80685548	80687399	7:80685548|80687399	.	-	0.0876289	0.327487	0.162054
chr1	271368904	271384260	1:271368904|271384260	.	+	0.185415	0.0298026	0.0429671
chr8	87296578	87301025	8:87296578|87301025	.	+	0.143623	0	0.0150661
chr11	65415560	65433739	11:65415560|65433739	.	-	0.127216	0	0.0301322
chr13	54139188	54173527	13:54139188|54173527	.	-	0.132107	0.0113853	0.0301322
chr14	140853855	140864862	14:140853855|140864862	.	+	0	0	0.0394325
chr6	15720673	15721144	6:15720673|15721144	.	-	0.22405	0	0.0301322
chr1	16940019	16964137	1:16940019|16964137	.	-	0.0885066	0.0198684	0.0301322
chr1	202026730	202048390	1:202026730|202048390	.	-	0.187726	0	0.0301322
chr9	104126782	104139793	9:104126782|104139793	.	-	0.114748	0	0.0150661
chr14	71615773	71625769	14:71615773|71625769	.	-	0.184109	0.0411879	0.105463
chr9	122444354	122452909	9:122444354|122452909	.	+	0.159602	0.00993419	0.0394325
chr14	73035685	73041085	14:73035685|73041085	.	+	0.238776	0.0113853	0.0301322
chr15	25370425	25371841	15:25370425|25371841	.	+	0.00933234	0.0965369	0.0243664
chr6	75608754	75612070	6:75608754|75612070	.	-	0.161859	0.0411879	0.0602644
chr8	103291768	103321590	8:103291768|103321590	.	+	0.47126	0.0881805	0.103231
chr18	13893889	13911007	18:13893889|13911007	.	+	0.0876289	0	0.00930032
chr2	86356559	86364687	2:86356559|86364687	.	-	0.148086	0.0397368	0.0903966
chr18	33619620	33638712	18:33619620|33638712	.	+	0.213412	0.0312537	0.0451983
chr3	68966801	68968928	3:68966801|68968928	.	-	0.0271193	0.0113853	0.0336667
chr1	228943722	228986161	1:228943722|228986161	.	+	0.115626	0.0113853	0.0301322
chr2	69747922	69758755	2:69747922|69758755	.	+	0.125836	0.00993419	0.0150661
chr11	67767430	67777056	11:67767430|67777056	.	-	0.144072	0.0213195	0.0301322
chr13	30685269	30691776	13:30685269|30691776	.	-	0	0.0423859	0.0487328
chr13	134857917	134881439	13:134857917|134881439	.	+	0.0942752	0.0113853	0.0301322
chr5	67674585	67678094	5:67674585|67678094	.	-	0.154282	0.0724416	0.105463
chr1	130015785	130016756	1:130015785|130016756	.	-	0.121395	0.0298026	0.0451983
chr2	26039163	26041624	2:26039163|26041624	.	-	0.090262	0.0298026	0.0301322
chrX	666446	685129	X:666446|685129	.	-	0.157846	0.0327049	0.114763
chr7	60757751	60778266	7:60757751|60778266	.	-	0.0987167	0	0.0150661
chr8	73940646	73951884	8:73940646|73951884	.	+	0	0	0.0243664
chr9	90378441	90387190	9:90378441|90387190	.	+	0.0885066	0.0298026	0.0451983
chr1	565194	567852	1:565194|567852	.	+	0.190306	0.00993419	0.0301322
chr13	34799994	34814970	13:34799994|34814970	.	-	0.193441	0.0312537	0.0602644
chr15	59239097	59244748	15:59239097|59244748	.	-	0.190306	0.0298026	0.0301322
chr1	264455217	264486004	1:264455217|264486004	.	-	0.218784	0	0.0186006
chr17	49068606	49084892	17:49068606|49084892	.	+	1.19431	0.0113853	0.0150661
chr13	34713489	34716678	13:34713489|34716678	.	-	0.062265	0	0.0301322
chr11	25081807	25107399	11:25081807|25107399	.	+	0.354402	0.0809247	0.105463
chr7	34083499	34089247	7:34083499|34089247	.	-	0.376223	0.0298026	0.0451983
chr15	77504151	77529476	15:77504151|77529476	.	-	0.114748	0	0.0150661
chr1	252346468	252349640	1:252346468|252349640	.	+	0.340554	0.0411879	0.0487328
chr12	16838068	16844840	12:16838068|16844840	.	+	0.127591	0.00993419	0.0150661
chr2	88863298	88876193	2:88863298|88876193	.	-	0.149392	0.0198684	0.0301322
chr4	88758198	88759728	4:88758198|88759728	.	-	0.204561	0.0440902	0.0451983
chr5	21682006	21685096	5:21682006|21685096	.	-	0.140059	0.0695393	0.0903966
chr3	24207087	24210767	3:24207087|24210767	.	-	0.11781	0.0198684	0.0487328
chr3	114082178	114114025	3:114082178|114114025	.	-	0.134291	0.257062	0.135595
chr3	4269795	4279580	3:4269795|4279580	.	-	0.0715973	0.0205307	0.0451983
chr13	31923711	31929502	13:31923711|31929502	.	-	0.0831875	0.0411879	0.0429671
chrX	12387336	12395404	X:12387336|12395404	.	-	0.244095	0.0113853	0.0451983
chr3	100155802	100197935	3:100155802|100197935	.	+	0.448978	0.00993419	0.0186006
chr3	106416134	106423016	3:106416134|106423016	.	-	0.233007	0	0.0150661
chr8	72647759	72664721	8:72647759|72664721	.	+	0.088956	0.00993419	0.0451983
chr4	111247223	111251135	4:111247223|111251135	.	-	0.17162	0.0312537	0.0451983
chr14	33115205	33121520	14:33115205|33121520	.	+	0.120089	0.00993419	0.0186006
chr18	9247778	9250032	18:9247778|9250032	.	+	0.246855	0.075344	0.0846308
chr14	138850493	138859627	14:138850493|138859627	.	-	0.239579	0.0610563	0.114763
chr15	137378423	137389579	15:137378423|137389579	.	+	0.0169093	0	0.0336667
chr8	115581461	115599488	8:115581461|115599488	.	+	0.1294	0.0867293	0.0939311
chr2	84678488	84682779	2:84678488|84682779	.	+	0.00933234	0.286738	0.15695
chr1	108367819	108378824	1:108367819|108378824	.	+	0.116953	0	0.0150661
chr18	47456787	47472297	18:47456787|47472297	.	+	0.00933234	0	0.0394325
chr14	135575012	135632755	14:135575012|135632755	.	-	0.271791	0	0.0150661
chr3	92210007	92217167	3:92210007|92217167	.	-	0.0364517	0.0298026	0.0336667
chr4	122892555	122903920	4:122892555|122903920	.	-	0.148567	0.0317895	0.0451983
chr2	89360817	89384364	2:89360817|89384364	.	+	0.288124	0.0213195	0.0301322
chr1	20525842	20531840	1:20525842|20531840	.	-	0.090262	0.177588	0.0903966
chr1	238247724	238251089	1:238247724|238251089	.	-	0.0974107	0.0198684	0.0580332
chr14	46300103	46304260	14:46300103|46304260	.	+	0.104538	0.075344	0.105463
chr7	56147718	56162699	7:56147718|56162699	.	+	0.0373294	0.0397368	0.0394325
chr12	23588641	23616154	12:23588641|23616154	.	-	0.140937	0	0.0301322
chr3	39445692	39449600	3:39445692|39449600	.	-	0.148086	0.0198684	0.0451983
chr1	95551027	95554524	1:95551027|95554524	.	-	0.0600072	0.0327049	0.0881653
chr14	23546641	23555425	14:23546641|23555425	.	-	0.208072	0.0695393	0.0753305
chr8	116275910	116322315	8:116275910|116322315	.	+	0.112062	0.0198684	0.0301322
chr1	74428874	74440246	1:74428874|74440246	.	+	0.117381	0.00993419	0.0150661
chr4	66925782	66930332	4:66925782|66930332	.	-	0.388744	0.00993419	0.0301322
chrY	9407816	9414823	Y:9407816|9414823	.	+	0.763233	0	0.0451983
chr8	135284846	135291005	8:135284846|135291005	.	-	0.0715973	0.00993419	0.0301322
chr7	37769606	37772857	7:37769606|37772857	.	+	0.0609379	0.0426391	0.0544986
chr14	12140805	12143946	14:12140805|12143946	.	-	0.0920174	0.0312537	0.0487328
chr8	47801225	47802281	8:47801225|47802281	.	+	0.00933234	0	0.0544986
chr15	128956347	128959789	15:128956347|128959789	.	+	0.255632	0.0227707	0.0451983
chr13	16340101	16391438	13:16340101|16391438	.	+	0.0862488	0.00993419	0.127598
chr1	202107433	202156800	1:202107433|202156800	.	-	0.286315	0.0426391	0.0903966
chr18	33866809	33871110	18:33866809|33871110	.	+	0.323216	0.0298026	0.0301322
chr17	22003313	22014862	17:22003313|22014862	.	+	0.0809297	0	0.0150661
chr4	79764181	79766530	4:79764181|79766530	.	+	0.341056	0	0.0150661
chr1	202156543	202228210	1:202156543|202228210	.	-	0.228492	0.0227707	0.0753305
chr8	38624605	38653235	8:38624605|38653235	.	-	0.173375	0.034156	0.0451983
chr15	121461177	121461792	15:121461177|121461792	.	+	0.00845464	0	0.0394325
chr9	113878230	113878563	9:113878230|113878563	.	-	0.035574	0.187522	0.0394325
chr18	11934795	11953560	18:11934795|11953560	.	+	0.148514	0	0.0150661
chr18	19459588	19461130	18:19459588|19461130	.	-	0.208521	0	0.0186006
chr7	26620967	26645027	7:26620967|26645027	.	-	0.0556187	0.261415	0.172796
chrY	9399938	9414823	Y:9399938|9414823	.	+	0.369577	0	0.0150661
chr14	87706284	87707473	14:87706284|87707473	.	+	0	0.0198684	0.078865
chr9	132562985	132578115	9:132562985|132578115	.	-	0.19342	0.0113853	0.0150661
chr17	52866612	52872517	17:52866612|52872517	.	-	0.118259	0.0298026	0.0451983
chrX	28270770	28282679	X:28270770|28282679	.	-	0.0876289	0.393462	0.180793
chr7	86472642	86482219	7:86472642|86482219	.	-	0.311679	0.0227707	0.0451983
chr9	95437520	95457349	9:95437520|95457349	.	+	0	0	0.0243664
chr4	6343203	6356068	4:6343203|6356068	.	-	0.350785	0	0.0150661
chr14	43569251	43569748	14:43569251|43569748	.	+	0.191686	0.701928	0.193628
chr8	48111300	48161673	8:48111300|48161673	.	+	0.194298	0	0.0451983
chr2	115533026	115548400	2:115533026|115548400	.	+	0.017787	0	0.0846308
chr18	40705091	40710541	18:40705091|40710541	.	-	0.169489	0.0411879	0.0544986
chr1	57392229	57393736	1:57392229|57393736	.	-	0.46777	1.92915	0.575118
chr8	104385993	104402278	8:104385993|104402278	.	+	0	0.116532	0.0336667
chr3	28684207	28754578	3:28684207|28754578	.	+	0.132535	0.0426391	0.0602644
chr1	222604811	222606308	1:222604811|222606308	.	+	0.0995944	0.081587	0.105463
chr9	128984522	128987010	9:128984522|128987010	.	-	0.176157	0.0227707	0.0602644
chr9	73100284	73149020	9:73100284|73149020	.	+	0.254358	0.00993419	0.0150661
chr8	67674329	67688705	8:67674329|67688705	.	+	0.193013	0.0610563	0.0637989
chr15	91694760	91701447	15:91694760|91701447	.	+	0.214718	0.0397368	0.0753305
chr4	118112546	118125294	4:118112546|118125294	.	-	0.342865	0.0411879	0.0451983
chrX	86597977	86601588	X:86597977|86601588	.	+	0.0364517	0.247001	0.0522674
chr8	73851349	73856411	8:73851349|73856411	.	+	0.150375	0	0.0243664
chr8	124593947	124759406	8:124593947|124759406	.	-	0.0840652	0.0411879	0.0451983
chrX	106106881	106109864	X:106106881|106109864	.	-	0.13474	0.0113853	0.0301322
chr7	47486055	47489356	7:47486055|47489356	.	-	0.155588	0.00993419	0.0903966
chr1	250150186	250171078	1:250150186|250171078	.	-	0.0707196	0	0.0150661
chr15	54948781	54949658	15:54948781|54949658	.	+	0.062265	0	0.0336667
chr14	131567408	131576631	14:131567408|131576631	.	-	0.11294	0.0411879	0.0903966
chr11	21782009	21786602	11:21782009|21786602	.	-	0	0	0.0695647
chr6	81292681	81298779	6:81292681|81298779	.	-	0.00845464	0.17377	0.0336667
chr7	90698518	90751496	7:90698518|90751496	.	+	0.504243	0.153902	0.163496
chr8	47560219	47561108	8:47560219|47561108	.	+	0	0.00993419	0.0429671
chr15	76207329	76228805	15:76207329|76228805	.	+	0.143195	0	0.0150661
chr6	165456807	165593937	6:165456807|165593937	.	-	0.408662	0.0397368	0.0451983
chr14	48137096	48143955	14:48137096|48143955	.	+	0.0925198	0.0298026	0.0301322
chr1	114772180	114915607	1:114772180|114915607	.	-	0.0658288	0.0440902	0.0730992
chrX	98683732	98687770	X:98683732|98687770	.	-	0	0.0227707	0.0394325
chr4	10361656	10386233	4:10361656|10386233	.	+	0.27435	0.0213195	0.0301322
chr3	71167843	71179271	3:71167843|71179271	.	-	0.0591295	0.149899	0.144895
chr7	55659526	55659913	7:55659526|55659913	.	-	0.237491	0.0417236	0.0903966
chr7	80770348	80773427	7:80770348|80773427	.	-	0.0311325	0.54002	0.0695647
chr14	136307328	136313398	14:136307328|136313398	.	+	0.0364517	0.0227707	0.063542
chr6	117431378	117444584	6:117431378|117444584	.	+	0.213412	0.0198684	0.0301322
chr12	1320874	1321242	12:1320874|1321242	.	+	0.0253639	0.0596051	0.0673335
chr7	86070324	86072428	7:86070324|86072428	.	-	0.188958	0.0782463	0.078865
chr4	44710287	44711128	4:44710287|44711128	.	+	0.297007	0.0397368	0.0753305
chr9	116038252	116041702	9:116038252|116041702	.	+	0.288626	0.0609297	0.0637989
chr13	148522545	148535551	13:148522545|148535551	.	-	0.115626	0.00993419	0.0150661
chr17	38417789	38434388	17:38417789|38434388	.	-	0.239632	0.00993419	0.0544986
chr1	217643588	217644074	1:217643588|217644074	.	+	0.157021	0.0198684	0.0451983
chr10	10169065	10170555	10:10169065|10170555	.	+	0.00933234	0.0411879	0.0939311
chr12	45694158	45704923	12:45694158|45704923	.	+	0.100974	0.0447525	0.0753305
chr18	33732361	33736560	18:33732361|33736560	.	+	0.373014	0.00993419	0.0301322
chr3	46155823	46159948	3:46155823|46159948	.	+	0.0845464	0	0.0487328
chr16	43796767	43840787	16:43796767|43840787	.	-	0.3896	0	0.0301322
chr2	43050364	43053278	2:43050364|43053278	.	+	0.141889	0	0.0150661
chr1	3314472	3322267	1:3314472|3322267	.	+	0.11294	0.00993419	0.0301322
chr16	44156269	44166529	16:44156269|44166529	.	+	0.351287	0.0312537	0.0451983
chr5	14134584	14156724	5:14134584|14156724	.	+	0.0809297	0.00993419	0.0150661
chr15	132692555	132697460	15:132692555|132697460	.	+	0.478054	0.0198684	0.0451983
chr13	136447200	136457875	13:136447200|136457875	.	+	0.231199	0.00993419	0.0451983
chr15	16192020	16193752	15:16192020|16193752	.	-	0.097839	0	0.0301322
chr1	96453516	96465249	1:96453516|96465249	.	-	0.310801	0.00993419	0.0301322
chr1	218607798	218616936	1:218607798|218616936	.	+	0.0484912	0.00993419	0.0243664
chr14	128973895	128975267	14:128973895|128975267	.	-	0.0893843	0	0.0150661
chr3	37906147	37907073	3:37906147|37907073	.	-	0.00933234	0	0.0429671
chr6	98566462	98568387	6:98566462|98568387	.	-	0.346322	0.0966635	0.105463
chr2	88483138	88498341	2:88483138|88498341	.	+	0.223696	1.25106	0.308914
chr10	17903453	17959984	10:17903453|17959984	.	+	0.849486	0	0.0602644
chr2	42469592	42552766	2:42469592|42552766	.	+	0.241536	0.0213195	0.0843738
chr17	17514572	17564444	17:17514572|17564444	.	+	0.116953	0.00993419	0.0150661
chr17	27855900	27988069	17:27855900|27988069	.	+	0.925832	0.126466	0.178048
chr1	78133865	78149434	1:78133865|78149434	.	-	0.381553	0.0525733	0.0903966
chr3	24203228	24210767	3:24203228|24210767	.	-	0.168934	0.0198684	0.0451983
chr2	36784770	36840192	2:36784770|36840192	.	-	0.227709	0.00993419	0.0301322
chr3	58340507	58346953	3:58340507|58346953	.	-	0.539314	0.0809247	0.120529
chr14	64367918	64368587	14:64367918|64368587	.	-	0.035574	0.0794735	0.0939311
chr4	19018199	19027950	4:19018199|19027950	.	-	0.0938258	0.103695	0.0996969
chr13	30544508	30547685	13:30544508|30547685	.	-	0.161859	0.00993419	0.0753305
chr15	111381877	111391436	15:111381877|111391436	.	+	0.241409	0.00993419	0.0150661
chr10	53089612	53137168	10:53089612|53137168	.	-	0.265499	0.0327049	0.0753305
chr9	136691841	136711859	9:136691841|136711859	.	-	0.209901	0.0198684	0.0753305
chr8	40985328	40985923	8:40985328|40985923	.	+	0.311357	0.0227707	0.0372013
chr14	49391880	49393714	14:49391880|49393714	.	+	0.0186647	0	0.0243664
chr17	38167202	38173595	17:38167202|38173595	.	-	0.350817	0	0.0451983
chr1	221655410	221675520	1:221655410|221675520	.	+	0.035574	0.156269	0.0394325
chr15	13156175	13157038	15:13156175|13157038	.	-	0.238755	0.0298026	0.0487328
chr1	145954272	145964893	1:145954272|145964893	.	-	0.062265	0.00993419	0.0150661
chr3	68611914	68612353	3:68611914|68612353	.	+	0	0.0496709	0.0637989
chr15	44768145	44769374	15:44768145|44769374	.	+	0.19342	0.0397368	0.0522674
chr1	194178416	194179870	1:194178416|194179870	.	-	0.191665	0.0411879	0.078865
chr1	186403746	186405020	1:186403746|186405020	.	-	0.113871	0	0.0451983
chr7	26633929	26651768	7:26633929|26651768	.	-	0	0.149237	0.0394325
chr13	21753272	21757687	13:21753272|21757687	.	+	0.0471641	0.200106	0.0544986
chr1	221758130	221783005	1:221758130|221783005	.	+	0.0440286	0.09007	0.0544986
chr14	71765050	71767362	14:71765050|71767362	.	+	0.0733527	0.00993419	0.0243664
chr13	6930900	6931470	13:6930900|6931470	.	+	0.0373294	0.00993419	0.0243664
chr14	32697880	32699910	14:32697880|32699910	.	-	0.088956	0.00993419	0.0150661
chr1	253482982	253496162	1:253482982|253496162	.	+	0.236518	0	0.0150661
chr7	121661478	121661871	7:121661478|121661871	.	+	76.5156	715.754	105.653
chr7	29709888	29710524	7:29709888|29710524	.	+	0.0925198	0.0113853	0.0186006
chr9	73197447	73209295	9:73197447|73209295	.	+	0.0893843	0	0.0150661
chr14	932379	935525	14:932379|935525	.	+	0.143195	0.0312537	0.0544986
chr10	27190615	27213693	10:27190615|27213693	.	-	0.168612	0.0213195	0.0301322
chr7	58631041	58633356	7:58631041|58633356	.	+	0.0169093	0.09231	0.0394325
chr13	123902446	123903777	13:123902446|123903777	.	-	0.175686	0.0333672	0.0394325
chr14	92304764	92309354	14:92304764|92309354	.	-	0.090262	0.0198684	0.0558019
chr18	6914973	6915565	18:6914973|6915565	.	-	0	0.0496709	0.0730992
chr1	16406041	16420284	1:16406041|16420284	.	+	0.122325	0.00993419	0.0150661
chr7	36873609	36874486	7:36873609|36874486	.	-	0.0889349	0.0596051	0.136118
chr5	33124742	33130113	5:33124742|33130113	.	+	0.0995944	0.0198684	0.0301322
chr9	36576888	36582172	9:36576888|36582172	.	-	0.126714	0.0198684	0.0301322
chr3	125889257	125900323	3:125889257|125900323	.	+	0.0387094	0.0426391	0.0580332
chr4	108685997	108691164	4:108685997|108691164	.	-	0.0320102	0.0227707	0.0243664
chr3	80259117	80268798	3:80259117|80268798	.	+	0.156112	0.0219818	0.0487328
chr10	33421630	33423785	10:33421630|33423785	.	+	0.128971	0.0809247	0.0903966
chr9	27868698	27877872	9:27868698|27877872	.	-	0.173375	0.0397368	0.0602644
chr8	130396942	130405383	8:130396942|130405383	.	-	0.130727	0.0411879	0.0451983
chr13	89308951	89313705	13:89308951|89313705	.	-	0.1076	0	0.0243664
chr15	137883502	137889389	15:137883502|137889389	.	+	0.027997	0.102244	0.0637989
chr10	46002429	46022353	10:46002429|46022353	.	+	0.106743	0	0.0301322
chrX	46365334	46367808	X:46365334|46367808	.	-	0.291259	0.00993419	0.0451983
chr3	57478622	57482865	3:57478622|57482865	.	+	0.062265	0	0.027901
chr8	73942366	73946651	8:73942366|73946651	.	+	0.132963	0.0298026	0.0615677
chr14	4302626	4304316	14:4302626|4304316	.	+	0.170742	0	0.0150661
chr5	77436970	77447245	5:77436970|77447245	.	-	0.12453	0	0.0301322
chr6	95274362	95277650	6:95274362|95277650	.	+	0.140937	0.00993419	0.0301322
chr14	36330817	36345494	14:36330817|36345494	.	+	0.0933975	0.00993419	0.0301322
chr2	86225517	86233721	2:86225517|86233721	.	+	0.129421	0.00993419	0.0186006
chr3	42946461	42959932	3:42946461|42959932	.	+	0.623808	0.0496709	0.0607876
chr7	43610581	43616186	7:43610581|43616186	.	-	0.106294	0	0.0301322
chr6	157262137	157269683	6:157262137|157269683	.	+	0.080052	0.034156	0.0602644
chr15	79435631	79436410	15:79435631|79436410	.	+	0.11294	0.0113853	0.0301322
chr6	94792018	94800529	6:94792018|94800529	.	-	0.144072	0.0113853	0.0150661
chr4	100289784	100293469	4:100289784|100293469	.	-	0.0876289	0.0411879	0.0451983
chr12	37822215	37833142	12:37822215|37833142	.	+	0.182782	0.0312537	0.0753305
chr3	85967534	85971244	3:85967534|85971244	.	+	0.0987167	0.00993419	0.0301322
chr9	46304370	46304950	9:46304370|46304950	.	+	0.00933234	0	0.0243664
chr6	149787537	149803436	6:149787537|149803436	.	+	0.138304	0.00993419	0.0602644
chr6	88424922	88432891	6:88424922|88432891	.	-	0.0311325	0	0.0336667
chr1	128037019	128039298	1:128037019|128039298	.	-	0.211657	0.167654	0.180793
chr12	25435858	25437752	12:25435858|25437752	.	+	0.0974107	0.0312537	0.0903966
chr11	32841224	32850274	11:32841224|32850274	.	-	0.229925	0.0327049	0.0602644
chr8	3012369	3014564	8:3012369|3014564	.	+	0.261025	0.125015	0.135595
chr6	70428067	70432665	6:70428067|70432665	.	+	0.152976	0.00993419	0.0301322
chr2	140718298	140746698	2:140718298|140746698	.	+	0.108049	0.0554756	0.0753305
chrX	98256662	98263484	X:98256662|98263484	.	-	0.0791743	0.0198684	0.0451983
chr16	41184778	41189404	16:41184778|41189404	.	+	0.0169093	0	0.0243664
chr6	153141619	153170180	6:153141619|153170180	.	-	0.0169093	0.0113853	0.0487328
chr8	110397030	110404477	8:110397030|110404477	.	-	0.227239	0.0327049	0.0451983
chr1	175302479	175302813	1:175302479|175302813	.	+	0	0.034156	0.0243664
chr1	121454891	121464032	1:121454891|121464032	.	+	0.435781	0.0113853	0.0451983
chr7	26689737	26693154	7:26689737|26693154	.	-	0.0466617	0.890717	0.0846308
chr13	66257686	66284493	13:66257686|66284493	.	+	0.0893843	0	0.0150661
chr4	34835874	34850285	4:34835874|34850285	.	+	0.139631	0.0298026	0.0301322
chr11	63621510	63625321	11:63621510|63625321	.	-	0.293517	0.0105965	0.0150661
chr2	88057795	88062654	2:88057795|88062654	.	+	0.104914	0.0304649	0.0394325
chr1	27980659	28005671	1:27980659|28005671	.	-	0.138753	0.00993419	0.0150661
chr15	68182402	68194828	15:68182402|68194828	.	+	0.123203	0	0.0150661
chr18	9400686	9421492	18:9400686|9421492	.	+	0.644228	0.0198684	0.0301322
chrY	9399938	9407961	Y:9399938|9407961	.	+	0.195678	0	0.0753305
chr3	45598494	45607289	3:45598494|45607289	.	+	0.318828	0.0298026	0.0753305
chr12	23106467	23107649	12:23106467|23107649	.	+	0.0218002	0.0213195	0.0394325
chr6	91666707	91673840	6:91666707|91673840	.	-	0.184109	0.0213195	0.0301322
chr17	40248101	40253898	17:40248101|40253898	.	-	0.171673	0.0298026	0.0522674
chr13	94333253	94335147	13:94333253|94335147	.	-	0.230247	0.0312537	0.0602644
chr3	18559247	18560385	3:18559247|18560385	.	+	0.120067	0.332406	0.154195
chr4	22038996	22053930	4:22038996|22053930	.	+	0.142745	0	0.0150661
chr5	21142631	21142930	5:21142631|21142930	.	-	0.0707196	0.25599	0.0730992
chr1	241979932	242018942	1:241979932|242018942	.	+	0.181957	0.00993419	0.0301322
chr7	55785687	55787153	7:55785687|55787153	.	+	0.336112	0.0198684	0.0301322
chr4	44625779	44711128	4:44625779|44711128	.	+	0.243667	0.00993419	0.0150661
chr9	8155799	8158002	9:8155799|8158002	.	-	0.140562	0.0327049	0.0394325
chr8	80809383	80876761	8:80809383|80876761	.	-	0	0.0625074	0.0243664
chr13	23774623	23781254	13:23774623|23781254	.	+	0.496645	0.102906	0.120529
chr10	29227447	29235132	10:29227447|29235132	.	-	0.180952	0	0.0150661
chr6	109149043	109150901	6:109149043|109150901	.	-	0.134793	0.0311272	0.0451983
chr6	27690142	27735536	6:27690142|27735536	.	+	0.0974107	0.00993419	0.0186006
chr13	34779561	34784879	13:34779561|34784879	.	-	0.209076	0.0298026	0.0903966
chr7	86044906	86058691	7:86044906|86058691	.	-	0.334431	0.0397368	0.0451983
chr1	55882400	55888509	1:55882400|55888509	.	+	0	0.00993419	0.0881653
chr8	119684859	119720021	8:119684859|119720021	.	+	0.184965	0	0.0301322
chr2	62437670	62438547	2:62437670|62438547	.	+	0.090262	0	0.0336667
chrX	114465842	114492023	X:114465842|114492023	.	-	0.267672	0.0327049	0.0753305
chr10	24795546	24796546	10:24795546|24796546	.	-	0.0707196	0.141192	0.148173
chr13	100191799	100205633	13:100191799|100205633	.	-	0.062265	0.0298026	0.0301322
chr2	5285891	5290605	2:5285891|5290605	.	-	0.131658	0.0198684	0.0602644
chr15	103964231	104001013	15:103964231|104001013	.	+	0.184162	0.0298026	0.0301322
chr8	116266128	116315074	8:116266128|116315074	.	+	0.0707196	0.0227707	0.0451983
chr12	5159731	5163734	12:5159731|5163734	.	+	0.313509	0.141981	0.165727
chr1	71059257	71082722	1:71059257|71082722	.	-	0.795438	0.00993419	0.0451983
chr1	166036953	166037819	1:166036953|166037819	.	+	0.0942752	0.0298026	0.0451983
chr1	106314173	106317699	1:106314173|106317699	.	+	0.0898126	0.0496709	0.0544986
chr6	160703531	160713639	6:160703531|160713639	.	+	0.017787	0.0411879	0.0429671
chr1	131111611	131114296	1:131111611|131114296	.	-	0.149444	0.055349	0.0753305
chr18	52599764	52628187	18:52599764|52628187	.	+	0.202752	0.0298026	0.0301322
chr16	64650290	64669823	16:64650290|64669823	.	+	0.0782966	0.0554756	0.0673335
chrX	114479112	114484094	X:114479112|114484094	.	-	0.0658288	0.0213195	0.0243664
chr16	74408091	74422375	16:74408091|74422375	.	-	0.157471	0.0496709	0.0602644
chr8	42968179	42975076	8:42968179|42975076	.	-	0.522596	0	0.0150661
chr15	33441214	33441613	15:33441214|33441613	.	+	0.461721	0.17267	0.193628
chr7	32559434	32560312	7:32559434|32560312	.	+	0.172498	0.0312537	0.0451983
chr18	9030564	9043751	18:9030564|9043751	.	+	0.101852	0.00993419	0.0241095
chr13	109739492	109748065	13:109739492|109748065	.	-	0.167628	0.0966635	0.105463
chr16	39711209	39731561	16:39711209|39731561	.	-	0.133862	0	0.0301322
chr7	110396970	110407260	7:110396970|110407260	.	-	0.090262	0.200359	0.0903966
chr7	80680580	80689226	7:80680580|80689226	.	-	0	0.0936346	0.0243664
chr14	28129329	28142370	14:28129329|28142370	.	-	0.340104	0	0.0150661
chr1	267600878	267620502	1:267600878|267620502	.	+	0.103608	0.0113853	0.0301322
chr4	1060588	1067334	4:1060588|1067334	.	+	0.0987167	0.0298026	0.0602644
chr14	105873660	105902806	14:105873660|105902806	.	+	0.161912	0	0.0186006
chr2	49522553	49530571	2:49522553|49530571	.	+	0.188979	0.0198684	0.0301322
chr16	35113222	35116352	16:35113222|35116352	.	-	0.199638	0.00993419	0.0301322
chrY	9910950	9917192	Y:9910950|9917192	.	+	1.26377	0	0.0150661
chr7	32218356	32228345	7:32218356|32228345	.	-	0.0960836	0.0198684	0.0301322
chr4	118064071	118069700	4:118064071|118069700	.	-	0.111184	0.0298026	0.0301322
chr9	36730729	36731849	9:36730729|36731849	.	+	0.184162	0	0.0150661
chr1	14186645	14188834	1:14186645|14188834	.	+	0.0600072	0.243436	0.0695647
chr16	22246390	22258377	16:22246390|22258377	.	+	0.180952	0.0298026	0.0301322
chr1	260549830	260564338	1:260549830|260564338	.	-	0.342362	0.00993419	0.0451983
chr2	82665142	82665770	2:82665142|82665770	.	+	0.212085	0.0823758	0.0903966
chr2	69904017	69906874	2:69904017|69906874	.	-	0.222797	0.0213195	0.0301322
chr13	39853047	39866578	13:39853047|39866578	.	+	0.125836	0.0397368	0.0753305
chr6	115546277	115574834	6:115546277|115574834	.	-	0.20408	0	0.0753305
chr2	113442089	113466481	2:113442089|113466481	.	-	0.340575	0	0.0150661
chr15	14493777	14535425	15:14493777|14535425	.	-	0.117381	0	0.0150661
chr14	102894093	102909487	14:102894093|102909487	.	+	0.0760388	0.0668609	0.0695647
chr15	8022396	8044280	15:8022396|8044280	.	+	0.211657	0	0.0150661
chr4	29296187	29301149	4:29296187|29301149	.	+	0.127216	0	0.027901
chr5	49941642	50031024	5:49941642|50031024	.	+	0.17834	0	0.0301322
chrY	39798808	39801237	Y:39798808|39801237	.	+	0.562526	0	0.0451983
chr3	3177519	3180715	3:3177519|3180715	.	+	0.211582	0.00993419	0.0301322
chr9	26197373	26207033	9:26197373|26207033	.	+	0.271267	0.0227707	0.0602644
