# Supplementary material for: Genome-Wide Analysis of Circular RNAs Mediated ceRNA Regulation in Porcine Embryonic Muscle Development
Source: Front Cell Dev Biol. 2019 Nov 19;7:289. doi: 10.3389/fcell.2019.00289 (PMC6877547; doi:10.3389/fcell.2019.00289)
Supplement: Supplementary file 5 [file Table_5.XLSX]

## Sheet: ceRNA.filtered.byExpression.fil
Supplementary Table S5 Identified ceRNA pairs during embryonic muscle development
gene_id	circRNA_id
NUPR1	1:128198-132692
NUPR1	15:56744495-56789645
NUPR1	5:29732023-29753021
NUPR1	13:147837956-147839301
NUPR1	14:30929859-30936150
NUPR1	1:242592942-242607645
WNT10B	14:20270674-20282065
WNT10B	10:42490402-42510787
WNT10B	7:19265492-19273195
WNT10B	9:92135892-92147867
WNT10B	10:8382470-8386109
WNT10B	2:138308109-138308679
WNT10B	1:200899063-200922046
WNT10B	9:13234952-13270417
WNT10B	10:42147410-42185876
WNT10B	9:105054994-105101002
WNT10B	14:80294676-80294935
WNT10B	17:37852424-37854328
WNT10B	9:130549459-130564329
WNT10B	10:45992309-46027671
WNT10B	15:59562524-59570339
WNT10B	16:40231897-40253338
WNT10B	7:120464280-120473807
WNT10B	1:202536297-202536998
WNT10B	3:125886851-125900323
WNT10B	15:135653697-135663172
WNT10B	6:85922219-85945503
WNT10B	6:120911107-120911780
WNT10B	6:69210845-69211313
WNT10B	17:13008092-13031589
WNT10B	7:28723460-28735707
WNT10B	3:54832393-54850266
WNT10B	13:30516967-30524999
WNT10B	10:11654269-11654794
WNT10B	1:202207302-202228210
WNT10B	3:39466946-39478565
WNT10B	5:2675422-2692132
WNT10B	1:104748096-104774676
WNT10B	13:30544508-30564659
WNT10B	9:131264261-131268491
WNT10B	3:53828715-53831416
WNT10B	4:117360110-117367392
WNT10B	AEMK02000328.1:269331-275679
WNT10B	10:26180874-26195694
WNT10B	13:132986164-133023430
WNT10B	3:125943043-125943717
WNT10B	13:146211073-146212596
WNT10B	1:271551340-271561877
WNT10B	9:114937099-114951665
WNT10B	2:59261730-59262716
WNT10B	6:100602832-100607627
WNT10B	6:157498205-157502337
WNT10B	11:543480-562934
WNT10B	1:263873074-263940366
WNT10B	X:120935832-120945464
WNT10B	5:98808700-98831312
WNT10B	4:101135602-101139235
WNT10B	4:73962947-73981634
WNT10B	6:63879633-63893464
WNT10B	4:118062336-118077545
WNT10B	1:100589850-100603238
WNT10B	15:133924880-133929332
WNT10B	12:27298750-27312593
WNT10B	6:52977944-52992912
WNT10B	6:106217223-106217661
WNT10B	18:14212354-14226917
WNT10B	1:9893445-9923857
WNT10B	3:69377498-69386742
WNT10B	7:80344261-80346071
WNT10B	7:56111793-56122384
WNT10B	10:42468077-42490463
WNT10B	1:52146557-52179177
WNT10B	15:106128744-106130023
WNT10B	X:92613898-92623219
WNT10B	13:95698444-95703536
WNT10B	10:42552538-42555555
WNT10B	1:161909790-161920459
WNT10B	5:34470911-34513084
WNT10B	14:131556704-131576631
WNT10B	8:138729748-138744340
WNT10B	15:94830414-94839646
WNT10B	18:54227235-54270584
WNT10B	18:40140465-40161356
WNT10B	12:27528864-27538247
WNT10B	15:100201071-100202655
WNT10B	1:190648253-190654424
WNT10B	14:112836925-112844150
WNT10B	4:90556386-90557015
WNT10B	10:45992309-46022353
WNT10B	7:96347125-96353198
WNT10B	3:80503612-80514662
WNT10B	10:24774960-24779098
WNT10B	18:54393586-54404485
WNT10B	10:29037750-29038934
WNT10B	9:26899161-26905802
WNT10B	17:8562312-8563388
WNT10B	4:90161231-90163552
WNT10B	X:67336836-67379977
WNT10B	10:45992309-46006364
WNT10B	15:109436411-109441836
WNT10B	9:22640189-22690654
WNT10B	14:55770332-55802841
WNT10B	5:103106865-103107920
WNT10B	12:25235501-25236446
WNT10B	8:76607805-76609327
WNT10B	7:2915755-2916421
WNT10B	3:31385093-31406396
WNT10B	14:112711277-112714985
WNT10B	5:6185346-6186572
WNT10B	9:8637987-8646907
WNT10B	15:83248844-83263333
WNT10B	10:32569928-32576571
WNT10B	6:4003874-4015029
WNT10B	15:75944605-75953955
WNT10B	15:112840121-112870004
WNT10B	4:90235723-90238988
WNT10B	9:10229873-10258500
WNT10B	12:50206420-50213931
WNT10B	3:117885521-117903927
WNT10B	11:603753-604571
WNT10B	9:73094595-73126973
WNT10B	1:8822877-8825081
WNT10B	10:5788969-5806269
WNT10B	18:2648872-2661452
WNT10B	6:18553565-18562237
WNT10B	10:42147410-42194913
WNT10B	9:130496404-130497071
WNT10B	1:253024490-253056412
WNT10B	6:37127249-37166517
WNT10B	7:110475343-110506262
WNT10B	6:106936502-106978180
WNT10B	14:105866977-105902806
WNT10B	5:16315891-16328852
WNT10B	4:7094328-7152497
WNT10B	14:125438861-125448835
WNT10B	16:40251241-40253338
WNT10B	1:206068176-206114157
WNT10B	4:66781891-66805882
WNT10B	8:124703683-124759406
WNT10B	1:130268080-130277126
WNT10B	14:131238819-131262177
WNT10B	14:77415234-77419754
WNT10B	1:82875117-82891579
WNT10B	5:3717600-3739361
WNT10B	13:206986084-206990757
WNT10B	15:74562297-74631732
WNT10B	14:72426644-72427752
WNT10B	11:9132180-9170916
WNT10B	10:69201376-69235186
WNT10B	13:200707866-200718953
WNT10B	X:13155922-13167464
WNT10B	11:32746346-32758492
WNT10B	14:112705127-112714985
WNT10B	8:116014634-116022036
WNT10B	9:9103677-9149572
WNT10B	8:60674068-60681207
WNT10B	8:133695707-133797336
WNT10B	1:100589850-100613174
WNT10B	13:32559768-32563493
WNT10B	8:29513969-29561547
WNT10B	X:114479112-114492023
WNT10B	5:35635564-35640848
WNT10B	2:120584609-120616471
WNT10B	1:45173524-45175843
WNT10B	X:20243402-20247157
WNT10B	3:107587063-107613737
WNT10B	4:111245266-111251135
WNT10B	11:50762620-50773425
WNT10B	15:60407130-60414442
WNT10B	2:69853256-69853745
WNT10B	5:45401089-45403216
WNT10B	11:47845080-47851849
WNT10B	5:42538537-42543247
WNT10B	5:59915033-59935574
WNT10B	16:36278273-36285749
WNT10B	1:203515105-203537078
WNT10B	4:94324418-94324938
WNT10B	7:55655839-55658193
WNT10B	5:94479159-94482115
WNT10B	6:88999540-89002108
WNT10B	X:18149887-18167472
WNT10B	1:242242621-242280710
WNT10B	18:38110775-38132080
WNT10B	6:95091551-95114096
WNT10B	14:58836339-58840822
WNT10B	2:36768127-36840192
WNT10B	6:98504293-98506141
WNT10B	1:52134346-52179177
WNT10B	11:675689-683082
WNT10B	13:166836891-166837551
WNT10B	17:53037004-53043217
WNT10B	1:217793463-217794582
WNT10B	8:124560982-124562303
WNT10B	14:134281823-134282673
WNT10B	6:101570971-101577333
WNT10B	11:4104218-4143040
WNT10B	18:40140465-40143799
WNT10B	2:108613708-108617312
WNT10B	12:59351567-59353890
WNT10B	1:119735151-119740313
WNT10B	6:104058131-104065876
WNT10B	1:45173524-45175282
WNT10B	6:29344146-29357287
WNT10B	12:580548-585916
WNT10B	3:7928957-7929871
WNT10B	7:117693554-117695673
WNT10B	1:129687076-129688206
WNT10B	9:11836758-11841300
WNT10B	15:135707739-135716699
WNT10B	15:128371748-128373809
WNT10B	18:47629573-47656999
WNT10B	13:31673546-31676127
WNT10B	4:112443186-112443826
WNT10B	1:119738115-119740313
WNT10B	1:209264311-209265789
WNT10B	15:60405553-60414442
WNT10B	2:85895664-85901430
WNT10B	3:92299236-92299786
WNT10B	6:91537803-91540596
WNT10B	2:138308109-138320744
WNT10B	13:206595223-206626785
WNT10B	1:217786693-217794582
WNT10B	5:88253163-88273584
WNT10B	12:59273100-59308104
WNT10B	1:18987938-19005183
WNT10B	9:56972613-56973685
WNT10B	2:603367-606966
WNT10B	10:53089612-53104147
WNT10B	3:110335381-110344032
WNT10B	9:130487869-130488250
WNT10B	6:31835306-31849452
WNT10B	3:27292824-27293334
WNT10B	5:3717600-3729566
WNT10B	4:90154266-90171499
WNT10B	6:17706791-17726847
WNT10B	3:54832393-54848408
WNT10B	4:94216682-94220967
WNT10B	14:131560094-131576631
WNT10B	2:50877353-50886317
WNT10B	AEMK02000452.1:2281177-2295643
WNT10B	5:53633123-53669181
WNT10B	6:106936502-106958839
WNT10B	8:135780981-135786172
WNT10B	4:85892566-85915590
WNT10B	2:59261733-59262716
WNT10B	1:84036049-84056304
WNT10B	3:72250326-72262713
WNT10B	13:91368437-91378095
WNT10B	1:273771031-273777030
WNT10B	15:137883502-137892318
WNT10B	18:1875193-1881411
WNT10B	8:114266870-114285079
WNT10B	5:35635564-35638764
WNT10B	4:130714061-130714746
WNT10B	6:37151567-37166517
WNT10B	6:97809458-97821851
WNT10B	11:9145564-9170916
WNT10B	7:86081593-86087677
WNT10B	1:161909790-161924707
WNT10B	6:79099871-79108480
WNT10B	9:73094595-73102060
WNT10B	10:68684614-68688441
WNT10B	10:14786194-14794270
WNT10B	18:51340815-51349397
WNT10B	14:131495285-131576631
WNT10B	16:19906267-19906628
WNT10B	3:26683193-26685606
WNT10B	16:641782-655912
WNT10B	1:75753869-75759232
WNT10B	6:85922219-85927930
WNT10B	7:80343073-80346071
WNT10B	13:66493801-66495580
WNT10B	11:552302-562934
WNT10B	2:58556416-58559527
WNT10B	1:209261053-209265789
WNT10B	1:113128000-113128579
WNT10B	17:37114409-37127180
WNT10B	1:130672232-130687333
WNT10B	18:54192244-54270584
WNT10B	7:114673750-114675741
WNT10B	X:120944619-120945464
WNT10B	17:49753769-49773427
WNT10B	7:4574943-4584896
WNT10B	1:168647302-168675907
WNT10B	X:46365334-46367314
WNT10B	2:102535641-102539766
WNT10B	5:89644928-89656169
WNT10B	5:98828493-98831312
WNT10B	9:7476478-7502740
WNT10B	15:29932361-29939777
WNT10B	4:93738637-93749340
WNT10B	8:31993513-31997428
WNT10B	12:34980903-35008491
WNT10B	8:86233111-86246280
WNT10B	4:7094328-7116661
WNT10B	18:2648872-2654761
WNT10B	11:21789455-21805764
WNT10B	1:60882053-60883394
WNT10B	5:67250246-67254518
WNT10B	9:48152108-48168468
WNT10B	17:13008092-13012850
WNT10B	5:60241617-60249461
WNT10B	18:49136964-49138334
WNT10B	11:78382356-78383968
WNT10B	18:19077166-19087736
WNT10B	8:31993513-32030616
WNT10B	2:15322375-15323114
WNT10B	14:55770332-55799718
WNT10B	15:77234646-77283482
WNT10B	1:94314527-94315177
WNT10B	6:106936502-106954430
WNT10B	1:106148090-106150609
WNT10B	4:31972148-31996226
WNT10B	7:58850363-58868520
WNT10B	12:55430702-55432293
WNT10B	18:52625249-52628187
WNT10B	1:45173524-45177436
WNT10B	5:29732023-29790977
WNT10B	13:108816286-108829633
WNT10B	14:86754428-86800965
WNT10B	18:10794878-10800526
WNT10B	6:89127456-89131566
WNT10B	7:86024175-86032780
WNT10B	1:132924804-132963031
WNT10B	6:54662913-54664571
WNT10B	4:40379783-40395305
WNT10B	4:99515003-99537986
WNT10B	5:53633123-53659626
WNT10B	9:131873041-131880686
WNT10B	10:20469603-20492105
WNT10B	1:112996635-113013582
WNT10B	9:55976991-56013767
WNT10B	6:91559499-91561270
WNT10B	15:112840121-112896614
WNT10B	X:91166764-91194084
WNT10B	9:121640085-121652501
WNT10B	5:6010064-6014815
WNT10B	10:11603222-11654794
WNT10B	5:9493241-9494173
WNT10B	6:103910117-103911289
WNT10B	13:30516967-30564659
WNT10B	7:47969622-47972734
WNT10B	9:24916811-24920113
WNT10B	15:76166995-76177857
WNT10B	10:24788311-24799565
WNT10B	6:150277437-150282983
WNT10B	1:270874729-270876043
WNT10B	1:263873074-263916275
KLF5	8:80800577-80815987
KLF5	7:121770913-121780531
KLF5	8:80742232-80815987
KLF5	4:100703491-100705804
KLF5	1:169450582-169482865
KLF5	1:57392229-57393736
KLF5	10:5761746-5777849
KLF5	7:121770913-121777869
KLF5	7:26633929-26664601
KLF5	7:121777786-121786686
KLF5	5:51657471-51668553
KLF5	6:153141619-153176886
KLF5	6:70609103-70612317
KLF5	7:90811957-90848269
KLF5	14:30929859-30936150
KLF5	3:53231004-53238013
KLF5	4:118211129-118230068
KLF5	1:242592942-242607645
KLF5	7:26644983-26664601
KLF5	7:26620967-26664601
KLF5	8:80787216-80815987
NOTCH1	7:26644983-26664601
NOTCH1	7:26633929-26664601
MYL4	14:85602428-85620168
MYL4	1:9893445-9923857
CTNNB1	X:120935832-120945464
CTNNB1	1:199056040-199093207
CTNNB1	3:27292824-27293334
CTNNB1	1:240889406-240900266
CTNNB1	4:101135602-101139235
CTNNB1	9:96261551-96308959
CTNNB1	1:263873074-263940366
CTNNB1	4:118062336-118077545
CTNNB1	4:68935650-68958236
CTNNB1	4:90154266-90171499
CTNNB1	9:7397472-7417219
CTNNB1	9:49291933-49309752
CTNNB1	6:106936502-106958839
CTNNB1	16:55385796-55397890
CTNNB1	14:103704916-103728545
CTNNB1	1:1654692-1663793
CTNNB1	15:106414678-106431085
CTNNB1	13:99987011-100035111
CTNNB1	5:49941642-49959346
CTNNB1	1:100589850-100603238
CTNNB1	1:219010541-219028462
CTNNB1	5:53633123-53669181
CTNNB1	15:74631515-74643464
CTNNB1	3:107214187-107229406
CTNNB1	18:14212354-14226917
CTNNB1	4:90161231-90171499
CTNNB1	7:56111793-56122384
CTNNB1	Y:9910950-9917192
CTNNB1	6:34513016-34516600
CTNNB1	1:52146557-52179177
CTNNB1	4:18589817-18600617
CTNNB1	8:114266870-114285079
CTNNB1	9:56044142-56068731
CTNNB1	18:40140465-40161356
CTNNB1	X:92613898-92623219
CTNNB1	13:95698444-95703536
CTNNB1	1:161909790-161920459
CTNNB1	5:34470911-34513084
CTNNB1	1:161909790-161924707
CTNNB1	11:9145564-9170916
CTNNB1	5:67681766-67688990
CTNNB1	2:42861755-42864865
CTNNB1	16:641782-655912
CTNNB1	1:190648253-190654424
CTNNB1	3:28903672-28904794
CTNNB1	1:217793463-217794582
CTNNB1	9:13234952-13270417
CTNNB1	14:20270674-20282065
CTNNB1	13:166836891-166837551
CTNNB1	8:96061920-96073073
CTNNB1	9:130549459-130564329
CTNNB1	10:45992309-46027671
CTNNB1	15:59562524-59570339
CTNNB1	6:85922219-85945503
CTNNB1	18:40140465-40143799
CTNNB1	11:4104218-4143040
CTNNB1	6:117942103-117948715
CTNNB1	1:202536297-202536998
CTNNB1	1:119735151-119740313
CTNNB1	17:13008092-13031589
CTNNB1	1:31303623-31305779
CTNNB1	13:30516967-30524999
CTNNB1	3:117952014-117958024
CTNNB1	11:5503065-5546751
CTNNB1	6:104058131-104065876
CTNNB1	6:69210845-69211313
CTNNB1	1:104748096-104774676
CTNNB1	13:120919103-120935351
CTNNB1	9:131264261-131268491
CTNNB1	4:112443186-112443826
CTNNB1	1:119738115-119740313
CTNNB1	10:30379837-30389167
CTNNB1	6:91537803-91540596
CTNNB1	11:11156485-11181394
CTNNB1	14:77706066-77706658
CTNNB1	15:60405553-60414442
CTNNB1	2:85895664-85901430
CTNNB1	4:111611715-111621981
CTNNB1	6:157498205-157502337
CTNNB1	1:217786693-217794582
CTNNB1	1:265729318-265751600
CTNNB1	1:18987938-19005183
CTNNB1	1:263804087-263814895
CTNNB1	12:55430702-55432293
CTNNB1	14:125438861-125448835
CTNNB1	8:116275910-116294261
CTNNB1	6:54200798-54201346
CTNNB1	11:49250535-49253425
CTNNB1	6:106936502-106978180
CTNNB1	14:131238819-131262177
CTNNB1	13:189523366-189528484
CTNNB1	1:206068176-206114157
CTNNB1	1:45173524-45177436
CTNNB1	4:66781891-66805882
CTNNB1	7:60748007-60778266
CTNNB1	2:69427148-69427731
CTNNB1	4:40379783-40395305
CTNNB1	11:9132180-9170916
CTNNB1	13:1464115-1467192
CTNNB1	14:77415234-77419754
CTNNB1	13:132335769-132367470
CTNNB1	13:107080757-107085025
CTNNB1	2:95657661-95677798
CTNNB1	7:86024175-86032780
CTNNB1	15:74562297-74631732
CTNNB1	11:32746346-32758492
CTNNB1	7:77769110-77771399
CTNNB1	2:131354294-131363905
CTNNB1	12:43006733-43029509
CTNNB1	6:117367134-117405373
CTNNB1	13:200707866-200718953
CTNNB1	13:108958194-108963151
CTNNB1	9:55976991-56013767
CTNNB1	5:35635564-35640848
CTNNB1	2:120584609-120616471
CTNNB1	1:45173524-45175843
CTNNB1	8:60674068-60681207
CTNNB1	1:100589850-100613174
CTNNB1	8:133695707-133797336
CTNNB1	1:112996635-113013582
CTNNB1	5:45401089-45403216
CTNNB1	10:11603222-11654794
CTNNB1	1:271368900-271377311
CTNNB1	6:91559499-91561270
CTNNB1	14:29673474-29684479
CTNNB1	15:112840121-112896614
CTNNB1	X:91166764-91194084
CTNNB1	9:121640085-121652501
CTNNB1	9:24916811-24920113
CTNNB1	11:11156485-11161359
CTNNB1	6:75038901-75043103
CTNNB1	1:11656690-11658867
CTNNB1	1:203515105-203537078
CTNNB1	13:200731731-200749144
CTNNB1	13:30516967-30564659
CTNNB1	1:263873074-263916275
CTNNB1	1:52134346-52179177
CTNNB1	11:675689-683082
CTNNB1	5:51097637-51112176
CTNNB1	6:150277437-150282983
CTNNB1	1:242242621-242280710
CTNNB1	13:135007591-135020313
CTNNB1	6:85922219-85927930
CTNNB1	12:25235501-25236446
CTNNB1	18:54192244-54270584
CTNNB1	13:38536703-38545830
CTNNB1	1:113128000-113128579
CTNNB1	15:109436411-109441836
CTNNB1	1:67576479-67584208
CTNNB1	9:22640189-22690654
CTNNB1	17:37114409-37127180
CTNNB1	10:24770316-24779098
CTNNB1	15:109428070-109441836
CTNNB1	1:168647302-168675907
CTNNB1	X:120944619-120945464
CTNNB1	7:114673750-114675741
CTNNB1	3:112636837-112653047
CTNNB1	6:4003874-4015029
CTNNB1	9:27880760-27895820
CTNNB1	15:100960873-100971421
CTNNB1	12:34980903-35008491
CTNNB1	1:60882053-60883394
CTNNB1	1:266981815-266999838
CTNNB1	X:14780708-14801436
CTNNB1	9:10229873-10258500
CTNNB1	1:8822877-8825081
CTNNB1	2:136911402-136920524
CTNNB1	17:13008092-13012850
CTNNB1	9:48152108-48168468
CTNNB1	2:105133460-105134798
CTNNB1	18:19077166-19087736
CTNNB1	1:253024490-253056412
CTNNB1	9:114390363-114391922
CTNNB1	14:77548420-77560359
CTNNB1	1:253034155-253056412
CTNNB1	4:71936785-71939607
CTNNB1	1:94314527-94315177
CTNNB1	6:100544855-100563851
GNAO1	14:112836925-112844150
GNAO1	1:190648253-190654424
GNAO1	2:42861755-42864865
GNAO1	14:131556704-131576631
GNAO1	10:42552538-42555555
GNAO1	13:95698444-95703536
GNAO1	7:31677976-31685589
GNAO1	16:41104364-41106467
GNAO1	Y:9910950-9917192
GNAO1	4:90161231-90171499
GNAO1	7:56111793-56122384
GNAO1	4:2784323-2810920
GNAO1	14:132071596-132094749
GNAO1	7:80344261-80346071
GNAO1	1:184715052-184717478
GNAO1	3:94534268-94542205
GNAO1	3:83349428-83384802
GNAO1	12:35952997-35960199
GNAO1	12:42592878-42596350
GNAO1	18:14212354-14226917
GNAO1	3:69377498-69386742
GNAO1	1:9893445-9923857
GNAO1	9:109411982-109412809
GNAO1	6:52977944-52992912
GNAO1	14:103704916-103728545
GNAO1	1:90803041-90805557
GNAO1	9:49291933-49309752
GNAO1	4:93738637-93747422
GNAO1	15:54310541-54315430
GNAO1	4:118062336-118077545
GNAO1	1:263873074-263940366
GNAO1	15:54310541-54312703
GNAO1	4:73962947-73981634
GNAO1	1:166033284-166044981
GNAO1	1:240889406-240900266
GNAO1	4:101135602-101139235
GNAO1	5:98808700-98831312
GNAO1	X:120935832-120945464
GNAO1	9:114937099-114951665
GNAO1	2:59261730-59262716
GNAO1	11:543480-562934
GNAO1	9:130372679-130384896
GNAO1	6:100602832-100607627
GNAO1	14:138849883-138859627
GNAO1	3:125943043-125943717
GNAO1	14:71093567-71097952
GNAO1	4:103277505-103288577
GNAO1	AEMK02000698.1:2235826-2261666
GNAO1	4:117360110-117367392
GNAO1	10:26180874-26195694
GNAO1	13:132986164-133023430
GNAO1	3:96249368-96260927
GNAO1	14:104064308-104070594
GNAO1	4:84853679-84861880
GNAO1	9:66406846-66409132
GNAO1	13:30544508-30564659
GNAO1	1:104748096-104774676
GNAO1	13:120919103-120935351
GNAO1	5:2675422-2692132
GNAO1	1:202207302-202228210
GNAO1	X:46871978-46878238
GNAO1	11:5503065-5546751
GNAO1	13:30516967-30524999
GNAO1	7:28723460-28735707
GNAO1	3:54832393-54850266
GNAO1	6:163299858-163306198
GNAO1	7:56509179-56519340
GNAO1	15:135653697-135663172
GNAO1	3:125886851-125900323
GNAO1	15:59562524-59570339
GNAO1	16:40231897-40253338
GNAO1	14:80294676-80294935
GNAO1	17:37852424-37854328
GNAO1	8:96061920-96073073
GNAO1	10:42490402-42510787
GNAO1	6:31388854-31404916
GNAO1	1:266986661-267028781
GNAO1	1:200899063-200922046
GNAO1	18:38110775-38132080
GNAO1	1:242242621-242280710
GNAO1	11:11160922-11181394
GNAO1	12:14479742-14488093
GNAO1	1:52134346-52179177
GNAO1	14:58836339-58840822
GNAO1	13:200731731-200749144
GNAO1	4:94324418-94324938
GNAO1	5:67681766-67690214
GNAO1	6:88999540-89002108
GNAO1	6:110753545-110779333
GNAO1	5:59915033-59935574
GNAO1	8:133838809-133841340
GNAO1	1:271368900-271377311
GNAO1	11:47845080-47851849
GNAO1	5:45401089-45403216
GNAO1	15:60407130-60414442
GNAO1	11:8974451-8982801
GNAO1	8:133695707-133797336
GNAO1	1:45173524-45175843
GNAO1	1:115553445-115579538
GNAO1	6:44129896-44138702
GNAO1	2:141219340-141222143
GNAO1	13:200707866-200718953
GNAO1	12:22012341-22014427
GNAO1	6:69071403-69124265
GNAO1	13:26682837-26686462
GNAO1	11:32746346-32758492
GNAO1	15:74562297-74631732
GNAO1	6:166971305-167024441
GNAO1	5:3717600-3739361
GNAO1	1:82875117-82891579
GNAO1	13:146058078-146078858
GNAO1	10:69201376-69235186
GNAO1	14:72426644-72427752
GNAO1	11:1141224-1163643
GNAO1	1:206068176-206114157
GNAO1	13:189523366-189528484
GNAO1	9:136668813-136711859
GNAO1	1:130268080-130277126
GNAO1	7:110475343-110506262
GNAO1	6:54200798-54201346
GNAO1	11:49250535-49253425
GNAO1	4:7094328-7152497
GNAO1	14:105866977-105902806
GNAO1	6:100544855-100563851
GNAO1	17:44164326-44166273
GNAO1	11:603753-604571
GNAO1	2:105133460-105134798
GNAO1	15:64788863-64795113
GNAO1	6:18553565-18562237
GNAO1	2:136911402-136920524
GNAO1	10:5788969-5806269
GNAO1	12:50206420-50213931
GNAO1	13:17582876-17587193
GNAO1	1:266981815-266999838
GNAO1	4:93744902-93747422
GNAO1	3:117885521-117903927
GNAO1	4:50356925-50364239
GNAO1	3:23692700-23704670
GNAO1	10:32569928-32576571
GNAO1	4:48711428-48730191
GNAO1	3:112636837-112653047
GNAO1	14:112711277-112714985
GNAO1	14:55770332-55802841
GNAO1	9:22640189-22690654
GNAO1	7:2915755-2916421
GNAO1	13:38536703-38545830
GNAO1	12:25235501-25236446
GNAO1	10:24774960-24779098
GNAO1	18:54393586-54404485
GNAO1	3:80503612-80514662
GNAO1	6:98826750-98842928
GNAO1	9:39494895-39503008
GNAO1	17:8562312-8563388
GNAO1	13:140805618-140817139
GNAO1	14:131495285-131576631
GNAO1	18:51340815-51349397
GNAO1	11:25563087-25589582
GNAO1	3:6981006-6988833
GNAO1	7:92778443-92785790
GNAO1	1:75753869-75759232
GNAO1	1:161909790-161924707
GNAO1	11:9145564-9170916
GNAO1	7:86081593-86087677
GNAO1	6:37151567-37166517
GNAO1	1:90220788-90255853
GNAO1	9:73094595-73102060
GNAO1	1:122494128-122514658
GNAO1	8:82698451-82719341
GNAO1	8:114266870-114285079
GNAO1	1:49470632-49476453
GNAO1	18:1875193-1881411
GNAO1	4:106122922-106123902
GNAO1	6:34513016-34516600
GNAO1	1:95846715-95847499
GNAO1	3:72250326-72262713
GNAO1	4:123713681-123731130
GNAO1	2:80975762-80992288
GNAO1	4:85892566-85915590
GNAO1	5:53633123-53669181
GNAO1	15:106414678-106431085
GNAO1	8:135780981-135786172
GNAO1	6:106936502-106958839
GNAO1	13:134515277-134527329
GNAO1	3:83349428-83358984
GNAO1	6:17706791-17726847
GNAO1	10:43523156-43524659
GNAO1	3:57813373-57814349
GNAO1	2:50877353-50886317
GNAO1	3:54832393-54848408
GNAO1	9:96261551-96308959
GNAO1	2:603367-606966
GNAO1	9:130487869-130488250
GNAO1	6:148455504-148504656
GNAO1	1:18987938-19005183
GNAO1	1:265729318-265751600
GNAO1	5:88253163-88273584
GNAO1	1:217786693-217794582
GNAO1	2:85895664-85901430
GNAO1	15:60405553-60414442
GNAO1	1:209264311-209265789
GNAO1	5:21912524-21915147
GNAO1	2:138308109-138320744
GNAO1	13:108874660-108880840
GNAO1	3:38483180-38484897
GNAO1	6:91537803-91540596
GNAO1	9:39494895-39504434
GNAO1	15:135707739-135716699
GNAO1	1:119738115-119740313
GNAO1	13:83156797-83160799
GNAO1	1:146128967-146194348
GNAO1	15:128371748-128373809
GNAO1	13:31673546-31676127
GNAO1	1:129687076-129688206
GNAO1	12:580548-585916
GNAO1	6:29344146-29357287
GNAO1	1:113097707-113102025
GNAO1	6:91566041-91575552
GNAO1	1:45173524-45175282
GNAO1	1:130268080-130275035
GNAO1	6:104058131-104065876
GNAO1	1:31303623-31305779
GNAO1	2:108613708-108617312
GNAO1	6:117942103-117948715
GNAO1	12:18487310-18492129
GNAO1	9:70685855-70835752
GNAO1	1:146142261-146194348
GNAO1	1:180431150-180431593
GNAO1	4:64184610-64201174
GNAO1	9:130326633-130384896
GNAO1	8:11712865-11724812
GNAO1	3:48893039-48909045
GNAO1	8:124560982-124562303
GNAO1	3:85611405-85622090
GNAO1	15:117071799-117095608
GNAO1	15:74668450-74673181
GNAO1	17:53037004-53043217
GNAO1	15:93205480-93243693
GNAO1	1:217793463-217794582
GNAO1	1:252271582-252280307
GNAO1	8:16739255-16755944
GNAO1	6:150277437-150282983
GNAO1	5:51097637-51112176
GNAO1	13:30516967-30564659
GNAO1	8:87799386-87820356
GNAO1	10:24788311-24799565
GNAO1	7:64286782-64287500
GNAO1	6:75038901-75043103
GNAO1	1:11656690-11658867
GNAO1	4:79987800-79990116
GNAO1	9:24916811-24920113
GNAO1	9:121640085-121652501
GNAO1	9:126270541-126275426
GNAO1	9:105054994-105061896
GNAO1	1:85961743-85964180
GNAO1	18:40161261-40184681
GNAO1	10:11603222-11654794
GNAO1	13:133296684-133305955
GNAO1	1:112996635-113013582
GNAO1	10:20469603-20492105
GNAO1	13:108958194-108963151
GNAO1	4:99515003-99537986
GNAO1	7:77769110-77771399
GNAO1	7:86024175-86032780
GNAO1	13:107080757-107085025
GNAO1	2:69427148-69427731
GNAO1	3:92761995-92762903
GNAO1	1:132924804-132963031
GNAO1	1:45173524-45177436
GNAO1	11:71125629-71135931
GNAO1	14:86754428-86800965
GNAO1	13:108816286-108829633
GNAO1	18:52625249-52628187
GNAO1	4:31972148-31996226
GNAO1	7:58850363-58868520
GNAO1	12:55430702-55432293
GNAO1	1:263804087-263814895
GNAO1	13:202865202-202875571
GNAO1	6:106936502-106954430
GNAO1	6:97819585-97821851
GNAO1	6:110753545-110758296
GNAO1	8:31993513-32030616
GNAO1	4:34047036-34055774
GNAO1	5:60241617-60249461
GNAO1	9:48152108-48168468
GNAO1	5:67250246-67254518
GNAO1	12:32060088-32067455
GNAO1	8:39008497-39032833
GNAO1	4:93738637-93749340
GNAO1	1:60882053-60883394
GNAO1	8:31993513-31997428
GNAO1	5:89644928-89656169
GNAO1	5:100294418-100311221
GNAO1	9:7476478-7502740
GNAO1	13:121798856-121802974
GNAO1	3:102849438-102850385
GNAO1	7:114673750-114675741
GNAO1	X:120944619-120945464
GNAO1	8:113916081-113917390
GNAO1	2:102535641-102539766
GNAO1	X:46365334-46367314
GNAO1	9:70685855-70876542
GNAO1	1:73564812-73595164
GNAO1	17:37114409-37127180
GNAO1	1:67576479-67584208
GNAO1	18:54192244-54270584
GNAO1	7:80343073-80346071
GNAO1	2:65978292-65980624
GNAO1	15:100201071-100202655
GNAO1	3:28903672-28904794
GNAO1	12:27528864-27538247
GNAO1	4:90556386-90557015
GNAO1	8:138729748-138744340
GNAO1	5:34470911-34513084
GNAO1	1:161909790-161920459
GNAO1	X:92613898-92623219
GNAO1	15:94830414-94839646
GNAO1	18:54227235-54270584
GNAO1	18:40140465-40161356
GNAO1	1:55666252-55669095
GNAO1	9:56044142-56068731
GNAO1	1:52146557-52179177
GNAO1	15:106128744-106130023
GNAO1	10:42468077-42490463
GNAO1	3:107214187-107229406
GNAO1	15:74631515-74643464
GNAO1	1:100589850-100603238
GNAO1	1:1654692-1663793
GNAO1	15:133924880-133929332
GNAO1	12:27298750-27312593
GNAO1	12:14475484-14488093
GNAO1	6:63879633-63893464
GNAO1	10:29228248-29230143
GNAO1	9:104960017-104965029
GNAO1	6:157498205-157502337
GNAO1	8:112685624-112686605
GNAO1	16:72099772-72105944
GNAO1	1:271551340-271561877
GNAO1	14:59432075-59439450
GNAO1	13:146211073-146212596
GNAO1	3:31258831-31266844
GNAO1	14:77706066-77706658
GNAO1	15:123386771-123389330
GNAO1	3:53828715-53831416
GNAO1	10:30379837-30389167
GNAO1	12:27490741-27499620
GNAO1	14:14989270-14992789
GNAO1	3:122089927-122094251
GNAO1	10:11654269-11654794
GNAO1	6:98835397-98842928
GNAO1	6:36163931-36170915
GNAO1	9:131264261-131268491
GNAO1	12:2306701-2308584
GNAO1	3:39466946-39478565
GNAO1	6:69210845-69211313
GNAO1	1:137638041-137638586
GNAO1	1:199119956-199124142
GNAO1	6:3813863-3814709
GNAO1	17:13008092-13031589
GNAO1	1:202536297-202536998
GNAO1	7:120464280-120473807
GNAO1	6:85922219-85945503
GNAO1	13:179314546-179316673
GNAO1	6:120911107-120911780
GNAO1	3:3189176-3197925
GNAO1	10:45992309-46027671
GNAO1	9:130549459-130564329
GNAO1	10:8382470-8386109
GNAO1	9:92135892-92147867
GNAO1	14:20270674-20282065
GNAO1	10:42147410-42185876
GNAO1	9:105054994-105101002
GNAO1	9:13234952-13270417
GNAO1	11:3579110-3583217
GNAO1	2:138308109-138308679
GNAO1	1:95743460-95744239
GNAO1	11:675689-683082
GNAO1	5:101541822-101572595
GNAO1	2:36768127-36840192
GNAO1	1:85926481-85964180
GNAO1	1:203515105-203537078
GNAO1	5:94479159-94482115
GNAO1	X:18149887-18167472
GNAO1	7:55655839-55658193
GNAO1	11:50762620-50773425
GNAO1	4:3108315-3137676
GNAO1	3:107587063-107613737
GNAO1	4:111245266-111251135
GNAO1	5:42538537-42543247
GNAO1	2:69853256-69853745
GNAO1	13:32559768-32563493
GNAO1	8:29513969-29561547
GNAO1	8:60674068-60681207
GNAO1	1:100589850-100613174
GNAO1	9:9103677-9149572
GNAO1	8:116014634-116022036
GNAO1	2:136907206-136907907
GNAO1	2:120584609-120616471
GNAO1	5:35635564-35640848
GNAO1	X:114479112-114492023
GNAO1	6:117367134-117405373
GNAO1	9:66405629-66409132
GNAO1	10:59913525-59919743
GNAO1	14:112705127-112714985
GNAO1	4:130322063-130339222
GNAO1	X:13155922-13167464
GNAO1	2:95657661-95677798
GNAO1	1:218542445-218573173
GNAO1	14:77415234-77419754
GNAO1	11:9132180-9170916
GNAO1	13:1464115-1467192
GNAO1	4:66781891-66805882
GNAO1	16:40251241-40253338
GNAO1	9:109411982-109425231
GNAO1	14:131238819-131262177
GNAO1	8:124703683-124759406
GNAO1	6:106936502-106978180
GNAO1	1:237332836-237341008
GNAO1	13:82256891-82285635
GNAO1	14:125438861-125448835
GNAO1	5:16315891-16328852
GNAO1	9:130496404-130497071
GNAO1	10:42147410-42194913
GNAO1	7:90698518-90794467
GNAO1	14:113680007-113699582
GNAO1	9:68423854-68431056
GNAO1	6:37127249-37166517
GNAO1	14:77548420-77560359
GNAO1	1:253024490-253056412
GNAO1	9:73094595-73126973
GNAO1	18:2648872-2661452
GNAO1	1:8822877-8825081
GNAO1	9:10229873-10258500
GNAO1	15:3913056-3943647
GNAO1	AEMK02000510.1:631357-631791
GNAO1	6:29344146-29350957
GNAO1	X:14780708-14801436
GNAO1	12:37509450-37517080
GNAO1	6:34743079-34747797
GNAO1	18:52417988-52495626
GNAO1	4:90235723-90238988
GNAO1	13:132321056-132337788
GNAO1	16:68241326-68250610
GNAO1	15:75944605-75953955
GNAO1	6:4003874-4015029
GNAO1	15:112840121-112870004
GNAO1	9:86021853-86025117
GNAO1	3:31385093-31406396
GNAO1	9:8637987-8646907
GNAO1	13:29915862-29925370
GNAO1	13:38538687-38545830
GNAO1	5:6185346-6186572
GNAO1	10:24770316-24779098
GNAO1	15:109436411-109441836
GNAO1	10:45992309-46006364
GNAO1	13:121052113-121059064
GNAO1	8:76607805-76609327
GNAO1	6:1466441-1472876
GNAO1	7:96347125-96353198
GNAO1	10:45992309-46022353
GNAO1	4:90161231-90163552
GNAO1	X:67336836-67379977
GNAO1	9:26899161-26905802
GNAO1	10:29037750-29038934
GNAO1	18:54336795-54349529
GNAO1	16:19906267-19906628
GNAO1	17:49068606-49084892
GNAO1	10:14786194-14794270
GNAO1	16:641782-655912
GNAO1	5:67681766-67688990
GNAO1	16:64608442-64669823
GNAO1	6:97809458-97821851
GNAO1	12:42589975-42596350
GNAO1	9:130372679-130409903
GNAO1	4:130714061-130714746
GNAO1	5:35635564-35638764
GNAO1	15:126244848-126264510
GNAO1	4:18589817-18600617
GNAO1	15:137883502-137892318
GNAO1	1:84036049-84056304
GNAO1	6:34743079-34751712
GNAO1	14:2843131-2861536
GNAO1	1:273771031-273777030
GNAO1	13:91368437-91378095
GNAO1	12:42750233-42762928
GNAO1	1:266296454-266312704
GNAO1	17:52987380-52998000
GNAO1	7:60748007-60757895
GNAO1	1:219010541-219028462
GNAO1	13:99987011-100035111
GNAO1	5:49941642-49959346
GNAO1	AEMK02000452.1:2281177-2295643
GNAO1	16:55385796-55397890
GNAO1	12:23928142-23930681
GNAO1	9:7397472-7417219
GNAO1	4:90154266-90171499
GNAO1	4:94216682-94220967
GNAO1	4:68935650-68958236
GNAO1	10:53089612-53104147
GNAO1	6:98833466-98842928
GNAO1	1:199056040-199093207
GNAO1	3:27292824-27293334
GNAO1	5:3717600-3729566
GNAO1	6:31835306-31849452
GNAO1	3:110335381-110344032
GNAO1	18:17515478-17533557
GNAO1	12:59273100-59308104
GNAO1	13:206595223-206626785
GNAO1	9:56972613-56973685
GNAO1	4:111611715-111621981
GNAO1	AEMK02000510.1:631357-663972
GNAO1	11:11156485-11181394
GNAO1	3:42001403-42012685
GNAO1	6:109117107-109150901
GNAO1	4:112443186-112443826
GNAO1	18:47629573-47656999
GNAO1	7:117693554-117695673
GNAO1	3:7928957-7929871
GNAO1	2:36828617-36840192
GNAO1	9:11836758-11841300
GNAO1	8:16728875-16755944
GNAO1	17:48237859-48251334
GNAO1	6:91593753-91596635
GNAO1	15:76103283-76105330
GNAO1	3:117952014-117958024
GNAO1	1:119735151-119740313
GNAO1	12:59351567-59353890
GNAO1	15:112895498-112896614
GNAO1	11:4104218-4143040
GNAO1	18:40140465-40143799
GNAO1	5:22008784-22009750
GNAO1	15:48094739-48096210
GNAO1	6:18549366-18551182
GNAO1	14:134281823-134282673
GNAO1	6:101570971-101577333
GNAO1	13:166836891-166837551
GNAO1	10:57126906-57137646
GNAO1	14:129676706-129679211
GNAO1	1:270874729-270876043
GNAO1	13:135007591-135020313
GNAO1	15:64783591-64795113
GNAO1	2:15967840-15970677
GNAO1	1:263873074-263916275
GNAO1	15:76166995-76177857
GNAO1	11:11156485-11161359
GNAO1	7:47969622-47972734
GNAO1	3:22745957-22747699
GNAO1	X:91166764-91194084
GNAO1	1:33271334-33278592
GNAO1	15:112840121-112896614
GNAO1	14:29673474-29684479
GNAO1	6:91559499-91561270
GNAO1	5:9493241-9494173
GNAO1	5:6010064-6014815
GNAO1	2:116783862-116793088
GNAO1	1:78080587-78083345
GNAO1	X:122348586-122354133
GNAO1	9:55976991-56013767
GNAO1	6:34714334-34725179
GNAO1	10:48820847-48824559
GNAO1	12:43006733-43029509
GNAO1	2:131354294-131363905
GNAO1	18:5103837-5109435
GNAO1	5:53633123-53659626
GNAO1	3:42011359-42012685
GNAO1	6:89127456-89131566
GNAO1	13:132335769-132367470
GNAO1	18:10794878-10800526
GNAO1	4:40379783-40395305
GNAO1	6:54662913-54664571
GNAO1	7:60748007-60778266
GNAO1	1:119905146-119909321
GNAO1	11:5503065-5524214
GNAO1	8:116275910-116294261
GNAO1	9:121640085-121643233
GNAO1	10:17903453-17903989
GNAO1	1:106148090-106150609
GNAO1	1:94314527-94315177
GNAO1	4:71936785-71939607
GNAO1	1:253034155-253056412
GNAO1	2:3096937-3098647
GNAO1	1:199056040-199059168
GNAO1	9:114390363-114391922
GNAO1	2:15322375-15323114
GNAO1	11:78382356-78383968
GNAO1	18:19077166-19087736
GNAO1	18:49136964-49138334
GNAO1	13:39498591-39503860
GNAO1	6:148455504-148456764
GNAO1	17:13008092-13012850
GNAO1	11:77475172-77489240
GNAO1	6:170065057-170101586
GNAO1	2:26851839-26852252
GNAO1	14:45490289-45490796
GNAO1	11:21789455-21805764
GNAO1	4:7094328-7116661
GNAO1	12:34980903-35008491
GNAO1	5:98828493-98831312
GNAO1	15:100960873-100971421
GNAO1	14:103553553-103564282
GNAO1	9:27880760-27895820
GNAO1	17:49753769-49773427
GNAO1	1:168647302-168675907
GNAO1	15:109428070-109441836
GNAO1	6:69106984-69170871
GNAO1	1:113128000-113128579
GNAO1	11:5503065-5507316
GNAO1	1:130672232-130687333
GNAO1	13:66493801-66495580
GNAO1	6:85922219-85927930
GNAO1	1:209261053-209265789
GNAO1	11:552302-562934
DDX17	1:253034155-253056412
DDX17	2:3096937-3098647
DDX17	1:199056040-199059168
DDX17	9:114390363-114391922
DDX17	6:106936502-106954430
DDX17	1:94314527-94315177
DDX17	4:71936785-71939607
DDX17	12:32060088-32067455
DDX17	18:49136964-49138334
DDX17	18:19077166-19087736
DDX17	6:148455504-148456764
DDX17	9:48152108-48168468
DDX17	17:13008092-13012850
DDX17	1:60882053-60883394
DDX17	12:34980903-35008491
DDX17	4:93738637-93749340
DDX17	5:98828493-98831312
DDX17	15:100960873-100971421
DDX17	9:27880760-27895820
DDX17	1:168647302-168675907
DDX17	15:109428070-109441836
DDX17	6:69106984-69170871
DDX17	17:49753769-49773427
DDX17	7:114673750-114675741
DDX17	X:120944619-120945464
DDX17	18:54192244-54270584
DDX17	17:37114409-37127180
DDX17	1:67576479-67584208
DDX17	1:113128000-113128579
DDX17	6:85922219-85927930
DDX17	5:51097637-51112176
DDX17	1:263873074-263916275
DDX17	13:135007591-135020313
DDX17	6:150277437-150282983
DDX17	1:11656690-11658867
DDX17	6:75038901-75043103
DDX17	9:24916811-24920113
DDX17	11:11156485-11161359
DDX17	7:47969622-47972734
DDX17	13:30516967-30564659
DDX17	5:9493241-9494173
DDX17	5:6010064-6014815
DDX17	10:11603222-11654794
DDX17	9:121640085-121652501
DDX17	X:91166764-91194084
DDX17	15:112840121-112896614
DDX17	6:91559499-91561270
DDX17	1:85961743-85964180
DDX17	14:29673474-29684479
DDX17	9:55976991-56013767
DDX17	1:112996635-113013582
DDX17	1:78080587-78083345
DDX17	12:43006733-43029509
DDX17	2:131354294-131363905
DDX17	7:77769110-77771399
DDX17	13:108958194-108963151
DDX17	4:40379783-40395305
DDX17	3:92761995-92762903
DDX17	2:69427148-69427731
DDX17	6:54662913-54664571
DDX17	7:86024175-86032780
DDX17	13:132335769-132367470
DDX17	13:107080757-107085025
DDX17	18:10794878-10800526
DDX17	11:71125629-71135931
DDX17	14:86754428-86800965
DDX17	7:60748007-60778266
DDX17	1:45173524-45177436
DDX17	8:116275910-116294261
DDX17	12:55430702-55432293
DDX17	10:17903453-17903989
DDX17	1:263804087-263814895
DDX17	4:111611715-111621981
DDX17	6:148455504-148504656
DDX17	1:18987938-19005183
DDX17	12:59273100-59308104
DDX17	1:265729318-265751600
DDX17	1:217786693-217794582
DDX17	11:11156485-11181394
DDX17	3:38483180-38484897
DDX17	6:91537803-91540596
DDX17	2:85895664-85901430
DDX17	15:60405553-60414442
DDX17	1:119738115-119740313
DDX17	4:112443186-112443826
DDX17	3:7928957-7929871
DDX17	2:36828617-36840192
DDX17	1:31303623-31305779
DDX17	17:48237859-48251334
DDX17	8:16728875-16755944
DDX17	6:104058131-104065876
DDX17	3:117952014-117958024
DDX17	12:18487310-18492129
DDX17	1:119735151-119740313
DDX17	12:59351567-59353890
DDX17	6:117942103-117948715
DDX17	18:40140465-40143799
DDX17	15:74668450-74673181
DDX17	1:217793463-217794582
DDX17	13:166836891-166837551
DDX17	16:641782-655912
DDX17	17:49068606-49084892
DDX17	1:90220788-90255853
DDX17	11:9145564-9170916
DDX17	5:67681766-67688990
DDX17	1:161909790-161924707
DDX17	8:82698451-82719341
DDX17	8:114266870-114285079
DDX17	1:49470632-49476453
DDX17	15:126244848-126264510
DDX17	4:18589817-18600617
DDX17	18:1875193-1881411
DDX17	4:106122922-106123902
DDX17	6:34513016-34516600
DDX17	4:85892566-85915590
DDX17	16:55385796-55397890
DDX17	6:106936502-106958839
DDX17	5:53633123-53669181
DDX17	1:219010541-219028462
DDX17	5:49941642-49959346
DDX17	13:99987011-100035111
DDX17	15:106414678-106431085
DDX17	4:94216682-94220967
DDX17	4:68935650-68958236
DDX17	9:7397472-7417219
DDX17	4:90154266-90171499
DDX17	6:31835306-31849452
DDX17	3:27292824-27293334
DDX17	1:199056040-199093207
DDX17	9:96261551-96308959
DDX17	9:68423854-68431056
DDX17	14:77548420-77560359
DDX17	1:253024490-253056412
DDX17	6:100544855-100563851
DDX17	2:136911402-136920524
DDX17	1:8822877-8825081
DDX17	2:105133460-105134798
DDX17	4:93744902-93747422
DDX17	9:10229873-10258500
DDX17	1:266981815-266999838
DDX17	X:14780708-14801436
DDX17	16:68241326-68250610
DDX17	9:86021853-86025117
DDX17	4:48711428-48730191
DDX17	6:4003874-4015029
DDX17	3:112636837-112653047
DDX17	13:38536703-38545830
DDX17	6:1466441-1472876
DDX17	12:25235501-25236446
DDX17	10:24770316-24779098
DDX17	9:22640189-22690654
DDX17	15:109436411-109441836
DDX17	12:14479742-14488093
DDX17	11:675689-683082
DDX17	1:52134346-52179177
DDX17	2:36768127-36840192
DDX17	1:242242621-242280710
DDX17	13:200731731-200749144
DDX17	1:85926481-85964180
DDX17	1:203515105-203537078
DDX17	1:271368900-271377311
DDX17	11:47845080-47851849
DDX17	5:45401089-45403216
DDX17	2:120584609-120616471
DDX17	1:45173524-45175843
DDX17	5:35635564-35640848
DDX17	13:32559768-32563493
DDX17	1:100589850-100613174
DDX17	8:60674068-60681207
DDX17	8:133695707-133797336
DDX17	11:8974451-8982801
DDX17	9:9103677-9149572
DDX17	11:32746346-32758492
DDX17	13:200707866-200718953
DDX17	6:117367134-117405373
DDX17	11:9132180-9170916
DDX17	13:1464115-1467192
DDX17	14:72426644-72427752
DDX17	15:74562297-74631732
DDX17	2:95657661-95677798
DDX17	1:218542445-218573173
DDX17	13:146058078-146078858
DDX17	1:82875117-82891579
DDX17	14:77415234-77419754
DDX17	13:189523366-189528484
DDX17	14:131238819-131262177
DDX17	4:66781891-66805882
DDX17	1:206068176-206114157
DDX17	14:125438861-125448835
DDX17	6:106936502-106978180
DDX17	6:54200798-54201346
DDX17	11:49250535-49253425
DDX17	6:157498205-157502337
DDX17	16:72099772-72105944
DDX17	14:138849883-138859627
DDX17	14:77706066-77706658
DDX17	4:103277505-103288577
DDX17	AEMK02000698.1:2235826-2261666
DDX17	3:96249368-96260927
DDX17	15:123386771-123389330
DDX17	10:30379837-30389167
DDX17	9:131264261-131268491
DDX17	13:120919103-120935351
DDX17	1:104748096-104774676
DDX17	4:84853679-84861880
DDX17	13:30516967-30524999
DDX17	17:13008092-13031589
DDX17	6:69210845-69211313
DDX17	11:5503065-5546751
DDX17	1:199119956-199124142
DDX17	6:85922219-85945503
DDX17	3:3189176-3197925
DDX17	6:163299858-163306198
DDX17	1:202536297-202536998
DDX17	8:96061920-96073073
DDX17	15:59562524-59570339
DDX17	10:45992309-46027671
DDX17	9:130549459-130564329
DDX17	14:80294676-80294935
DDX17	9:13234952-13270417
DDX17	11:3579110-3583217
DDX17	10:42490402-42510787
DDX17	14:20270674-20282065
DDX17	1:266986661-267028781
DDX17	4:90556386-90557015
DDX17	1:190648253-190654424
DDX17	3:28903672-28904794
DDX17	18:40140465-40161356
DDX17	10:42552538-42555555
DDX17	5:34470911-34513084
DDX17	1:161909790-161920459
DDX17	13:95698444-95703536
DDX17	X:92613898-92623219
DDX17	15:106128744-106130023
DDX17	Y:9910950-9917192
DDX17	9:56044142-56068731
DDX17	1:52146557-52179177
DDX17	3:94534268-94542205
DDX17	1:184715052-184717478
DDX17	4:90161231-90171499
DDX17	7:56111793-56122384
DDX17	14:132071596-132094749
DDX17	12:42592878-42596350
DDX17	18:14212354-14226917
DDX17	3:107214187-107229406
DDX17	15:74631515-74643464
DDX17	14:103704916-103728545
DDX17	12:14475484-14488093
DDX17	1:100589850-100603238
DDX17	1:1654692-1663793
DDX17	4:118062336-118077545
DDX17	9:49291933-49309752
DDX17	4:73962947-73981634
DDX17	1:240889406-240900266
DDX17	4:101135602-101139235
DDX17	5:98808700-98831312
DDX17	X:120935832-120945464
DDX17	1:263873074-263940366
RPS6KB1	15:86556414-86561911
RPS6KB1	16:72920552-72985217
RPS6KB1	7:121777786-121786686
RPS6KB1	14:55770332-55789427
RPS6KB1	8:130257256-130264004
RPS6KB1	6:70609103-70612317
RPS6KB1	9:295808-300977
RPS6KB1	5:29732023-29790977
RPS6KB1	8:167697-171693
RPS6KB1	14:30929859-30936150
RPS6KB1	8:125067992-125092346
RPS6KB1	4:72630918-72643259
RPS6KB1	3:57885445-57898889
RPS6KB1	4:118192076-118199768
RPS6KB1	8:80800577-80815987
RPS6KB1	5:85285642-85287681
RPS6KB1	16:38089159-38125845
RPS6KB1	11:77498616-77503607
RPS6KB1	1:32520013-32522430
RPS6KB1	8:32773630-32780660
RPS6KB1	7:47969622-47971049
RPS6KB1	6:69106984-69124265
RPS6KB1	2:132325084-132337186
RPS6KB1	6:106217223-106217661
RPS6KB1	3:5123860-5131218
RPS6KB1	13:147837956-147839301
RPS6KB1	11:69792527-69794145
RPS6KB1	14:92300012-92309354
RPS6KB1	11:75989454-76038044
RPS6KB1	6:98229606-98233063
RPS6KB1	6:155709580-155724087
RPS6KB1	8:125057227-125092346
RPS6KB1	6:153141619-153176886
RPS6KB1	7:90811957-90848269
RPS6KB1	11:20710449-20719541
RPS6KB1	3:87299327-87301882
RPS6KB1	6:17193646-17201280
RPS6KB1	10:68671265-68688441
RPS6KB1	1:128198-132692
RPS6KB1	9:131873041-131880686
RPS6KB1	7:121770913-121780531
RPS6KB1	10:57250368-57297790
RPS6KB1	12:60375325-60376920
RPS6KB1	14:105608428-105608744
RPS6KB1	5:21267344-21267784
RPS6KB1	8:30613554-30621379
RPS6KB1	1:4822372-4843415
RPS6KB1	15:29932361-29939015
RPS6KB1	2:4608364-4615679
RPS6KB1	12:11669306-11672541
RPS6KB1	10:11693303-11694808
RPS6KB1	1:169420292-169424282
RPS6KB1	16:36278273-36285749
RPS6KB1	13:18341600-18350103
RPS6KB1	1:189757487-189769062
RPS6KB1	5:92992680-92993106
RPS6KB1	11:75862629-75912101
RPS6KB1	10:68684614-68688441
RPS6KB1	4:118211129-118230068
RPS6KB1	8:87789294-87820356
RPS6KB1	1:242592942-242607645
RPS6KB1	9:19897760-19913189
RPS6KB1	15:77249916-77283482
RPS6KB1	2:114706886-114710012
RPS6KB1	14:9478895-9480356
RPS6KB1	9:12903427-12918332
RPS6KB1	4:17596492-17597118
RPS6KB1	1:184048957-184049475
RPS6KB1	1:164420445-164433489
RPS6KB1	11:51531489-51534900
RPS6KB1	5:103106865-103107920
RPS6KB1	10:32840622-32843863
RPS6KB1	13:4407150-4414280
RPS6KB1	14:85602428-85620168
RPS6KB1	4:38961991-38967502
RPS6KB1	8:80742232-80815987
RPS6KB1	4:100703491-100705804
RPS6KB1	2:77379617-77380927
RPS6KB1	1:141920484-141927044
RPS6KB1	18:31065678-31102892
RPS6KB1	5:51558424-51561815
RPS6KB1	1:169450582-169482865
RPS6KB1	3:96116880-96124120
RPS6KB1	1:166036953-166044981
RPS6KB1	9:9254140-9265137
RPS6KB1	3:101017984-101026905
RPS6KB1	8:80787216-80815987
RPS6KB1	1:90238341-90269663
RPS6KB1	13:109772484-109778778
RPS6KB1	2:147170889-147175048
RPS6KB1	1:76723120-76750287
RPS6KB1	10:68959424-68970531
RPS6KB1	15:83248844-83263333
RPS6KB1	15:56744495-56789645
RPS6KB1	13:201067069-201121879
RPS6KB1	10:5761746-5777849
RPS6KB1	7:121770913-121777869
RPS6KB1	7:26633929-26664601
RPS6KB1	AEMK02000328.1:269331-275679
RPS6KB1	5:51657471-51668553
RPS6KB1	1:82587980-82594233
RPS6KB1	15:84830996-84870609
RPS6KB1	6:166989367-167000612
RPS6KB1	9:19892116-19913189
RPS6KB1	4:72576154-72577564
RPS6KB1	8:109181231-109219512
RPS6KB1	8:73258405-73262907
RPS6KB1	5:69698164-69699221
RPS6KB1	5:29732023-29753021
RPS6KB1	1:57392229-57393736
RPS6KB1	11:21797314-21805764
RPS6KB1	6:160712469-160720786
RPS6KB1	14:46982871-46996102
RPS6KB1	7:26620967-26664601
RPS6KB1	12:60373334-60376920
RPS6KB1	9:50516564-50520175
RPS6KB1	6:160703531-160720786
RPS6KB1	14:134058259-134059037
RPS6KB1	12:59319172-59323398
RPS6KB1	5:11842157-11865412
RPS6KB1	13:206959483-206970402
RPS6KB1	11:1141224-1141776
RPS6KB1	3:92299236-92299786
RPS6KB1	3:53231004-53238013
CTSB	7:26644983-26664601
CTSB	7:26633929-26664601
SYNGR2	7:26633929-26664601
SYNGR2	7:26644983-26664601
TLL2	10:53089612-53104147
TLL2	9:96261551-96308959
TLL2	5:3717600-3729566
TLL2	3:27292824-27293334
TLL2	6:31835306-31849452
TLL2	1:199056040-199093207
TLL2	12:23928142-23930681
TLL2	9:7397472-7417219
TLL2	4:90154266-90171499
TLL2	4:94216682-94220967
TLL2	4:68935650-68958236
TLL2	7:60748007-60757895
TLL2	5:53633123-53669181
TLL2	1:219010541-219028462
TLL2	5:49941642-49959346
TLL2	13:99987011-100035111
TLL2	15:106414678-106431085
TLL2	8:135780981-135786172
TLL2	16:55385796-55397890
TLL2	6:106936502-106958839
TLL2	3:83349428-83358984
TLL2	17:52987380-52998000
TLL2	4:85892566-85915590
TLL2	4:123713681-123731130
TLL2	14:2843131-2861536
TLL2	1:273771031-273777030
TLL2	13:91368437-91378095
TLL2	8:82698451-82719341
TLL2	8:114266870-114285079
TLL2	1:49470632-49476453
TLL2	4:130714061-130714746
TLL2	15:126244848-126264510
TLL2	4:106122922-106123902
TLL2	4:18589817-18600617
TLL2	18:1875193-1881411
TLL2	15:137883502-137892318
TLL2	6:34513016-34516600
TLL2	11:9145564-9170916
TLL2	5:67681766-67688990
TLL2	1:161909790-161924707
TLL2	6:97809458-97821851
TLL2	1:90220788-90255853
TLL2	12:42589975-42596350
TLL2	1:122494128-122514658
TLL2	13:140805618-140817139
TLL2	17:49068606-49084892
TLL2	11:25563087-25589582
TLL2	18:51340815-51349397
TLL2	10:14786194-14794270
TLL2	16:641782-655912
TLL2	13:166836891-166837551
TLL2	8:124560982-124562303
TLL2	3:85611405-85622090
TLL2	15:74668450-74673181
TLL2	1:217793463-217794582
TLL2	1:146142261-146194348
TLL2	6:18549366-18551182
TLL2	14:134281823-134282673
TLL2	1:119735151-119740313
TLL2	12:59351567-59353890
TLL2	15:112895498-112896614
TLL2	6:117942103-117948715
TLL2	18:40140465-40143799
TLL2	11:4104218-4143040
TLL2	12:18487310-18492129
TLL2	17:48237859-48251334
TLL2	1:45173524-45175282
TLL2	8:16728875-16755944
TLL2	6:104058131-104065876
TLL2	3:117952014-117958024
TLL2	1:31303623-31305779
TLL2	1:129687076-129688206
TLL2	7:117693554-117695673
TLL2	3:7928957-7929871
TLL2	12:580548-585916
TLL2	2:36828617-36840192
TLL2	6:91566041-91575552
TLL2	3:42001403-42012685
TLL2	6:109117107-109150901
TLL2	1:119738115-119740313
TLL2	4:112443186-112443826
TLL2	18:47629573-47656999
TLL2	15:128371748-128373809
TLL2	13:83156797-83160799
TLL2	2:85895664-85901430
TLL2	15:60405553-60414442
TLL2	5:21912524-21915147
TLL2	AEMK02000510.1:631357-663972
TLL2	2:138308109-138320744
TLL2	11:11156485-11181394
TLL2	6:91537803-91540596
TLL2	3:38483180-38484897
TLL2	6:148455504-148504656
TLL2	1:18987938-19005183
TLL2	18:17515478-17533557
TLL2	5:88253163-88273584
TLL2	12:59273100-59308104
TLL2	1:265729318-265751600
TLL2	1:217786693-217794582
TLL2	13:206595223-206626785
TLL2	4:111611715-111621981
TLL2	8:116275910-116294261
TLL2	18:52625249-52628187
TLL2	12:55430702-55432293
TLL2	1:263804087-263814895
TLL2	10:17903453-17903989
TLL2	7:60748007-60778266
TLL2	1:119905146-119909321
TLL2	1:45173524-45177436
TLL2	11:71125629-71135931
TLL2	14:86754428-86800965
TLL2	6:89127456-89131566
TLL2	7:86024175-86032780
TLL2	13:107080757-107085025
TLL2	13:132335769-132367470
TLL2	18:10794878-10800526
TLL2	4:40379783-40395305
TLL2	2:69427148-69427731
TLL2	3:92761995-92762903
TLL2	6:54662913-54664571
TLL2	13:108958194-108963151
TLL2	4:99515003-99537986
TLL2	10:48820847-48824559
TLL2	12:43006733-43029509
TLL2	2:131354294-131363905
TLL2	7:77769110-77771399
TLL2	1:112996635-113013582
TLL2	1:78080587-78083345
TLL2	9:55976991-56013767
TLL2	9:121640085-121652501
TLL2	9:126270541-126275426
TLL2	15:112840121-112896614
TLL2	X:91166764-91194084
TLL2	6:91559499-91561270
TLL2	14:29673474-29684479
TLL2	1:85961743-85964180
TLL2	5:9493241-9494173
TLL2	10:11603222-11654794
TLL2	5:6010064-6014815
TLL2	13:133296684-133305955
TLL2	13:30516967-30564659
TLL2	10:24788311-24799565
TLL2	6:75038901-75043103
TLL2	1:11656690-11658867
TLL2	3:22745957-22747699
TLL2	9:24916811-24920113
TLL2	11:11156485-11161359
TLL2	7:47969622-47972734
TLL2	13:135007591-135020313
TLL2	15:64783591-64795113
TLL2	6:150277437-150282983
TLL2	5:51097637-51112176
TLL2	1:263873074-263916275
TLL2	6:85922219-85927930
TLL2	17:37114409-37127180
TLL2	1:67576479-67584208
TLL2	1:113128000-113128579
TLL2	18:54192244-54270584
TLL2	1:130672232-130687333
TLL2	17:49753769-49773427
TLL2	13:121798856-121802974
TLL2	8:113916081-113917390
TLL2	7:114673750-114675741
TLL2	X:120944619-120945464
TLL2	2:102535641-102539766
TLL2	9:70685855-70876542
TLL2	1:168647302-168675907
TLL2	15:109428070-109441836
TLL2	6:69106984-69170871
TLL2	5:98828493-98831312
TLL2	15:100960873-100971421
TLL2	9:27880760-27895820
TLL2	5:100294418-100311221
TLL2	4:93738637-93749340
TLL2	1:60882053-60883394
TLL2	4:7094328-7116661
TLL2	12:34980903-35008491
TLL2	8:31993513-32030616
TLL2	18:49136964-49138334
TLL2	11:78382356-78383968
TLL2	18:19077166-19087736
TLL2	5:60241617-60249461
TLL2	9:48152108-48168468
TLL2	17:13008092-13012850
TLL2	6:148455504-148456764
TLL2	12:32060088-32067455
TLL2	11:77475172-77489240
TLL2	8:39008497-39032833
TLL2	1:106148090-106150609
TLL2	6:106936502-106954430
TLL2	4:71936785-71939607
TLL2	1:94314527-94315177
TLL2	6:97819585-97821851
TLL2	1:253034155-253056412
TLL2	2:3096937-3098647
TLL2	1:199056040-199059168
TLL2	9:114390363-114391922
TLL2	1:263873074-263940366
TLL2	4:73962947-73981634
TLL2	1:240889406-240900266
TLL2	4:101135602-101139235
TLL2	X:120935832-120945464
TLL2	5:98808700-98831312
TLL2	9:49291933-49309752
TLL2	4:93738637-93747422
TLL2	4:118062336-118077545
TLL2	9:109411982-109412809
TLL2	1:100589850-100603238
TLL2	1:1654692-1663793
TLL2	14:103704916-103728545
TLL2	6:52977944-52992912
TLL2	12:14475484-14488093
TLL2	18:14212354-14226917
TLL2	12:42592878-42596350
TLL2	3:107214187-107229406
TLL2	15:74631515-74643464
TLL2	7:56111793-56122384
TLL2	4:90161231-90171499
TLL2	14:132071596-132094749
TLL2	3:94534268-94542205
TLL2	1:184715052-184717478
TLL2	10:42468077-42490463
TLL2	3:83349428-83384802
TLL2	9:56044142-56068731
TLL2	1:52146557-52179177
TLL2	15:106128744-106130023
TLL2	Y:9910950-9917192
TLL2	8:138729748-138744340
TLL2	14:131556704-131576631
TLL2	5:34470911-34513084
TLL2	10:42552538-42555555
TLL2	1:161909790-161920459
TLL2	X:92613898-92623219
TLL2	13:95698444-95703536
TLL2	15:94830414-94839646
TLL2	18:54227235-54270584
TLL2	18:40140465-40161356
TLL2	3:28903672-28904794
TLL2	12:27528864-27538247
TLL2	4:90556386-90557015
TLL2	1:190648253-190654424
TLL2	2:42861755-42864865
TLL2	10:42490402-42510787
TLL2	1:266986661-267028781
TLL2	14:20270674-20282065
TLL2	9:105054994-105101002
TLL2	9:13234952-13270417
TLL2	1:200899063-200922046
TLL2	11:3579110-3583217
TLL2	15:59562524-59570339
TLL2	10:45992309-46027671
TLL2	16:40231897-40253338
TLL2	9:130549459-130564329
TLL2	14:80294676-80294935
TLL2	17:37852424-37854328
TLL2	8:96061920-96073073
TLL2	6:163299858-163306198
TLL2	1:202536297-202536998
TLL2	7:120464280-120473807
TLL2	6:85922219-85945503
TLL2	15:135653697-135663172
TLL2	3:3189176-3197925
TLL2	6:69210845-69211313
TLL2	1:199119956-199124142
TLL2	11:5503065-5546751
TLL2	13:30516967-30524999
TLL2	3:54832393-54850266
TLL2	17:13008092-13031589
TLL2	4:84853679-84861880
TLL2	9:66406846-66409132
TLL2	9:131264261-131268491
TLL2	13:120919103-120935351
TLL2	12:2306701-2308584
TLL2	13:30544508-30564659
TLL2	1:104748096-104774676
TLL2	3:39466946-39478565
TLL2	15:123386771-123389330
TLL2	10:30379837-30389167
TLL2	13:132986164-133023430
TLL2	3:96249368-96260927
TLL2	1:271551340-271561877
TLL2	14:59432075-59439450
TLL2	14:77706066-77706658
TLL2	AEMK02000698.1:2235826-2261666
TLL2	4:103277505-103288577
TLL2	9:104960017-104965029
TLL2	11:543480-562934
TLL2	6:157498205-157502337
TLL2	14:138849883-138859627
TLL2	16:72099772-72105944
TLL2	7:110475343-110506262
TLL2	6:106936502-106978180
TLL2	13:82256891-82285635
TLL2	11:49250535-49253425
TLL2	6:54200798-54201346
TLL2	14:125438861-125448835
TLL2	4:7094328-7152497
TLL2	14:105866977-105902806
TLL2	4:66781891-66805882
TLL2	1:206068176-206114157
TLL2	16:40251241-40253338
TLL2	13:189523366-189528484
TLL2	9:109411982-109425231
TLL2	14:131238819-131262177
TLL2	8:124703683-124759406
TLL2	2:95657661-95677798
TLL2	15:74562297-74631732
TLL2	1:218542445-218573173
TLL2	5:3717600-3739361
TLL2	1:82875117-82891579
TLL2	13:146058078-146078858
TLL2	14:77415234-77419754
TLL2	13:1464115-1467192
TLL2	10:69201376-69235186
TLL2	11:9132180-9170916
TLL2	14:72426644-72427752
TLL2	13:200707866-200718953
TLL2	12:22012341-22014427
TLL2	6:69071403-69124265
TLL2	9:66405629-66409132
TLL2	6:117367134-117405373
TLL2	14:112705127-112714985
TLL2	4:130322063-130339222
TLL2	11:32746346-32758492
TLL2	13:32559768-32563493
TLL2	8:29513969-29561547
TLL2	8:60674068-60681207
TLL2	1:100589850-100613174
TLL2	8:133695707-133797336
TLL2	11:8974451-8982801
TLL2	9:9103677-9149572
TLL2	8:116014634-116022036
TLL2	1:45173524-45175843
TLL2	2:120584609-120616471
TLL2	5:35635564-35640848
TLL2	X:114479112-114492023
TLL2	4:111245266-111251135
TLL2	1:271368900-271377311
TLL2	11:47845080-47851849
TLL2	5:45401089-45403216
TLL2	15:60407130-60414442
TLL2	13:200731731-200749144
TLL2	5:67681766-67690214
TLL2	1:85926481-85964180
TLL2	1:203515105-203537078
TLL2	6:88999540-89002108
TLL2	1:242242621-242280710
TLL2	11:11160922-11181394
TLL2	12:14479742-14488093
TLL2	11:675689-683082
TLL2	1:52134346-52179177
TLL2	5:101541822-101572595
TLL2	2:36768127-36840192
TLL2	10:24774960-24779098
TLL2	18:54393586-54404485
TLL2	7:96347125-96353198
TLL2	9:39494895-39503008
TLL2	17:8562312-8563388
TLL2	9:26899161-26905802
TLL2	10:24770316-24779098
TLL2	9:22640189-22690654
TLL2	15:109436411-109441836
TLL2	7:2915755-2916421
TLL2	13:38536703-38545830
TLL2	8:76607805-76609327
TLL2	12:25235501-25236446
TLL2	6:1466441-1472876
TLL2	3:112636837-112653047
TLL2	3:31385093-31406396
TLL2	9:8637987-8646907
TLL2	13:29915862-29925370
TLL2	13:38538687-38545830
TLL2	15:75944605-75953955
TLL2	6:4003874-4015029
TLL2	10:32569928-32576571
TLL2	9:86021853-86025117
TLL2	4:48711428-48730191
TLL2	16:68241326-68250610
TLL2	3:23692700-23704670
TLL2	9:10229873-10258500
TLL2	12:50206420-50213931
TLL2	6:29344146-29350957
TLL2	12:37509450-37517080
TLL2	1:266981815-266999838
TLL2	13:17582876-17587193
TLL2	X:14780708-14801436
TLL2	4:93744902-93747422
TLL2	3:117885521-117903927
TLL2	18:52417988-52495626
TLL2	9:73094595-73126973
TLL2	2:105133460-105134798
TLL2	2:136911402-136920524
TLL2	6:18553565-18562237
TLL2	10:5788969-5806269
TLL2	1:8822877-8825081
TLL2	6:100544855-100563851
TLL2	17:44164326-44166273
TLL2	9:68423854-68431056
TLL2	6:37127249-37166517
TLL2	14:77548420-77560359
TLL2	1:253024490-253056412
KCNH2	11:75989454-76038044
KCNH2	2:147170889-147175048
KCNH2	8:125057227-125092346
KCNH2	15:83248844-83263333
KCNH2	4:118211129-118230068
KCNH2	11:75862629-75912101
KCNH2	6:79099871-79108480
KCNH2	7:4574943-4584896
KCNH2	6:160712469-160720786
KCNH2	14:134058259-134059037
KCNH2	1:90238341-90269663
KCNH2	8:80742232-80815987
KCNH2	AEMK02000328.1:269331-275679
KCNH2	7:121770913-121777869
KCNH2	14:55770332-55789427
KCNH2	7:90811957-90848269
KCNH2	9:295808-300977
KCNH2	10:32840622-32843863
KCNH2	8:125067992-125092346
KCNH2	3:87299327-87301882
KCNH2	6:17193646-17201280
AGL	3:101017984-101026905
AGL	9:9254140-9265137
AGL	7:26644983-26664601
AGL	8:80787216-80815987
AGL	13:147837956-147839301
AGL	10:68959424-68970531
AGL	8:125057227-125092346
AGL	15:56744495-56789645
AGL	15:86556414-86561911
AGL	15:77249916-77283482
AGL	7:121777786-121786686
AGL	14:55770332-55789427
AGL	9:295808-300977
AGL	6:70609103-70612317
AGL	9:12903427-12918332
AGL	4:17596492-17597118
AGL	14:30929859-30936150
AGL	3:57885445-57898889
AGL	8:125067992-125092346
AGL	4:118192076-118199768
AGL	14:85602428-85620168
AGL	8:80800577-80815987
AGL	11:77498616-77503607
AGL	8:80742232-80815987
AGL	2:77379617-77380927
AGL	1:141920484-141927044
AGL	8:32773630-32780660
AGL	18:31065678-31102892
[truncated: 4,271 more rows]
