# Supplementary material for: Genome-Wide Analysis of Circular RNAs Mediated ceRNA Regulation in Porcine Embryonic Muscle Development
Source: Front Cell Dev Biol. 2019 Nov 19;7:289. doi: 10.3389/fcell.2019.00289 (PMC6877547; doi:10.3389/fcell.2019.00289)
Supplement: Supplementary file 6 [file Table_6.XLSX]

## Sheet: Sheet1
Supplemental Table S6. Primers used for qRT-PCR.
Symbol	Forward Primers(5'-3')	Reverse Primers(5'-3')	Tm(°C)	circRNA/Gene_ID
circZMYND11	ACAGGCTTAGAGACAGCAGT	TCCGCCTGCCGTCTTTTTGT	60	10:69201376-69235186
circSMAD4	TGCACCTGGAGATGCTGTTC	CAACGGCTAATGTTGCAAGG	60	1:100589850-100613174
circPSD3	GAGTTCATTGCAAACCTCCA	AGTGCTCCCCATTTCAGAAT	60	17:13008092-13031589
circCCT3	CCTCGAATTGTGCTGCTGGA	GACTTGGCTGCTGGATGCTG	60	4:93738637-93747422
circFBN2	CCAACCGCTGTGCTTGTGTT	CACATGTTAGGACGGGAACA	60	2:131354294-131363905
circTUT7	TCTGCTTACAACTTTTAAGA	TGTATGCATATGATGATAAG	60	10:29037750-29038934
HMG20B	GTGCACGGAGAAGATACAGG	CCCACCCTTGTGTCCATTCA	60	XM_021084119.1
GAPDH	CAGGTTGTGTCCTGTGACTT	TTGACGAAGTGGTCGTTGAG	60	XM_021091114.1
