# Supplementary material for: Genome-Wide Analysis of Circular RNAs Mediated ceRNA Regulation in Porcine Embryonic Muscle Development
Source: Front Cell Dev Biol. 2019 Nov 19;7:289. doi: 10.3389/fcell.2019.00289 (PMC6877547; doi:10.3389/fcell.2019.00289)
Supplement: Supplementary file 7 [file Table_7.XLSX]

## Sheet: RBP_FPKM
Supplementary Table S7 Expression level of RNA binding protein during embryonic muscle development
Ensembl_id	geneid	locate	33d	65d	90d
ENSSSCG00000021354	CNOT4	-	0.956155	1.13693	1.36412
ENSSSCG00000027224	PCBP1	-	614.577	1092.77	1139.43
ENSSSCG00000009906	SRSF9	-	14.2756	13.1257	14.0243
ENSSSCG00000007504	RBM38	-	10.8392	19.1749	38.0222
ENSSSCG00000022940	G3BP2	-	50.0159	46.3861	41.8315
ENSSSCG00000014882	RSF1	-	28.243	21.4558	17.0543
ENSSSCG00000032437	RBM4	-	15.879	18.2836	18.2064
ENSSSCG00000040194	PABPC5	-	1.94635	2.97142	2.00635
