# Supplementary material for: Genome-Wide Analysis of Circular RNAs Mediated ceRNA Regulation in Porcine Embryonic Muscle Development
Source: Front Cell Dev Biol. 2019 Nov 19;7:289. doi: 10.3389/fcell.2019.00289 (PMC6877547; doi:10.3389/fcell.2019.00289)
Supplement: Supplementary file 8 [file Table_8.XLSX]

## Sheet: circ_host_pairs
Supplementary Table S8 Pearson correlation between circRNA and its host gene
								RNase R+ RNA-seq			mRNA-seq
Chr_id	Start	End	circRNA_id	Score	Strand	Type	Host-geneid	33d	65d	90d	33d	65d	90d	Correlation
chr9	120290076	120297898	9:120290076|120297898	.	+	exon	RASAL2	0.107171	0.0198684	0	0.132385	0.0349121	0.0297606	0.991487
chr1	122426084	122444476	1:122426084|122444476	.	-	exon	GALK2	0.256563	0.0496709	0.0150661	6.75066	5.73504	5.01985	0.958006
chr4	50433434	50447885	4:50433434|50447885	.	-	exon	WWP1	0.613994	0.320796	0.0301322	0	0	0	#DIV/0!
chr7	121762392	121786686	7:121762392|121786686	.	+	exon_intron	SNORD113	0.172165	0.639898	0.112532	0	0	0	#DIV/0!
chr13	29953610	29960782	13:29953610|29960782	.	-	exon	SETD2	0.609262	0.204488	0.0602644	0.0347685	0.0150572	0.0450025	-0.0753557
chr1	218569068	218587363	1:218569068|218587363	.	+	exon	RFX3	0.339676	0.0496709	0	3.11449	1.38172	1.32615	0.994124
chr12	31337521	31362356	12:31337521|31362356	.	+	exon	STXBP4	0.0885066	0.00993419	0	0	0	0	#DIV/0!
chr13	144016399	144085837	13:144016399|144085837	.	+	exon	LSAMP	0.201018	0	0	57.034	4.43576	3.37793	0.999851
chr7	58112449	58123585	7:58112449|58123585	.	+	exon	PTPN9	1.93236	1.05995	0.124063	0	0	0	#DIV/0!
chr14	55105293	55105756	14:55105293|55105756	.	+	exon	ERO1B	0.624331	0.137063	0.0451983	0	0	0	#DIV/0!
chr9	125107788	125118687	9:125107788|125118687	.	+	exon	RGL1	0.0715973	0.0410613	0	32.69	40.0019	34.5966	-0.168582
chr14	46413137	46423590	14:46413137|46423590	.	+	exon	EWSR1	0.143195	0.0397368	0	0.0742036	0.0424327	0.0670666	0.450414
chr17	18332208	18337608	17:18332208|18337608	.	+	exon	PLCB4	0.288948	0.137851	0	0.261928	0.204753	0.385673	-0.649149
chr7	86821805	86827149	7:86821805|86827149	.	-	exon	SLCO3A1	0.2463	0.170556	0	13.1154	32.9151	22.6387	-0.279186
chr3	80390445	80407271	3:80390445|80407271	.	+	exon	USP34	0.895857	0.345242	0.105463	21.9781	17.1862	11.855	0.967911
chr15	110727073	110733645	15:110727073|110733645	.	+	exon	CREB1	0.431768	0.199443	0.0301322	17.4986	15.1163	12.7819	0.996434
chr5	68354014	68397143	5:68354014|68397143	.	+	exon	ERC1	0.237898	0.0782463	0.0301322	0.00570309	0	0.0176662	-0.412176
chr11	1341589	1376231	11:1341589|1376231	.	-	exon	ZDHHC20	0.363232	0.139079	0.0301322	0.104438	0.0822577	0.0726588	0.999619
chr14	105902700	105912720	14:105902700|105912720	.	+	exon	TBC1D12	0.246353	0.0852781	0	15.664	13.9687	11.1999	0.95118
chr15	29812672	29813150	15:29812672|29813150	.	+	exon	CLASP1	0.51716	0.145546	0.0602644	0.00899632	0.00614813	0.0112268	-0.106125
chr6	91919365	91920651	6:91919365|91920651	.	-	exon	CLSPN	0.183231	0.117983	0.0150661	8.86398	6.92292	5.38321	0.981031
chr6	91566041	91605991	6:91566041|91605991	.	+	exon	ZMYM4	0.167628	0.0213195	0	0.883921	0.551979	0.339726	0.960998
chr7	29018969	29058245	7:29018969|29058245	.	+	exon	DST	0.10273	0	0	0.00103784	0	0.00567611	-0.343886
chr9	75905635	75949857	9:75905635|75949857	.	-	exon	SLC25A13	0.0413425	0.0540244	0.0243664	10.8154	9.96621	7.42397	0.775569
chr6	96460086	96526660	6:96460086|96526660	.	-	exon	LDLRAD4	0.348934	0.0426391	0.0150661	3.38657	2.83267	1.8056	0.813739
chr13	47760569	47764526	13:47760569|47764526	.	+	exon	SLC25A26	0.116504	0.0511221	0	0	0	0	#DIV/0!
chr15	106233837	106274415	15:106233837|106274415	.	+	exon	FAM117B	0.108927	0	0	23.3602	14.3592	11.4185	0.971675
chr4	98199728	98204200	4:98199728|98204200	.	-	exon	PRUNE1	0.148086	0.0397368	0	36.9029	34.3884	25.9636	0.845258
chr5	88954730	88957709	5:88954730|88957709	.	-	exon	PLXNC1	0.260576	0.0213195	0	6.21144	3.27878	2.24093	0.983664
chr4	66841442	66863184	4:66841442|66863184	.	-	exon	PREX2	0.20501	0.0113853	0	5.66472	4.52634	5.37087	0.663451
chr13	132986164	133023430	13:132986164|133023430	.	+	exon	DLG1	2.21794	0.741382	0.0301322	0.580102	0.657642	0.454285	0.444426
chr15	112869863	112896614	15:112869863|112896614	.	-	exon	KANSL1L	1.73713	0.788434	0.0429671	0	0	0.0244235	-0.829409
chr2	143714160	143728301	2:143714160|143728301	.	+	exon	NDFIP1	0.389045	0.201586	0.0753305	102.118	108.521	94.4398	0.447236
chr11	67200730	67217022	11:67200730|67217022	.	+	exon	FARP1	0.130299	0.0540244	0.0243664	0	0	0	#DIV/0!
chr1	182698437	182720865	1:182698437|182720865	.	-	exon	DDHD1	0.0791743	0.0724416	0	13.5149	9.81499	8.05071	0.796946
chr5	49941642	50031024	5:49941642|50031024	.	+	exon	SOX5	0.17834	0	0.0301322	0.0123317	0	0	0.987468
chr4	83026467	83034592	4:83026467|83034592	.	-	exon_intron	DCAF6	0.0840652	0.0298026	0	0.555814	0.264469	0.532005	0.237789
chr2	88184110	88206327	2:88184110|88206327	.	-	exon	HOMER1	0.764327	0.167654	0.0451983	14.0823	14.1756	10.8547	0.612125
chr15	74459701	74574354	15:74459701|74574354	.	-	exon	STK39	0.062265	0.00993419	0	23.2299	16.8102	7.95776	0.89325
chr5	3717600	3739361	5:3717600|3739361	.	-	exon	ATXN10	6.63419	2.52669	0.202928	175.158	185.698	185.733	-0.93521
chr3	47581985	47589668	3:47581985|47589668	.	-	exon	RANBP2	0.105865	0.0525733	0	0.0138943	0.0180788	0.00418181	0.678284
chr4	90154266	90175000	4:90154266|90175000	.	+	exon	COPA	0.300184	0.0312537	0.0301322	131.487	122.628	92.5007	0.678467
chr1	75753869	75759232	1:75753869|75759232	.	+	exon	FIG4	2.07966	1.29366	0.180793	11.7303	13.1875	11.0413	0.406732
chr8	87653808	87659118	8:87653808|87659118	.	-	exon	NAA15	0.110307	0.0596051	0	0	0	0	#DIV/0!
chr10	20455784	20481282	10:20455784|20481282	.	-	exon	DENND1B	0.548324	0.257568	0.0451983	4.67952	4.74278	4.75837	-0.969866
chr9	46038901	46043475	9:46038901|46043475	.	-	exon	DDX6	0.322767	0.105147	0	0.0604749	0.0400254	0.0998841	-0.484624
chr5	2619764	2692132	5:2619764|2692132	.	-	exon	TBC1D22A	0.526397	0.454518	0.0451983	0	0	0	#DIV/0!
chr7	68556416	68558279	7:68556416|68558279	.	+	exon	STRN3	0.0885066	0.0227707	0	44.607	49.6953	47.4032	-0.753912
chr12	22012341	22014427	12:22012341|22014427	.	+	exon	TOP2A	2.42831	0.856872	0.135595	95.4652	48.4451	33.0165	0.997318
chr16	23573695	23576943	16:23573695|23576943	.	+	exon	EGFLAM	0.195625	0.0908589	0	0.074886	0.0145186	0	0.955705
chr9	125947610	125962891	9:125947610|125962891	.	-	exon	EDEM3	0.180096	0.0910828	0	17.211	13.5444	10.5601	0.997836
chr9	130549459	130564329	9:130549459|130564329	.	-	exon	FLVCR1	1.50644	0.387657	0.0753305	5.56195	2.99369	2.86485	0.986138
chr9	20144262	20156678	9:20144262|20156678	.	+	exon	EED	0.118761	0.0738928	0	18.3307	26.2083	28.2752	-0.89358
chr7	74995762	74996138	7:74995762|74996138	.	+	exon	DHRS1	0.624717	0.173897	0.0394325	0.0304529	0.0683139	0.181606	-0.834808
chr17	41566158	41581401	17:41566158|41581401	.	+	exon	RALGAPB	0.101852	0.0298026	0	0	0	0	#DIV/0!
chr14	135367778	135374679	14:135367778|135374679	.	-	exon	ADAM12	0.240531	0.0937612	0.0301322	0.00963885	0.00545231	0	0.955343
chr2	83899649	83904383	2:83899649|83904383	.	-	exon	FAM169A	0.582465	0.0695393	0.0301322	8.76142	3.20181	1.23028	0.98178
chr12	42587230	42590132	12:42587230|42590132	.	-	exon	ZNF207	0.162737	0.09231	0.0150661	0.0633426	0.119763	0.321678	-0.958889
chr9	19883798	19913189	9:19883798|19913189	.	-	exon	PICALM	1.67181	1.04812	0.175027	1.43116	1.83577	1.76142	-0.701725
chr11	11248377	11266949	11:11248377|11266949	.	+	exon	NBEA	0.329894	0.0823758	0.0301322	0.0164691	0.0234616	0.0160815	-0.307974
chr15	15866989	15878306	15:15866989|15878306	.	+	exon	DARS	0.748808	0.421472	0	95.3651	127.83	154.173	-0.991237
chr12	25066506	25069215	12:25066506|25069215	.	+	exon	CALCOCO2	0.0218002	0.0213195	0.0429671	34.8912	45.4267	48.3148	0.651824
chr6	46773227	46780370	6:46773227|46780370	.	-	exon	ZFP30	0.197026	0.0639586	0	0.763497	0.238436	0.368075	0.845628
chr6	105968218	105970363	6:105968218|105970363	.	+	exon	COLEC12	0.169865	0.0852781	0	112.099	106.453	88.889	0.959421
chr12	42587230	42590132	12:42587230|42590132	.	-	exon	ZNF207	0.162737	0.09231	0.0150661	0.0633426	0.119763	0.321678	-0.958889
chr1	169408333	169430733	1:169408333|169430733	.	-	exon	MYO9A	0.188979	0.163963	0.0150661	0	0	0.00435178	-0.991112
chr14	136678729	136684752	14:136678729|136684752	.	+	exon	DOCK1	0.567491	0.308408	0.144895	26.6847	21.945	15.596	0.97731
chr2	108613708	108628216	2:108613708|108628216	.	+	exon	PPIP5K2	0.223675	0.0397368	0.0150661	0.0644896	0.0495712	0.0594676	0.683333
chr4	56162673	56163561	4:56162673|56163561	.	-	exon	ZBTB10	0.585881	0.350823	0.0602644	2.98504	2.64576	1.80008	0.983662
chr1	265729318	265751600	1:265729318|265751600	.	-	exon	SCAI	1.03917	0.198908	0.0150661	6.3225	2.89027	1.55785	0.994463
chr15	4163935	4169140	15:4163935|4169140	.	+	exon	ORC4	0.166322	0.0709905	0	0	0	0	#DIV/0!
chr9	118014576	118041744	9:118014576|118041744	.	-	exon	RFWD2	3.4434	2.25579	0.413854	0.588066	0.466505	0.490673	0.670021
chr9	295808	300977	9:295808|300977	.	+	exon	DENND5A	0.690964	0.872299	0.0150661	122.795	152.594	131.472	0.424737
chr6	31774038	31776835	6:31774038|31776835	.	-	exon	RBL2	0.062265	0.0213195	0	19.6439	24.2659	21.9684	-0.649542
chr1	50832070	50857783	1:50832070|50857783	.	+	exon	SMAP1	0.545168	0.235742	0.0301322	4.26437	4.75294	5.18941	-0.996528
chr15	100164717	100170857	15:100164717|100170857	.	-	exon	HECW2	0.351213	0.152577	0	0.142134	0.264094	0.13442	-0.0225209
chr5	87896929	87898786	5:87896929|87898786	.	-	exon	METAP2	0.369482	0.27693	0.0451983	0	0	0	#DIV/0!
chr5	83838720	83862466	5:83838720|83862466	.	-	exon	SCYL2	0.621164	0.209066	0.0301322	0.0569088	0.0268536	0.0199662	0.992391
chr15	56104024	56117368	15:56104024|56117368	.	-	exon	ERI1	0.133413	0.0198684	0	8.39684	6.40368	4.67829	0.941551
chr2	39434566	39437982	2:39434566|39437982	.	-	exon	NAV2	0.210329	0.151915	0.0301322	0.0133421	0	0.0146081	-0.275012
chr1	242242621	242278068	1:242242621|242278068	.	+	exon	MSANTD3-TMEFF1	0.138304	0	0	11.5758	2.563	1.33033	0.993911
chr4	123121212	123125471	4:123121212|123125471	.	+	exon	ARHGAP29	0.187673	0.0198684	0	28.4623	39.9201	42.2684	-0.998009
chr2	36775369	36798302	2:36775369|36798302	.	-	exon	GAS2	0.0715973	0.00993419	0	0.151145	0.174718	0.131691	0.0731297
chr2	139698624	139736914	2:139698624|139736914	.	-	exon	KLHL3	0.634219	0.409201	0.0451983	3.48018	2.35046	1.81306	0.943512
chr8	87866343	87874670	8:87866343|87874670	.	+	exon	ELF2	0.139631	0.0213195	0	1.38694	2.36023	2.20783	-0.958738
chr7	117977699	117982826	7:117977699|117982826	.	+	exon	VRK1	0.4033	0.316891	0.0753305	0.0306971	0	0	0.703689
chr3	101478346	101482099	3:101478346|101482099	.	+	exon	DHX57	0.326854	0.25561	0.0150661	16.8952	11.2628	7.70684	0.907486
chr12	43673069	43677207	12:43673069|43677207	.	-	exon	NF1	0.480185	0.161849	0.0301322	0.0143789	0	0.00473741	0.815159
chr1	40148984	40164224	1:40148984|40164224	.	-	exon	HSF2	0.290328	0.137725	0	28.4856	24.8693	22.3582	0.99725
chr1	265729318	265751600	1:265729318|265751600	.	-	exon	SCAI	1.03917	0.198908	0.0150661	6.3225	2.89027	1.55785	0.994463
chr11	47845080	47851849	11:47845080|47851849	.	+	exon	UCHL3	1.08762	0.244887	0.0150661	10.8272	18.4506	16.3709	-0.890681
chr6	170430999	170450066	6:170430999|170450066	.	-	exon	NFYC	0.181026	0.216098	0	2.96731	3.14087	3.02432	0.340376
chr12	45856452	45887992	12:45856452|45887992	.	-	exon	SSH2	0.131605	0.15772	0.0301322	0.00624048	0	0	0.322752
chr2	84386661	84389667	2:84386661|84389667	.	+	exon	HMGCR	0.275228	0.0695393	0	61.1168	26.7798	10.5864	0.997279
chr12	43673069	43677207	12:43673069|43677207	.	-	exon	NF1	0.480185	0.161849	0.0301322	0.0143789	0	0.00473741	0.815159
chr7	86044906	86058691	7:86044906|86058691	.	-	exon	CHD2	0.334431	0.0397368	0.0451983	0.0556339	0.0247455	0.0314407	0.981757
chr14	4305018	4306810	14:4305018|4306810	.	+	exon	ATP6V1B2	0.28456	0.0981146	0	60.0333	41.5197	41.4006	0.942517
chr4	46892870	46897315	4:46892870|46897315	.	-	exon	OSGIN2	0.343335	0.453291	0.0301322	8.67791	20.7766	18.6015	-0.100906
chr9	121543424	121551027	9:121543424|121551027	.	+	exon	TOR1AIP1	0.136548	0.126466	0.0615677	20.1231	28.5286	29.5955	-0.682223
chr9	116526514	116536069	9:116526514|116536069	.	+	exon	RABGAP1L	0.088956	0	0	7.6408	5.96381	5.79483	0.996567
chr6	87863719	87874230	6:87863719|87874230	.	-	exon	SNRNP40	1.54024	0.8962	0.0939311	66.0754	61.3325	53.2952	0.996418
chr1	608276	619011	1:608276|619011	.	+	exon	WDR27	0.676846	0.2078	0.0394325	4.20998	3.10982	3.75136	0.63946
chr6	74739074	74754650	6:74739074|74754650	.	+	exon	DNAJC16	0.0791743	0	0	5.43919	5.91661	5.45914	-0.531646
chr10	9780248	9786151	10:9780248|9786151	.	-	exon	RAB3GAP2	0.389098	0.109276	0	0.596371	0.26192	0.273823	0.95321
chr10	69084072	69085896	10:69084072|69085896	.	+	exon	DIP2C	0.347681	0.283621	0.0301322	38.7627	70.3504	52.9172	-0.131676
chr6	169095230	169111388	6:169095230|169111388	.	+	exon	FOXJ3	0.0715973	0.0525733	0	0	0	0	#DIV/0!
chr3	80290983	80295248	3:80290983|80295248	.	+	exon	XPO1	0.756771	0.224357	0.0150661	3.81117	2.00666	1.40752	0.999373
chr5	52443950	52452918	5:52443950|52452918	.	-	exon	PDE3A	0.163668	0.0426391	0	18.9654	11.039	7.47867	0.998555
chr16	50437615	50478728	16:50437615|50478728	.	-	exon	CPEB4	0.499299	0.204712	0.0301322	0	0.00626689	0.00678152	-0.952707
chr13	95698444	95703536	13:95698444|95703536	.	-	exon	SLC33A1	1.65875	0.316667	0.0602644	19.4192	19.6025	18.4546	0.500624
chr13	32599621	32600419	13:32599621|32600419	.	+	exon	RBM5	0.135618	0.0724416	0.0243664	0	0	0	#DIV/0!
chr14	66664982	66666186	14:66664982|66666186	.	-	exon	JMJD1C	0.345112	0.329503	0.0150661	0	0	0	#DIV/0!
chr11	23784316	23826266	11:23784316|23826266	.	+	exon	ENOX1	0.993876	0.393871	0.135595	0.0267866	0.043631	0.034553	-0.647747
chr1	109291824	109294665	1:109291824|109294665	.	-	exon	TLN2	0.171694	0.166203	0	0	0	0	#DIV/0!
chr4	94313136	94324938	4:94313136|94324938	.	+	exon	ASH1L	2.32389	1.4768	0.142664	0.0252405	0.0219455	0.0278492	-0.552029
chr9	71958063	71967022	9:71958063|71967022	.	+	exon	AKAP9	0.201875	0.257062	0	0.00889317	0	0	0.312911
chr1	266947329	266999838	1:266947329|266999838	.	+	exon	MVB12B	0.757543	0.170995	0.0602644	0.240367	0.0963955	0.133347	0.92185
chr15	54405977	54424166	15:54405977|54424166	.	+	exon	GSR	0.152976	0.176137	0	27.3953	28.4636	23.2457	0.997283
chr18	31065678	31065950	18:31065678|31065950	.	-	exon	MDFIC	0.273076	0.423771	0.0903966	0	0	0.0254849	-0.892353
chr9	7397472	7417219	9:7397472|7417219	.	-	exon	FCHSD2	1.01496	0.30796	0.105463	1.03524	0.780265	1.04467	0.274915
chr3	114082178	114114025	3:114082178|114114025	.	-	exon	NCOA1	0.134291	0.257062	0.135595	0	0	0	#DIV/0!
chr15	48192255	48192770	15:48192255|48192770	.	+	exon	NSD3	0.234816	0.0426391	0	0.428428	0.13901	0.269675	0.802757
chr1	265991805	265996371	1:265991805|265996371	.	+	exon	GAPVD1	0.208072	0.112178	0.0150661	1.80686	1.517	2.00785	-0.410582
chr9	118014576	118041744	9:118014576|118041744	.	-	exon	RFWD2	3.4434	2.25579	0.413854	0.588066	0.466505	0.490673	0.670021
chr2	90580651	90594124	2:90580651|90594124	.	+	exon	ATG10	0.383652	0.368237	0.0695647	8.67658	13.8173	11.6654	-0.136833
chr1	180431150	180431593	1:180431150|180431593	.	-	exon	SAV1	1.68368	0.79418	0.225991	15.7768	20.7852	23.1391	-0.996908
chr11	75989454	76014359	11:75989454|76014359	.	+	exon	MYO16	0.0995944	0.231613	0.0150661	0	0	0	#DIV/0!
chr3	107198689	107229406	3:107198689|107229406	.	-	exon	BIRC6	0.759277	0.0540244	0	0	0	0.00277694	-0.554203
chr6	79043260	79063127	6:79043260|79063127	.	-	exon	EIF4G3	0.264066	0.0113853	0	0.0090419	0.00722455	0.0119187	-0.166934
chr1	162406547	162421216	1:162406547|162421216	.	-	exon	NEDD4L	0.0987167	0.215971	0	1.14503	2.04348	1.40027	0.729401
chr3	77360559	77378404	3:77360559|77378404	.	-	exon	AFTPH	0.122325	0.0213195	0	0.281604	0.107214	0.213723	0.686119
chr15	100781403	100790156	15:100781403|100790156	.	-	exon	PGAP1	0.753869	0.1364	0.0150661	0	0	0	#DIV/0!
chr13	34779561	34784879	13:34779561|34784879	.	-	exon	PBRM1	0.209076	0.0298026	0.0903966	2.10877	2.0572	2.16029	0.332498
chr9	121607065	121612384	9:121607065|121612384	.	+	exon_intron	CEP350	0.547394	0.707674	0.0939311	0	0	0	#DIV/0!
chr14	105902700	105912720	14:105902700|105912720	.	+	exon	TBC1D12	0.246353	0.0852781	0	15.664	13.9687	11.1999	0.95118
chr14	42253835	42256518	14:42253835|42256518	.	+	exon	SART3	0.333405	0.100793	0	0	0	0	#DIV/0!
chr8	135444527	135453410	8:135444527|135453410	.	+	exon	SEC31A	0.11294	0.0198684	0	0.457297	0.16968	0.297264	0.811507
chr18	1899819	1908209	18:1899819|1908209	.	+	exon	LMBR1	0.259624	0.00993419	0	2.64788	1.88546	2.16477	0.919398
chr8	118440560	118483348	8:118440560|118483348	.	-	exon	NFKB1	0.205888	0.339973	0	0.271293	0.792688	0.987806	-0.378197
chr14	50443181	50445373	14:50443181|50445373	.	-	exon	PI4KA	0.160532	0.00993419	0	0.426198	0.336943	0.730967	-0.353324
chr14	90510793	90511831	14:90510793|90511831	.	-	exon	NCOA4	0.28153	0.171092	0.0451983	0	0	0	#DIV/0!
chr1	90803041	90809755	1:90803041|90809755	.	+	exon	COL12A1	0.210351	0.034156	0	0	0	0	#DIV/0!
chr1	84036049	84038578	1:84036049|84038578	.	+	exon	IBTK	0.690535	0.328052	0.0451983	0.0781636	0.161322	0.0857978	-0.153646
chr6	44172604	44174756	6:44172604|44174756	.	+	exon	WTIP	0.489142	0.235742	0.0670765	0.168216	0.0272986	0.189947	-0.0079663
chr3	103310568	103318155	3:103310568|103318155	.	+	exon	STRN	0.279241	0.137851	0.0150661	14.9784	11.6572	8.88204	0.999939
chr13	4422391	4462661	13:4422391|4462661	.	-	exon	TBC1D5	0.28383	0.198908	0.0150661	13.4182	12.4835	9.86739	0.998348
chr1	12053595	12067216	1:12053595|12067216	.	-	exon	SCAF8	0.0933975	0.0298026	0	2.13543	2.9643	2.84286	-0.898816
chr6	43867657	43879544	6:43867657|43879544	.	+	exon	LSM14A	0.129849	0.151915	0	5.35589	5.53253	4.69185	0.997838
chr1	152723999	152737450	1:152723999|152737450	.	+	exon	RTTN	0.621957	0.112178	0	6.53195	4.22571	3.70122	0.999987
chr9	121607065	121612384	9:121607065|121612384	.	+	exon_intron	CEP350	0.547394	0.707674	0.0939311	0	0	0	#DIV/0!
chrX	18037310	18038865	X:18037310|18038865	.	+	exon	MBTPS2	0.116075	0.0496709	0.00930032	16.0328	13.1647	11.9128	0.996568
chr12	59821853	59830584	12:59821853|59830584	.	+	exon	ULK2	0.488565	0.211744	0.127598	0	0	0	#DIV/0!
chr14	103704916	103728545	14:103704916|103728545	.	-	exon	CPEB3	1.10113	0.170332	0.0753305	3.10692	3.86484	4.27543	-0.96384
chr3	58340507	58346953	3:58340507|58346953	.	-	exon	KDM3A	0.539314	0.0809247	0.120529	0	0	0.0063968	-0.43096
chr14	136678729	136684752	14:136678729|136684752	.	+	exon	DOCK1	0.567491	0.308408	0.144895	26.6847	21.945	15.596	0.97731
chrX	14767831	14801436	X:14767831|14801436	.	-	exon	SCML2	0.237523	0.0809247	0	5.5068	3.87021	3.32481	0.995086
chr15	88452380	88452910	15:88452380|88452910	.	-	exon	NCKAP1	0.124081	0.00993419	0	42.0558	45.3797	40.5855	-0.146986
chr15	823600	827288	15:823600|827288	.	-	exon	RIF1	0.189407	0.0525733	0	0	0	0	#DIV/0!
chr14	41005418	41008851	14:41005418|41008851	.	+	exon	GIT2	0.350495	0.208715	0.0150661	0	0	0	#DIV/0!
chr18	9400686	9421492	18:9400686|9421492	.	+	exon	SLC37A3	0.644228	0.0198684	0.0301322	0.182828	0.0811827	0.0202942	0.923314
chr13	1507557	1513988	13:1507557|1513988	.	-	exon_intron	ATP2C1	0.169865	0.11363	0	0.00914395	0	0	0.754269
chr14	9834835	9838951	14:9834835|9838951	.	-	exon	EBF2	0.219159	0.0867293	0.0301322	49.0208	60.3968	41.116	0.191238
chr1	202107433	202110999	1:202107433|202110999	.	-	exon	FOCAD	0.523034	0.270434	0	7.93807	6.12464	5.58589	0.948316
chr3	92767665	92768371	3:92767665|92768371	.	+	exon	FBXO11	0.406309	0.1633	0.0301322	25.6102	22.0468	18.5384	0.986823
chr10	40773823	40779764	10:40773823|40779764	.	+	exon	MTPAP	0.11432	0.0496709	0	0.790493	0.442821	0.487563	0.843702
chr4	37366367	37383210	4:37366367|37383210	.	-	exon	VPS13B	0.128094	0.10502	0.0753305	0	0	0	#DIV/0!
chr1	7594612	7598381	1:7594612|7598381	.	+	exon	TCP1	1.99217	1.02923	0.139129	35.4529	32.8193	31.5949	0.982909
chr4	65669225	65684360	4:65669225|65684360	.	-	exon	SULF1	0.0715973	0	0	5.43582	3.55637	2.33682	0.920565
chr6	75371765	75375460	6:75371765|75375460	.	-	exon	FBXO42	0.20639	0.123564	0.0451983	0	0	0	#DIV/0!
chr13	23774623	23781254	13:23774623|23781254	.	+	exon	WDR48	0.496645	0.102906	0.120529	17.5827	11.9057	8.25856	0.90552
chr12	35345176	35361801	12:35345176|35361801	.	-	exon	TRIM37	0.31795	0.301152	0.0451983	10.5561	8.00152	7.68166	0.629003
chr9	10137495	10164032	9:10137495|10164032	.	+	exon	UVRAG	0.263262	0.034156	0	5.42502	4.59593	5.96162	0.00344595
chr7	120806761	120824964	7:120806761|120824964	.	+	exon	EML1	0.737657	0.463099	0.14843	0.702667	0.515872	0.993774	-0.635177
chr6	54457481	54459174	6:54457481|54459174	.	-	exon	TEAD2	0.110307	0.167625	0.0186006	1.96233	1.42951	1.51113	-0.0102424
chr4	89249724	89253261	4:89249724|89253261	.	-	exon	NDUFS2	0.101852	0.0397368	0	0	0	0	#DIV/0!
chr4	125746959	125783720	4:125746959|125783720	.	+	exon	ZNF644	0.481094	0.219	0.0301322	0.152171	0.0356305	0.0988514	0.538
chrX	54286536	54288588	X:54286536|54288588	.	-	exon	OPHN1	0.117884	0.214803	0.0120547	0	0	0	#DIV/0!
chr14	11850183	11857089	14:11850183|11857089	.	+	exon	ELP3	0.128971	0.083827	0	0.0160642	0	0	0.768013
chr6	18549366	18551182	6:18549366|18551182	.	-	exon	BBS2	2.32244	0.902228	0.184328	37.688	29.7457	28.7043	0.973663
chr12	36458277	36464396	12:36458277|36464396	.	+	exon	INTS2	0.586907	0.179039	0.0301322	0	0	0	#DIV/0!
chr15	16813274	16814482	15:16813274|16814482	.	-	exon	RAB3GAP1	0.24327	0.0198684	0.00930032	0.0105507	0	0.0326824	-0.239449
chr2	49641538	49657680	2:49641538|49657680	.	+	exon	SBF2	0.20546	0.0794735	0.0150661	19.9809	14.6229	13.6562	0.980728
chr16	35113222	35116352	16:35113222|35116352	.	-	exon	IL6ST	0.199638	0.00993419	0.0301322	0.0036746	0	0	0.995291
chr6	31835306	31849452	6:31835306|31849452	.	-	exon	CHD9	1.23164	0.181815	0.0451983	0	0	0	#DIV/0!
chr12	49900701	49916345	12:49900701|49916345	.	-	exon	NCBP3	1.30101	0.420362	0.0243664	0	0	0	#DIV/0!
chr3	98047438	98059798	3:98047438|98059798	.	-	exon	EML4	0.400667	0.129368	0	0	0	0	#DIV/0!
chr7	28649149	28655668	7:28649149|28655668	.	+	exon	RAB23	0.270358	0.105147	0.0451983	27.0101	43.9252	37.3292	-0.791727
chr9	131347317	131348762	9:131347317|131348762	.	+	exon	INTS7	0.447651	0.335181	0	18.3116	13.8706	13.0022	0.795931
chr1	242064595	242084290	1:242064595|242084290	.	-	exon	TEX10	0.222797	0.0511221	0	1.76313	0.775698	0.650226	0.993081
chr3	113259005	113309553	3:113259005|113309553	.	+	exon	DTNB	0.0707196	0	0	1.33166	0.415927	0.760919	0.92784
chr1	237332836	237356643	1:237332836|237356643	.	+	exon	MELK	0.551386	0.266996	0.0150661	1.32733	0.924064	0.770185	0.976339
chr8	69374301	69381214	8:69374301|69381214	.	-	exon	ANKRD17	0.969908	0.179039	0.00930032	0	0	0	#DIV/0!
chr8	85357610	85373121	8:85357610|85373121	.	+	exon	INPP4B	0.249467	0.0440902	0.0301322	0.408968	0.38269	0.251924	0.672294
chr9	26899161	26905802	9:26899161|26905802	.	+	exon	AMOTL1	4.30513	1.30518	0.120529	4.17775	6.68921	9.61814	-0.958334
chr2	82117897	82137277	2:82117897|82137277	.	+	exon	FCHO2	0.608707	0.179039	0.0753305	13.133	10.4252	8.5999	0.974286
chr2	89968732	90175391	2:89968732|90175391	.	-	exon	SSBP2	0.0756105	0.0695393	0	0.390698	0.490022	0.608181	-0.920547
chr6	69106984	69124265	6:69106984|69124265	.	-	exon	RERE	2.2025	2.03113	0.310622	0.0561139	0.0463568	0.0855623	-0.948179
chr4	41968917	41969658	4:41968917|41969658	.	-	exon	DPY19L4	0.352165	0.0881805	0	0.135141	0.0672141	0.0874876	0.858768
chr13	146421223	146438569	13:146421223|146438569	.	+	exon	SPICE1	0.425068	0.25003	0	4.78961	4.85123	4.627	0.770422
chr7	31665249	31669318	7:31665249|31669318	.	-	exon	SRPK1	0.42768	0.0411879	0	37.0538	24.852	21.9976	0.995768
chr3	127285171	127326248	3:127285171|127326248	.	+	exon	MBOAT2	0.855509	0.11363	0.0301322	0.0772614	0.0794456	0.0541868	0.511992
chr1	236308969	236311065	1:236308969|236311065	.	+	exon	RUSC2	0.182708	0.0298026	0	0	0.00592414	0.0235423	-0.795917
chr6	163299858	163306198	6:163299858|163306198	.	+	exon	SPATA6	1.47408	0.399802	0.0602644	3.34263	2.18226	1.76142	0.999615
chr3	58044300	58049988	3:58044300|58049988	.	-	exon	RMND5A	0.283254	0.132271	0	33.7893	50.9666	50.3208	-0.868491
chrX	96997114	96998433	X:96997114|96998433	.	+	exon	WDR44	0.466496	0.662883	0.0451983	30.4206	41.0395	20.111	0.976818
chr13	121227425	121266554	13:121227425|121266554	.	-	exon	MCF2L2	0.154282	0.120661	0	4.85143	6.76533	3.57542	0.66204
chr17	38012333	38034591	17:38012333|38034591	.	-	exon	PIGU	0.117381	0.00993419	0	37.027	38.9657	35.1226	0.0711698
chr15	128408883	128420709	15:128408883|128420709	.	+	exon	RHBDD1	0.221417	0.1364	0.0544986	7.91177	9.76997	9.81132	-0.880554
chr6	109260507	109267517	6:109260507|109267517	.	+	exon	IMPACT	0.160157	0.0796974	0	23.8263	21.8182	15.3684	0.956179
chr1	253012174	253056412	1:253012174|253056412	.	-	exon	PTBP3	0.395316	0.0737662	0.0150661	0	0	0	#DIV/0!
chr2	120584609	120616471	2:120584609|120616471	.	-	exon	SEMA6A	1.45647	0.198684	0	53.2129	52.8753	36.2637	0.618737
chr1	236043218	236061313	1:236043218|236061313	.	+	exon	UNC13B	0.421002	0.102244	0.0451983	5.11643	3.60361	2.74063	0.974646
chr7	80344261	80346071	7:80344261|80346071	.	+	exon	KATNBL1	4.21835	2.09607	0.669049	9.84175	9.77682	6.95903	0.815914
chr16	21446906	21451895	16:21446906|21451895	.	-	exon	LMBRD2	0.490072	0.20594	0	0.0641842	0.0232552	0.00832761	0.985467
chr5	43135010	43137563	5:43135010|43137563	.	+	exon	IPO8	0.252999	0.0894077	0.0451983	22.3329	19.0615	17.442	0.991859
chr4	83026467	83034592	4:83026467|83034592	.	-	exon_intron	DCAF6	0.0840652	0.0298026	0	0.555814	0.264469	0.532005	0.237789
chr8	65419834	65445673	8:65419834|65445673	.	-	exon	UBA6	0.0715973	0	0	7.76607	5.89702	4.33374	0.890565
chr13	4422391	4462661	13:4422391|4462661	.	-	exon	TBC1D5	0.28383	0.198908	0.0150661	13.4182	12.4835	9.86739	0.998348
chr11	4104218	4118265	11:4104218|4118265	.	+	exon	CDK8	2.26661	0.657526	0.078865	0	0	0	#DIV/0!
chr3	106416134	106443851	3:106416134|106443851	.	-	exon	LTBP1	0.488735	0.0227707	0	0.357679	0.0143981	0.00657053	0.999763
chr1	18956801	18978518	1:18956801|18978518	.	-	exon	RAB32	0.204133	0.0227707	0	5.5219	4.93631	4.59466	0.963529
chr2	129832476	129838638	2:129832476|129838638	.	+	exon	LMNB1	0.542149	0.327137	0.0150661	216.201	147.116	121.391	0.934456
chr15	133217294	133237622	15:133217294|133237622	.	+	exon	GIGYF2	0.584242	0.194778	0.0150661	0.00797623	0	0.0119959	-0.125457
chr10	14807079	14859342	10:14807079|14859342	.	-	exon	CDC42BPA	0.148086	0.00993419	0	1.22188	0.710831	0.377708	0.94193
chr10	701826	705049	10:701826|705049	.	-	exon	TROVE2	0.105416	0.0298026	0	0	0	0	#DIV/0!
chr8	116014634	116020763	8:116014634|116020763	.	-	exon	GSTCD	0.278289	0.0298026	0	8.40886	5.53774	4.92178	0.99765
chr5	51558424	51561815	5:51558424|51561815	.	+	exon	ABCC9	1.00794	1.87813	0.135595	0.018512	0	0.0180383	-0.854214
chr9	12195434	12197713	9:12195434|12197713	.	-	exon	RSF1	0.262406	0.0554756	0.0903966	28.243	21.4558	17.0543	0.847578
chr1	73564812	73595164	1:73564812|73595164	.	+	exon	SOBP	1.37164	0.547052	0.0451983	0	0	0	#DIV/0!
chr2	88676022	88677083	2:88676022|88677083	.	-	exon	MTX3	0.227313	0.1364	0	4.17086	4.05324	3.61641	0.978881
chr2	58556416	58559527	2:58556416|58559527	.	-	exon	MAU2	2.99124	2.20176	0.971674	1.98004	1.46241	2.10313	-0.302501
chr13	117610942	117618249	13:117610942|117618249	.	+	exon	ACTL6A	0.108049	0.00993419	0	13.9199	11.7996	10.2184	0.937145
chr13	34779561	34784879	13:34779561|34784879	.	-	exon	PBRM1	0.209076	0.0298026	0.0903966	2.10877	2.0572	2.16029	0.332498
chr1	182335259	182341782	1:182335259|182341782	.	+	exon	PSMC6	2.05566	0.645255	0.135861	39.5534	39.8967	45.203	-0.742508
chr3	94934784	94958933	3:94934784|94958933	.	+	exon	SRBD1	0.314312	0.183169	0	0.334348	0.18953	0.209686	0.733251
chr15	81780551	81799621	15:81780551|81799621	.	-	exon	LNPK	0.731074	0.635768	0.0881653	0.170577	0.0909306	0.116275	0.337902
chr8	82654479	82654959	8:82654479|82654959	.	+	exon	ZNF827	0.426353	0.305915	0.0394325	0.216775	0.0634545	0.124891	0.41067
chr3	107449372	107458485	3:107449372|107458485	.	-	exon	SPAST	0.125836	0.0509955	0	8.18038	8.58947	6.70866	0.666825
chr13	34779561	34784879	13:34779561|34784879	.	-	exon	PBRM1	0.209076	0.0298026	0.0903966	2.10877	2.0572	2.16029	0.332498
chr16	36266989	36269888	16:36266989|36269888	.	+	exon	GPBP1	0.276533	0.0411879	0	0.132282	0.0485601	0.0237302	0.996675
chr4	101135602	101139235	4:101135602|101139235	.	+	exon	NOTCH2	1.58734	0.355176	0.0301322	28.716	18.5497	10.8694	0.970334
chr8	124583310	124594106	8:124583310|124594106	.	-	exon	BMPR1B	0.330096	0.206884	0.0939311	0.0285676	0.0282299	0	0.858544
chr2	89968732	90175391	2:89968732|90175391	.	-	exon	SSBP2	0.0756105	0.0695393	0	0.390698	0.490022	0.608181	-0.920547
chr15	84830996	84849136	15:84830996|84849136	.	-	exon	SESTD1	0.193494	0.151915	0	0.0696892	0.0110504	0.0100856	0.676709
chr16	34486719	34493412	16:34486719|34493412	.	+	exon	SKIV2L2	0.433127	0.137598	0.0150661	27.4889	24.9168	23.025	0.989251
chr13	95698444	95703536	13:95698444|95703536	.	-	exon	SLC33A1	1.65875	0.316667	0.0602644	19.4192	19.6025	18.4546	0.500624
chr14	56119047	56123150	14:56119047|56123150	.	+	exon	TOMM20	0.151702	0.0496709	0.0336667	93.9735	133.192	128.915	-0.974824
chr15	111409861	111418998	15:111409861|111418998	.	+	exon	PIKFYVE	0.1512	0.0724416	0	0.307792	0.237349	0.307559	0.026981
chr2	7917525	7918215	2:7917525|7918215	.	-	exon	STIP1	1.59726	1.07303	0.121832	0	0	0	#DIV/0!
chr3	87299327	87301882	3:87299327|87301882	.	+	exon	PSME4	3.46689	2.65453	0.677046	0.166491	0.133377	0.101507	0.96949
chr14	136678729	136684752	14:136678729|136684752	.	+	exon	DOCK1	0.567491	0.308408	0.144895	26.6847	21.945	15.596	0.97731
chr13	30512469	30555481	13:30512469|30555481	.	-	exon	SMARCC1	0.148086	0	0	19.9051	15.1903	8.69977	0.816867
chr14	29110337	29112130	14:29110337|29112130	.	-	exon	DNAH10	0.0849429	0.0397368	0.0150661	5.28146	2.81108	2.8489	0.932729
chr8	19324939	19331325	8:19324939|19331325	.	+	exon	ANAPC4	0.0707196	0.0312537	0	8.43881	7.30355	7.45386	0.8371
chr18	5199558	5218220	18:5199558|5218220	.	+	exon	KMT2C	0.784768	0.222906	0.0602644	0	0.00277595	0	-0.303164
chr7	76237514	76238347	7:76237514|76238347	.	-	exon	OXA1L	0.812691	0.329727	0.0602644	0.67059	0.641794	0.992058	-0.724772
chr1	8586433	8598060	1:8586433|8598060	.	-	exon	TMEM181	0.48819	0.312537	0	0.0152667	0	0	0.774994
chr1	168647302	168675907	1:168647302|168675907	.	+	exon	LRRC49	1.11752	0.0639586	0	6.08382	3.21298	1.38038	0.940785
chr18	5319586	5321088	18:5319586|5321088	.	-	exon	GALNT11	0.386486	0.132047	0.0150661	59.5077	90.7281	87.8551	-0.922442
chr14	76369984	76377709	14:76369984|76377709	.	-	exon	USP54	0.650049	0.2728	0.0753305	0	0	0	#DIV/0!
chr2	86334451	86356670	2:86334451|86356670	.	-	exon	WDR41	0.323719	0.106598	0.0451983	0.0572706	0.133001	0.108096	-0.85778
chr3	53044456	53055099	3:53044456|53055099	.	+	exon	RNF149	0.142338	0.0312537	0.0301322	0.0147339	0	0	0.999962
chr3	107198689	107229406	3:107198689|107229406	.	-	exon	BIRC6	0.759277	0.0540244	0	0	0	0.00277694	-0.554203
chr6	46115303	46119863	6:46115303|46119863	.	-	exon	ZNF568	2.84316	2.09585	0.16625	0	0	0	#DIV/0!
chr14	12913616	12917849	14:12913616|12917849	.	-	exon	KIF13B	0.103608	0.11921	0.0451983	0	0	0	#DIV/0!
chr8	105029305	105031777	8:105029305|105031777	.	-	exon	METTL14	0.20988	0.09231	0.0243664	0.00799639	0	0	0.932196
chr10	20065005	20078273	10:20065005|20078273	.	-	exon	ZBTB41	0.246279	0.0782463	0.0451983	5.93887	4.67694	3.46452	0.936531
chr9	52562682	52575753	9:52562682|52575753	.	+	exon	PKNOX2	0.516658	0.360854	0.0301322	0	0	0	#DIV/0!
chr1	180431150	180431593	1:180431150|180431593	.	-	exon	SAV1	1.68368	0.79418	0.225991	15.7768	20.7852	23.1391	-0.996908
chr9	103337830	103341373	9:103337830|103341373	.	-	exon	DNAJC2	0.224606	0.212056	0.0544986	0.195597	0.0200089	0.20244	-0.471024
chr1	189746194	189769062	1:189746194|189769062	.	+	exon	MNAT1	0.595488	0.397591	0.0301322	10.1055	16.5618	16.3508	-0.749279
chr15	74459701	74574354	15:74459701|74574354	.	-	exon	STK39	0.062265	0.00993419	0	23.2299	16.8102	7.95776	0.89325
chr12	17059589	17060678	12:17059589|17060678	.	+	exon	KANSL1	0.161859	0.0496709	0.0451983	0.187903	0.095397	0.0596965	0.971499
chr4	30808728	30818482	4:30808728|30818482	.	-	exon	OXR1	1.25367	0.846753	0.139129	0.944467	0.904401	0.805329	0.996339
chr9	19883798	19913189	9:19883798|19913189	.	-	exon	PICALM	1.67181	1.04812	0.175027	1.43116	1.83577	1.76142	-0.701725
chr2	87694641	87694884	2:87694641|87694884	.	-	exon	ARSB	0.177013	0.0915211	0.0394325	0	0	0	#DIV/0!
chr1	163673701	163675772	1:163673701|163675772	.	-	exon	DENND4A	0.223675	0.0625074	0.0150661	5.28187	5.04251	5.70254	-0.367159
chr14	6245495	6250627	14:6245495|6250627	.	+	exon	XPO7	0.132535	0.0198684	0	44.3421	43.7402	42.2323	0.809679
chr9	104960017	104965029	9:104960017|104965029	.	+	exon	KMT2E	1.24122	0.414781	0.0301322	22.0296	18.8334	17.528	0.99954
chr5	68145464	68154881	5:68145464|68154881	.	-	exon	RAD52	0.090262	0.0227707	0	0.116398	0.0425203	0.154714	-0.0639467
chr1	130275526	130277126	1:130275526|130277126	.	+	exon	INO80	0.204561	0.157593	0.0602644	9.82673	10.103	11.3585	-0.988052
chr5	33124742	33130113	5:33124742|33130113	.	+	exon	MDM2	0.0995944	0.0198684	0.0301322	0.168047	0.150699	0.116318	0.674828
chr16	43832056	43840787	16:43832056|43840787	.	-	exon	ADAMTS6	0.150269	0.0496709	0	0	0	0	#DIV/0!
chr3	59631095	59654085	3:59631095|59654085	.	-	exon	KCMF1	0.367245	0.0610563	0	0.0174293	0	0	0.987893
chr16	21524717	21540786	16:21524717|21540786	.	-	exon	NADK2	0.804813	0.278381	0	8.79555	11.6247	11.4334	-0.917904
chr6	89168412	89169042	6:89168412|89169042	.	-	exon	FNDC5	0.582999	0.94739	0.0580332	0.0114819	0	0	0.10368
chr15	16813274	16814482	15:16813274|16814482	.	-	exon	RAB3GAP1	0.24327	0.0198684	0.00930032	0.0105507	0	0.0326824	-0.239449
chr5	92992680	92993106	5:92992680|92993106	.	+	exon	ATP2B1	1.7693	1.74926	0.135595	0.0343013	0	0.00992934	0.246586
chr15	74459701	74574354	15:74459701|74574354	.	-	exon	STK39	0.062265	0.00993419	0	23.2299	16.8102	7.95776	0.89325
chr6	89127456	89131566	6:89127456|89131566	.	+	exon	S100PBP	4.18718	1.35135	0.105463	0.469761	0.103421	0.152783	0.91027
chr12	43673069	43677207	12:43673069|43677207	.	-	exon	NF1	0.480185	0.161849	0.0301322	0.0143789	0	0.00473741	0.815159
chr12	37178174	37242733	12:37178174|37242733	.	-	exon	BCAS3	0.088956	0	0	0	0.0137213	0	-0.5
chr9	107013595	107035544	9:107013595|107035544	.	-	exon	COG5	0.635525	0.09231	0.0451983	10.6811	11.4501	9.9263	0.0664336
chr4	6343203	6356068	4:6343203|6356068	.	-	exon	KHDRBS3	0.350785	0	0.0150661	0.188348	0	0.0761909	0.930214
chr3	46942944	46945219	3:46942944|46945219	.	+	exon	SNRNP200	0.256938	0.104358	0.0903966	0.0372851	0.0588642	0.0763362	-0.925924
chr13	179314546	179316673	13:179314546|179316673	.	-	exon	HSPA13	1.1069	0.497693	0.0753305	43.1834	28.9432	17.9604	0.999557
chr5	12705910	12710312	5:12705910|12710312	.	-	exon	PWP1	0.11294	0.034156	0	0.0169774	0	0	0.955543
chr7	90698518	90751496	7:90698518|90751496	.	+	exon	GPHN	0.504243	0.153902	0.163496	15.3735	18.7273	15.8137	-0.619964
chr6	14670096	14678710	6:14670096|14678710	.	-	exon	PHLPP2	0.485557	0.1095	0	0.0209204	0.0317927	0.0193447	-0.189283
chr2	108438624	108471860	2:108438624|108471860	.	+	exon	PAM	0.223247	0.108049	0	0.0308287	0.0182122	0.00789106	0.999231
chr2	114338109	114358238	2:114338109|114358238	.	-	exon	PJA2	0.465639	0.221678	0	0.0227145	0.0295867	0.00774015	0.649489
chr13	74783978	74786263	13:74783978|74786263	.	-	exon	TOPBP1	0.254379	0.226753	0.0753305	0.0087304	0	0.0156303	-0.741894
chr3	4288138	4290175	3:4288138|4290175	.	-	exon	RNF216	0.10273	0.0867293	0	0.416748	0.166214	0.338654	-0.0687841
chr9	114043001	114048053	9:114043001|114048053	.	+	exon	PRRC2C	0.196556	0.0809247	0.0301322	0	0	0	#DIV/0!
chr9	120607167	120628488	9:120607167|120628488	.	+	exon	RALGPS2	0.202377	0.176361	0.0695647	0.025137	0.0560295	0.0121648	0.588879
chr8	31054732	31061764	8:31054732|31061764	.	-	exon	PDS5A	0.18459	0.0198684	0	0.0874363	0.0325646	0.104892	0.19086
chr13	38950278	38951861	13:38950278|38951861	.	-	exon	IL17RD	0.226863	0.140403	0	0	0	0	#DIV/0!
chr5	49941642	50031024	5:49941642|50031024	.	+	exon	SOX5	0.17834	0	0.0301322	0.0123317	0	0	0.987468
chr16	22246390	22258377	16:22246390|22258377	.	+	exon	NIPBL	0.180952	0.0298026	0.0301322	0.308848	0.263706	0.344669	0.0682084
chr1	87223740	87231671	1:87223740|87231671	.	+	exon	PHIP	0.0715973	0	0	0	0	0	#DIV/0!
chr2	62389731	62392801	2:62389731|62392801	.	+	exon	NOTCH3	0.73146	0.382612	0.15223	56.9696	106.932	100.262	-0.863152
chr1	86098773	86101740	1:86098773|86101740	.	-	exon	TTK	0.517118	0.25003	0.0336667	0	0	0	#DIV/0!
chr12	43673069	43677207	12:43673069|43677207	.	-	exon	NF1	0.480185	0.161849	0.0301322	0.0143789	0	0.00473741	0.815159
chr1	112802693	112817568	1:112802693|112817568	.	+	exon	MYO1E	0.261078	0.154817	0.0301322	0	0	0	#DIV/0!
chr2	14884459	14887371	2:14884459|14887371	.	+	exon	NUP160	0.280547	0.164752	0.0301322	17.7022	14.5474	12.2179	0.991557
chr5	71505492	71584762	5:71505492|71584762	.	-	exon	SLC2A13	0.119639	0	0	4.46683	2.68109	1.97346	0.961343
chr8	78701902	78709532	8:78701902|78709532	.	-	exon	DCLK2	0.17162	0.0198684	0	0.175836	0.0277779	0.115811	0.739543
chr15	25204621	25214088	15:25204621|25214088	.	+	exon	ERCC3	0.167231	0.0198684	0	18.3554	19.4726	18.1885	-0.290582
chr11	49322689	49323027	11:49322689|49323027	.	-	exon	MYCBP2	0.0840652	0.0496709	0	0.0105566	0	0	0.809125
chr1	169408333	169430733	1:169408333|169430733	.	-	exon	MYO9A	0.188979	0.163963	0.0150661	0	0	0.00435178	-0.991112
chr12	16840874	16853032	12:16840874|16853032	.	+	exon	CDC27	0.176564	0.0397368	0	0	0	0	#DIV/0!
chr2	89083911	89089816	2:89083911|89089816	.	+	exon	ZFYVE16	0.147636	0.0809247	0	0.0232423	0.0206145	0.033883	-0.792324
chr11	16877846	16886709	11:16877846|16886709	.	-	exon	RNASEH2B	0.503376	0.105147	0	0.987519	0.860979	1.07649	-0.0988419
chr5	88042137	88046593	5:88042137|88046593	.	-	exon	VEZT	0.132107	0.1364	0	0	0	0	#DIV/0!
chr8	75551863	75561015	8:75551863|75561015	.	-	exon	TMEM131L	0.461187	0.531313	0.0394325	11.9772	25.4625	17.3593	0.245606
chr13	71712551	71712930	13:71712551|71712930	.	+	exon	COPG1	0.10273	0.0411879	0.0301322	0	0	0	#DIV/0!
chr3	7480870	7487795	3:7480870|7487795	.	+	exon	PDXDC1	0.237502	0.0625074	0	34.8566	37.5904	25.9318	0.526234
chr7	97388452	97395211	7:97388452|97395211	.	+	exon	LIN52	0.0849429	0.0546867	0	26.4599	21.0505	17.4123	0.961853
chr9	118014576	118041744	9:118014576|118041744	.	-	exon	RFWD2	3.4434	2.25579	0.413854	0.588066	0.466505	0.490673	0.670021
chr13	29953610	29960782	13:29953610|29960782	.	-	exon	SETD2	0.609262	0.204488	0.0602644	0.0347685	0.0150572	0.0450025	-0.0753557
chr13	136447200	136457875	13:136447200|136457875	.	+	exon	CCDC14	0.231199	0.00993419	0.0451983	0.272274	0.1288	0.152504	0.999983
chr15	137824300	137825447	15:137824300|137825447	.	-	exon	PER2	0.659456	0.752524	0.172796	0.255697	1.93514	0.832304	0.323093
chr18	54558710	54563773	18:54558710|54563773	.	-	exon	RALA	0.492203	0.220227	0.0602644	26.6087	35.1726	27.594	-0.251227
chr1	268317896	268318444	1:268317896|268318444	.	-	exon	ENG	0.130727	0	0.0301322	0.147706	0.0867349	0.232052	0.12894
chr7	58944925	58950391	7:58944925|58950391	.	-	exon	ARID3B	0.121395	0.0213195	0.0602644	0.12806	0	0.074991	0.974612
chr3	77886072	77887860	3:77886072|77887860	.	+	exon	VPS54	0.277914	0.222341	0.0766338	0.0142973	0	0.0260375	-0.659354
chrX	106777156	106779888	X:106777156|106779888	.	-	exon	ZNF280C	0.123203	0.0426391	0.0150661	13.8469	9.47603	8.17242	0.999641
chr4	16054625	16056956	4:16054625|16056956	.	+	exon	ATAD2	0.324951	0.130596	0.0451983	15.9922	12.4505	9.55663	0.986723
chr5	69974992	69978167	5:69974992|69978167	.	-	exon	MICAL3	0.259677	0.0327049	0	0.0461362	0.0727938	0.053196	-0.617975
chr18	40140465	40182605	18:40140465|40182605	.	-	exon	BBS9	0.298387	0.0113853	0	0	0	0	#DIV/0!
chr1	265125631	265145350	1:265125631|265145350	.	+	exon	NEK6	0.162288	0.00993419	0	0.307153	0.181219	0.191552	0.991743
chr11	68454941	68463198	11:68454941|68463198	.	+	exon	TM9SF2	0.107621	0.0198684	0	104.15	121.914	124.556	-0.998486
chr13	127446430	127448471	13:127446430|127448471	.	-	exon	P3H2	0.159676	0.0852781	0	0.0723436	0.0104474	0.0286058	0.658253
chr17	5719251	5733109	17:5719251|5733109	.	-	exon	ASAH1	0.106743	0.0724416	0	37.1441	47.5268	44.1524	-0.496486
chr1	213851887	213857584	1:213851887|213857584	.	+	exon	PTPRD	0.215649	0.0937612	0.0150661	0.033746	0	0.0155191	0.639295
chr1	273343550	273347767	1:273343550|273347767	.	-	exon	VAV2	0.324972	0.0569267	0.0186006	0.00662658	0.00921678	0.00760271	-0.710982
chr13	12618119	12633500	13:12618119|12633500	.	-	exon	NGLY1	0.155588	0.1364	0	0.0386993	0	0.0495583	-0.581223
chr13	95766107	95775714	13:95766107|95775714	.	+	exon	GMPS	0.701333	0.195217	0	0.0186344	0.00585279	0.0188628	0.23306
chr9	120903169	120906379	9:120903169|120906379	.	-	exon	ABL2	0.258371	0.0227707	0.0150661	0.011964	0.00606053	0.00725642	0.975758
chr2	140718298	140746698	2:140718298|140746698	.	+	exon	CTNNA1	0.108049	0.0554756	0.0753305	144.593	190.845	149.564	-0.844113
chr1	54474921	54487486	1:54474921|54487486	.	-	exon	SNX14	0.103608	0.0417236	0	0	0	0	#DIV/0!
chr3	11750368	11782001	3:11750368|11782001	.	+	exon	GTF2I	0.0969613	0.0113853	0	0.683893	0.374182	0.593031	0.648318
chr17	37533832	37535840	17:37533832|37535840	.	+	exon	RALY	0.062265	0.0496709	0	0.383227	0.425419	0.527533	-0.995411
chr13	135007591	135020313	13:135007591|135020313	.	+	exon	ZNF148	1.29064	0.363659	0.0301322	0.35575	0.143598	0.0757865	0.999714
chr9	102378852	102384335	9:102378852|102384335	.	-	exon	RSBN1L	0.212587	0.0774574	0	14.4116	13.5664	12.1506	0.955321
chr4	117967367	117981685	4:117967367|117981685	.	-	exon	TRMT13	0.201468	0.318118	0.0903966	0	0.0118087	0.012686	-0.0477931
chr14	120993166	120996812	14:120993166|120996812	.	+	exon	SMC3	0.376149	0.0554756	0	76.3699	64.9329	57.0591	0.960934
chr9	87039402	87047919	9:87039402|87047919	.	-	exon	SNX13	2.27681	1.31161	0.199394	0.877265	0.81814	1.12276	-0.785799
chr10	16541738	16607933	10:16541738|16607933	.	-	exon	AKT3	0.218784	0.10688	0	0.00606561	0.0168731	0	0.34242
chr14	45490289	45490796	14:45490289|45490796	.	-	exon	TTC28	4.78932	2.52956	0.229526	0.0292561	0.00696806	0	0.955722
chr15	64759481	64777189	15:64759481|64777189	.	-	exon	ACVR1	0.218282	0.191652	0.0150661	0.0150002	0.0158669	0.00816306	0.975078
chr14	39401661	39423474	14:39401661|39423474	.	+	exon	HECTD4	0.239654	0.0213195	0	0.00375779	0.00318844	0.00342531	0.87401
chr14	77706066	77721701	14:77706066|77721701	.	+	exon	SAMD8	0.180075	0.00993419	0	12.3139	10.6211	9.94685	0.973438
chr5	21906486	21920610	5:21906486|21920610	.	+	exon	RBMS2	0.127591	0.0981146	0.0301322	0.129228	0.165831	0.110761	0.531166
chr5	73589496	73642776	5:73589496|73642776	.	+	exon	PPHLN1	0.286796	0.1095	0.0150661	0.0659536	0.0607685	0.0467459	0.907326
chr1	138468428	138486301	1:138468428|138486301	.	+	exon	MEF2A	0.32144	0.0709905	0.0150661	0.125105	0.131392	0.121642	0.00654329
chr1	266947329	266999838	1:266947329|266999838	.	+	exon	MVB12B	0.757543	0.170995	0.0602644	0.240367	0.0963955	0.133347	0.92185
chr12	60366858	60376920	12:60366858|60376920	.	-	exon	SLC5A10	3.3144	2.41254	0.385953	0.047634	0.0462158	0.069112	-0.935654
chr1	90803041	90809755	1:90803041|90809755	.	+	exon	COL12A1	0.210351	0.034156	0	0	0	0	#DIV/0!
chr13	132986164	133023430	13:132986164|133023430	.	+	exon	DLG1	2.21794	0.741382	0.0301322	0.580102	0.657642	0.454285	0.444426
chr3	87369571	87371772	3:87369571|87371772	.	-	exon	ERLEC1	0.22101	0.0823758	0.0150661	21.924	30.6621	29.5429	-0.90295
chr14	41428540	41438049	14:41428540|41438049	.	-	exon	UBE3B	0.364633	0.208939	0.0451983	0.734125	0.697752	0.756812	-0.39415
chr3	5123860	5128740	3:5123860|5128740	.	+	exon	PMS2	0.184965	0.0511221	0.0186006	0.0371098	0.0128085	0.0589692	-0.154324
chr1	187315688	187323793	1:187315688|187323793	.	+	exon	ACTR10	0.0849429	0.1095	0.0394325	93.1563	89.7322	92.9592	-0.734512
chr18	1899819	1908209	18:1899819|1908209	.	+	exon	LMBR1	0.259624	0.00993419	0	2.64788	1.88546	2.16477	0.919398
chr17	31807232	31817495	17:31807232|31817495	.	-	exon	PANK2	0.213037	0.0213195	0.0451983	0.202839	0.273267	0.325214	-0.851921
chr12	42750233	42758003	12:42750233|42758003	.	-	exon	RHOT1	0.469932	0.254159	0.129829	0.395417	0.108227	0.48564	-0.0768614
chr1	241979932	242018942	1:241979932|242018942	.	+	exon	INVS	0.181957	0.00993419	0.0301322	12.1144	10.8239	9.09206	0.754886
chr12	4792015	4796795	12:4792015|4796795	.	-	exon	MFSD11	0.363734	0.156015	0.0451983	0.184846	0.152276	0.19778	-0.105372
chr2	83899649	83904383	2:83899649|83904383	.	-	exon	FAM169A	0.582465	0.0695393	0.0301322	8.76142	3.20181	1.23028	0.98178
chr2	50877353	50886317	2:50877353|50886317	.	+	exon	SNAP47	1.02971	0.446035	0.0301322	0.183605	0.20838	0.184874	-0.141618
chr4	2771954	2793098	4:2771954|2793098	.	+	exon	PTK2	0.396569	0.163963	0.0602644	0.587871	0.34853	0.641388	0.0453344
chr11	4627965	4652306	11:4627965|4652306	.	-	exon	USP12	0.315296	0.0668609	0	24.5578	18.3894	19.2999	0.942834
chr11	68934898	69025705	11:68934898|69025705	.	+	exon	PCCA	0.154282	0	0	8.78839	8.17118	12.2338	-0.372929
chr1	67576479	67584208	1:67576479|67584208	.	-	exon	ASCC3	1.21437	0.297022	0.0451983	18.9273	14.9042	10.3454	0.93815
chr9	126270541	126275426	9:126270541|126275426	.	+	exon	RNF2	4.4115	1.52862	0.0602644	45.2318	40.1882	30.456	0.933507
chr14	23351791	23353660	14:23351791|23353660	.	-	exon	EP400	0.289879	0.183169	0.0301322	0	0	0	#DIV/0!
chr7	60112737	60125010	7:60112737|60125010	.	-	exon	NEO1	0.0982884	0.0496709	0.027901	0.266284	0.41454	0.512783	-0.99499
chr2	15967840	15972185	2:15967840|15972185	.	+	exon	AMBRA1	0.162737	0.0823758	0	0.0217131	0.0296352	0.13584	-0.898588
chr10	38395600	38396087	10:38395600|38396087	.	+	exon	C9orf72	0.184537	0.0397368	0.0150661	0.00717715	0.0265059	0	-0.123298
chr3	92767665	92768371	3:92767665|92768371	.	+	exon	FBXO11	0.406309	0.1633	0.0301322	25.6102	22.0468	18.5384	0.986823
chr18	5199558	5218220	18:5199558|5218220	.	+	exon	KMT2C	0.784768	0.222906	0.0602644	0	0.00277595	0	-0.303164
chr6	131810826	131882210	6:131810826|131882210	.	-	exon	ADGRL2	0.832006	0.247127	0.0150661	0.430321	0.114142	0.179408	0.888836
chr8	30730698	30731925	8:30730698|30731925	.	-	exon	UGDH	0.121447	0.0397368	0	105.914	81.0045	51.6691	0.970373
chr15	133924880	133929332	15:133924880|133929332	.	-	exon	USP40	1.43885	0.728546	0.0602644	19.4434	21.6145	24.5895	-0.994223
chr7	97906851	97910353	7:97906851|97910353	.	-	exon	AREL1	0.194319	0.075344	0	0.04875	0.0286902	0.0181869	0.998766
chr12	31337521	31362356	12:31337521|31362356	.	+	exon	STXBP4	0.0885066	0.00993419	0	0	0	0	#DIV/0!
chr15	101024492	101083385	15:101024492|101083385	.	-	exon	ANKRD44	0.175686	0.0715262	0.0487328	1.13225	0.730644	0.420143	0.960868
chr15	118320252	118327364	15:118320252|118327364	.	-	exon	PECR	0.257869	0.18049	0	11.0822	14.5334	14.1919	-0.667168
chr12	14475484	14479879	12:14475484|14479879	.	+	exon	SMURF2	0.412622	0.19957	0.0846308	0	0	0	#DIV/0!
chr13	158685847	158688234	13:158685847|158688234	.	-	exon	TBC1D23	0.430065	0.265136	0.0186006	0	0	0	#DIV/0!
chr13	134626466	134633963	13:134626466|134633963	.	+	exon	LMLN	0.397574	0.0709905	0.0150661	2.54418	1.15698	0.806449	0.998425
chr18	5199558	5218220	18:5199558|5218220	.	+	exon	KMT2C	0.784768	0.222906	0.0602644	0	0.00277595	0	-0.303164
chr14	71603653	71605070	14:71603653|71605070	.	-	exon	DNA2	0.276158	0.191652	0	5.09102	2.49862	1.90217	0.843443
chr14	14984501	14992789	14:14984501|14992789	.	+	exon	FDFT1	0.813268	0.330954	0	0.899041	0.832533	1.39607	-0.739255
chr1	265878959	265886247	1:265878959|265886247	.	-	exon	PPP6C	0.196106	0.0767951	0	19.7908	23.7674	30.8981	-0.95909
chr1	163469286	163481032	1:163469286|163481032	.	-	exon	DPP8	0.10273	0.0411879	0	0.258834	0.144618	0.167802	0.82369
chr2	4587722	4615679	2:4587722|4615679	.	-	exon	LRP5	0.25072	0.249806	0.0243664	81.7149	148.997	163.226	-0.6375
chr18	13750787	13765569	18:13750787|13765569	.	-	exon	NUP205	0.135168	0.0610563	0	0.593803	0.370481	0.346695	0.928465
chr3	110442415	110455791	3:110442415|110455791	.	-	exon	PPP1CB	0.427755	0.116532	0.0451983	0.248357	0.403322	0.756344	-0.842565
chr1	82587980	82624100	1:82587980|82624100	.	+	exon	SNAP91	0.173931	0.227259	0	0.00673566	0.0708059	0	0.742083
chr12	12621342	12657864	12:12621342|12657864	.	-	exon	CEP112	0.309495	0.245676	0.00930032	13.3079	11.2744	9.10555	0.954791
chr10	25722507	25727818	10:25722507|25727818	.	+	exon	ZNF367	0.385963	0.141981	0	7.90607	11.0313	8.39981	-0.294457
chr9	124746022	124749248	9:124746022|124749248	.	+	exon	SMG7	0.221042	0.207391	0	0.135627	0.0830217	0.0938452	0.373395
chr10	15236726	15259537	10:15236726|15259537	.	-	exon	SCCPDH	0.210779	0.0652832	0	17.7243	18.501	19.0901	-0.990611
chr15	132692555	132759861	15:132692555|132759861	.	+	exon	DIS3L2	0.26414	0.0937612	0.0301322	0.0135788	0.0108448	0	0.831155
chr1	128864102	128866434	1:128864102|128866434	.	-	exon	SNAP23	0.131605	0.0639586	0	43.4506	58.4132	54.2042	-0.708333
chr13	75307918	75315114	13:75307918|75315114	.	-	exon	RYK	0.172069	0.0496709	0	0	0	0	#DIV/0!
chr13	16847999	16850593	13:16847999|16850593	.	+	exon	TGFBR2	0.298011	0.312313	0	121.026	179.954	154.159	-0.0312002
chr6	28711467	28714979	6:28711467|28714979	.	+	exon	NFATC3	0.902044	0.364887	0.0301322	0.261322	0.137246	0.182299	0.726765
chr13	166836891	166863547	13:166836891|166863547	.	-	exon_intron	EPHA3	0.62384	0.0937612	0	0.0251298	0	0	0.990241
chr3	96249368	96260927	3:96249368|96260927	.	-	exon	PPM1B	1.34525	0.297685	0.193628	0	0	0	#DIV/0!
chr12	15269531	15288986	12:15269531|15288986	.	-	exon	MAP3K3	0.0942752	0.102244	0	0.0336118	0.0266337	0.040138	-0.890299
chr1	149258310	149272247	1:149258310|149272247	.	-	exon	ZNF407	0.253877	0.112178	0	9.11391	9.23512	8.66144	0.702112
chr18	52599764	52628187	18:52599764|52628187	.	+	exon	GLI3	0.202752	0.0298026	0.0301322	0.015556	0	0.00602339	0.923981
chr4	129378277	129385680	4:129378277|129385680	.	-	exon	SH3GLB1	0.888064	1.0989	0.108997	0.223757	0.127388	0.133567	0.25971
chr1	127195769	127207695	1:127195769|127207695	.	-	exon	CASC4	0.420659	0.311086	0.0602644	23.5034	26.3538	19.7772	0.733098
chr11	68454941	68463198	11:68454941|68463198	.	+	exon	TM9SF2	0.107621	0.0198684	0	104.15	121.914	124.556	-0.998486
chr13	189523366	189541330	13:189523366|189541330	.	-	exon	APP	0.142745	0.0540244	0.0150661	0.101201	0.0312722	0.0141569	0.993324
chr6	117367134	117422285	6:117367134|117422285	.	+	exon	ASXL3	0.791092	0.15772	0	0.165575	0.081916	0.0133955	0.961948
chr1	108482616	108486823	1:108482616|108486823	.	-	exon	USP3	1.77982	0.993243	0.346896	8.87317	8.54434	6.63187	0.903138
chr14	129400520	129411762	14:129400520|129411762	.	-	exon	RGS10	0.244116	0.117983	0	1.43858	1.08156	0.769037	0.999818
chr3	94934784	94958933	3:94934784|94958933	.	+	exon	SRBD1	0.314312	0.183169	0	0.334348	0.18953	0.209686	0.733251
chr9	92135892	92147867	9:92135892|92147867	.	-	exon	IGF2BP3	1.18305	0.466127	0.0301322	0.0483978	0	0.030306	0.495729
chr15	110727073	110733645	15:110727073|110733645	.	+	exon	CREB1	0.431768	0.199443	0.0301322	17.4986	15.1163	12.7819	0.996434
chr3	81204941	81205270	3:81204941|81205270	.	+	exon	BCL11A	0.196053	0.0227707	0	2.87254	0.338425	0.315043	0.99516
chr9	66405629	66409132	9:66405629|66409132	.	-	exon	NUCKS1	1.55216	0.609745	0.0301322	0	0	0	#DIV/0!
chr9	121607065	121612384	9:121607065|121612384	.	+	exon_intron	CEP350	0.547394	0.707674	0.0939311	0	0	0	#DIV/0!
chr9	8646177	8646907	9:8646177|8646907	.	-	exon	P4HA3	3.16255	1.87213	0.21446	189.597	185.062	65.2885	0.913239
chr9	6367955	6376708	9:6367955|6376708	.	+	exon	NUP98	0.305482	0.0540244	0.0150661	0.075282	0.0386781	0.100589	-0.0189257
chr15	110727073	110733645	15:110727073|110733645	.	+	exon	CREB1	0.431768	0.199443	0.0301322	17.4986	15.1163	12.7819	0.996434
chr11	20661774	20664489	11:20661774|20664489	.	+	exon	ESD	0.305461	0.324361	0.00930032	50.3604	85.5313	94.915	-0.621926
chr9	106977196	106988900	9:106977196|106988900	.	+	exon	HBP1	0.468499	0.255834	0.0150661	0.351247	0.175423	0.411315	-0.279513
chr16	41145224	41162320	16:41145224|41162320	.	+	exon	IPO11	0.213893	0.110727	0	18.0586	17.4544	20.2343	-0.757507
chr1	168374291	168375750	1:168374291|168375750	.	-	exon	UACA	0.303727	0.224357	0.0301322	2.45146	2.81864	1.63227	0.82933
chr11	11248377	11266949	11:11248377|11266949	.	+	exon	NBEA	0.329894	0.0823758	0.0301322	0.0164691	0.0234616	0.0160815	-0.307974
chr2	6880349	6881507	2:6880349|6881507	.	-	exon	DPF2	0.77109	0.309635	0.00930032	0.0194373	0.0178249	0.0177089	0.942079
chr1	208322288	208364542	1:208322288|208364542	.	+	exon	NFIB	0.322392	0.200359	0.105463	0.196988	0.0597741	0.0446261	0.935494
chr15	65981726	66027687	15:65981726|66027687	.	+	exon	TANC1	0.318378	0.243436	0	10.3989	15.1992	14.0208	-0.490706
chr2	78887694	78889324	2:78887694|78889324	.	-	exon	CANX	0.141868	0.0524467	0.0150661	0.160177	0.163948	0.266816	-0.748439
chr1	194178416	194179870	1:194178416|194179870	.	-	exon	SYNE2	0.191665	0.0411879	0.078865	0.00121663	0	0.00188435	0.398239
chr1	75753869	75759232	1:75753869|75759232	.	+	exon	FIG4	2.07966	1.29366	0.180793	11.7303	13.1875	11.0413	0.406732
chr3	46333828	46341322	3:46333828|46341322	.	-	exon	NPHP1	0.37221	0.106598	0.0544986	13.5042	13.2569	11.3623	0.705267
chr14	249923	291416	14:249923|291416	.	+	exon	SPIN1	0.229369	0.123564	0	117.732	95.0393	64.575	0.999218
chr11	20710449	20719541	11:20710449|20719541	.	-	exon	LRCH1	5.33443	6.0012	1.06129	13.1763	17.805	19.0344	-0.564004
chr4	67653810	67657468	4:67653810|67657468	.	-	exon	CSPP1	0.230824	0.0410613	0	0.0358255	0.0543295	0.051397	-0.950647
chr1	78080587	78083345	1:78080587|78083345	.	-	exon	LAMA4	1.04519	0.0981146	0.0301322	0	0	0	#DIV/0!
chr7	114628671	114632495	7:114628671|114632495	.	-	exon	BTBD7	0.29266	0.179039	0.0903966	0.15387	0.0305191	0.04614	0.842454
chr8	83276933	83280342	8:83276933|83280342	.	+	exon	OTUD4	0.351192	0.197457	0	11.6919	15.5075	13.591	-0.434257
chr15	77226317	77283482	15:77226317|77283482	.	-	exon	TLK1	0.258371	0.133498	0.0150661	0.0108359	0	0	0.873566
chr16	49118464	49125287	16:49118464|49125287	.	+	exon	TNPO1	0.0942752	0.0298026	0	0.0430995	0.0301804	0.0338833	0.82736
chrX	46390703	46404171	X:46390703|46404171	.	-	exon	HUWE1	0.151221	0.0397368	0.0301322	0.00183445	0	0.011365	-0.429648
chr7	32218356	32228345	7:32218356|32228345	.	-	exon	STK38	0.0960836	0.0198684	0.0301322	24.0941	20.8331	18.1523	0.830003
chr18	5319586	5321088	18:5319586|5321088	.	-	exon	GALNT11	0.386486	0.132047	0.0150661	59.5077	90.7281	87.8551	-0.922442
chr1	12053595	12067216	1:12053595|12067216	.	-	exon	SCAF8	0.0933975	0.0298026	0	2.13543	2.9643	2.84286	-0.898816
chr10	50663344	50665836	10:50663344|50665836	.	+	exon	ARHGAP21	0.238829	0.147786	0	0.283591	0.167376	0.245946	0.185617
chr8	109157754	109172141	8:109157754|109172141	.	+	exon	CAMK2D	0.116504	0.0738928	0	0.0743622	0.0376995	0	0.989397
chr9	87911045	87943328	9:87911045|87943328	.	+	exon	HDAC9	0.088956	0.09007	0	0.893381	0.653025	0.647078	0.508967
chr15	91699242	91702828	15:91699242|91702828	.	+	exon	ITGAV	0.139181	0.0794735	0.0150661	27.1104	31.3028	20.6231	0.620114
chr18	13750787	13765569	18:13750787|13765569	.	-	exon	NUP205	0.135168	0.0610563	0	0.593803	0.370481	0.346695	0.928465
chr1	184524174	184528732	1:184524174|184528732	.	-	exon	DLGAP5	0.361048	0.0511221	0.0150661	0.111653	0.183286	0.205186	-0.991456
chr13	30512469	30555481	13:30512469|30555481	.	-	exon	SMARCC1	0.148086	0	0	19.9051	15.1903	8.69977	0.816867
chr3	92163674	92196690	3:92163674|92196690	.	-	exon	PPP1R21	0.0885066	0	0	8.7815	10.9296	9.95124	-0.890567
chr1	73564812	73595164	1:73564812|73595164	.	+	exon	SOBP	1.37164	0.547052	0.0451983	0	0	0	#DIV/0!
chr11	12858353	12862293	11:12858353|12862293	.	-	exon	SUPT20H	0.378042	0.308408	0.0693077	0.394187	0.472741	0.380515	0.430169
chr13	12542442	12548099	13:12542442|12548099	.	-	exon	TOP2B	0.149392	0.0809247	0	0	0	0	#DIV/0!
chr14	88079260	88079759	14:88079260|88079759	.	+	exon	FAM35A	0.132985	0.00993419	0	4.01606	4.19852	3.94392	-0.177097
chr1	145954272	145964893	1:145954272|145964893	.	-	exon	NFATC1	0.062265	0.00993419	0.0150661	0.907598	0.875341	0.999698	-0.180925
chr15	16258946	16277686	15:16258946|16277686	.	-	exon	R3HDM1	0.292607	0.160398	0.0150661	0.0912944	0.00913466	0.0280881	0.715821
chr8	18566077	18568441	8:18566077|18568441	.	-	exon	DHX15	0.103608	0.112178	0	44.1434	34.136	31.2171	0.622465
chr1	107552365	107553238	1:107552365|107553238	.	-	exon	ZNF609	0.938902	0.09231	0	0	0	0	#DIV/0!
chr17	58551420	58565207	17:58551420|58565207	.	+	exon	RAB22A	0.213465	0.106598	0.105463	0.0355971	0.0115135	0.0208376	0.919819
chr4	93744902	93747422	4:93744902|93747422	.	+	exon	CCT3	1.11361	0.345904	0.105463	212.104	219.486	197.467	0.406237
chr14	20699497	20707625	14:20699497|20707625	.	-	exon	PALLD	0.150269	0.143432	0.0301322	14.4818	25.4488	22.7761	-0.331996
chr15	93992834	94001331	15:93992834|94001331	.	+	exon	WDR75	2.85532	2.1367	0.286256	11.5961	8.94994	9.59801	0.532014
chr15	105913868	105916989	15:105913868|105916989	.	+	exon	NOP58	0.177891	0.0511221	0	0.238595	0.183589	0.0643495	0.900249
chr6	54352208	54353283	6:54352208|54353283	.	+	exon	TRPM4	0.120517	0.114954	0.0301322	0.0524101	0.0299391	0.0445672	-0.117391
chr18	14212354	14226917	18:14212354|14226917	.	-	exon	AGBL3	1.60162	0.507413	0.120529	3.0996	1.7243	2.64687	0.562908
chr13	110168822	110200698	13:110168822|110200698	.	-	exon	PLD1	0.137426	0.127917	0	0.0240155	0.0138539	0.0331652	-0.816293
chr15	46394953	46405687	15:46394953|46405687	.	-	exon	LRP2BP	0.3908	0.176137	0.0301322	2.81788	3.07172	3.14653	-0.981
chr2	131302156	131354389	2:131302156|131354389	.	-	exon	FBN2	0.080052	0.0298026	0	0.0488197	0.00572261	0	0.963833
chr13	82256891	82285635	13:82256891|82285635	.	+	exon	RASA2	2.81185	1.04979	0.329223	0	0	0	#DIV/0!
chr7	110475343	110477351	7:110475343|110477351	.	+	exon	ZC3H14	0.125408	0.0426391	0.0150661	1.47053	1.12731	1.08892	0.988627
chr4	72056641	72065043	4:72056641|72065043	.	+	exon	ASPH	0.139631	0.0511221	0	4.92427	4.46291	3.8277	0.970222
chr10	54298482	54331737	10:54298482|54331737	.	-	exon	PLXDC2	0.123652	0.0667344	0	0.137588	0.150655	0.0864616	0.782831
chr12	60366858	60376920	12:60366858|60376920	.	-	exon	SLC5A10	3.3144	2.41254	0.385953	0.047634	0.0462158	0.069112	-0.935654
chr6	34714334	34725179	6:34714334|34725179	.	-	exon	HEATR3	1.3465	0.687017	0.120529	14.76	11.5511	9.24645	0.998718
chr15	94387078	94413980	15:94387078|94413980	.	+	exon	PMS1	0.428236	0.141981	0	10.0511	13.9342	12.3437	-0.730958
chr9	99368230	99376050	9:99368230|99376050	.	+	exon	SEMA3C	0.554167	0.36511	0	15.8479	23.469	14.4383	0.32119
chr1	253845656	253853400	1:253845656|253853400	.	-	exon	FKBP15	0.151649	0.137851	0	0	0	0	#DIV/0!
chr12	34147335	34153299	12:34147335|34153299	.	-	exon	CUEDC1	0.277036	0.260188	0.118298	0	0	0	#DIV/0!
chr9	72230096	72256259	9:72230096|72256259	.	+	exon	ANKIB1	0.32374	0.0809247	0.0150661	0.017147	0.0477068	0.0228892	-0.477089
chr14	121395348	121396290	14:121395348|121396290	.	+	exon	SHOC2	0.434755	0.171784	0	13.9228	15.4112	14.0108	-0.172359
chr8	82654479	82654959	8:82654479|82654959	.	+	exon	ZNF827	0.426353	0.305915	0.0394325	0.216775	0.0634545	0.124891	0.41067
chr6	125967503	125994526	6:125967503|125994526	.	+	exon	PIK3C3	0.111634	0.00993419	0	8.16332	8.05731	7.52195	0.688102
chr8	131029970	131051514	8:131029970|131051514	.	-	exon	PKD2	0.436156	0.141981	0.0150661	0	0	0	#DIV/0!
chr12	37509450	37517080	12:37509450|37517080	.	-	exon	PPM1D	1.18189	0.457167	0.0451983	15.8467	16.6111	17.9522	-0.950989
chr9	92397525	92397915	9:92397525|92397915	.	+	exon	CCDC126	0.296578	0.111925	0.0451983	0	0	0	#DIV/0!
chr2	142212377	142219557	2:142212377|142219557	.	+	exon	ANKHD1	0.175205	0.0496709	0.00930032	0	0	0	#DIV/0!
chr9	104960017	104965029	9:104960017|104965029	.	+	exon	KMT2E	1.24122	0.414781	0.0301322	22.0296	18.8334	17.528	0.99954
chr6	87924214	87926357	6:87924214|87926357	.	+	exon	ZCCHC17	0.264621	0.193512	0.00930032	19.1706	20.02	20.4544	-0.906912
chr4	93516344	93523286	4:93516344|93523286	.	+	exon	IQGAP3	0.176136	0.0397368	0	10.3437	7.85063	5.64788	0.963461
chr4	103277505	103288577	4:103277505|103288577	.	-	exon	MAN1A2	4.27674	0.793011	0.0843738	13.3763	8.92929	7.29122	0.994536
chr6	84934413	84951139	6:84934413|84951139	.	+	exon	STX12	0.928444	0.242998	0.0301322	43.6602	44.146	43.0886	0.272063
chr7	89431025	89520131	7:89431025|89520131	.	+	exon	FUT8	0.178266	0	0	18.5914	11.5516	10.9582	0.997556
chr10	9591486	9592309	10:9591486|9592309	.	-	exon	EPRS	0.133862	0.0639586	0	80.6766	83.0337	69.8424	0.753416
chr6	586614	589023	6:586614|589023	.	+	exon	ANKRD11	0.174755	0.0724416	0	0.549821	0.318993	0.62761	-0.145863
chr15	128408883	128420709	15:128408883|128420709	.	+	exon	RHBDD1	0.221417	0.1364	0.0544986	7.91177	9.76997	9.81132	-0.880554
chr18	7797516	7801676	18:7797516|7801676	.	-	exon	MGAM2	0.401116	0.0724416	0	1.42348	0.366224	0.185524	0.999397
chr12	59320434	59323398	12:59320434|59323398	.	+	exon	NCOR1	0.364226	2.67662	0.259658	0	0.00616272	0.0147575	-0.132747
chr4	72056641	72065043	4:72056641|72065043	.	+	exon	ASPH	0.139631	0.0511221	0	4.92427	4.46291	3.8277	0.970222
chr2	60881980	60882277	2:60881980|60882277	.	-	exon	NWD1	0	0.0113853	0.0429671	0.374255	1.8898	2.52868	0.879615
chr13	95766107	95775714	13:95766107|95775714	.	+	exon	GMPS	0.701333	0.195217	0	0.0186344	0.00585279	0.0188628	0.23306
chr13	30512469	30555481	13:30512469|30555481	.	-	exon	SMARCC1	0.148086	0	0	19.9051	15.1903	8.69977	0.816867
chr1	76649382	76727151	1:76649382|76727151	.	-	exon	CDK19	0.47126	0.251481	0.0336667	15.1683	9.0045	8.62573	0.89183
chr14	32078738	32079986	14:32078738|32079986	.	-	exon	PPP1CC	0.224177	0.129368	0	0.0812542	0.0312864	0.028092	0.847907
chr13	75307918	75315114	13:75307918|75315114	.	-	exon	RYK	0.172069	0.0496709	0	0	0	0	#DIV/0!
chr1	203396554	203404306	1:203396554|203404306	.	-	exon	ACER2	0.36504	0.0724416	0.0150661	1.83256	1.04582	1.18596	0.948859
chr17	32351265	32363701	17:32351265|32363701	.	+	exon	C20orf194	0.0809297	0	0	0	0	0	#DIV/0!
chr13	69223492	69228869	13:69223492|69228869	.	-	exon	TMCC1	0.362782	0.150688	0.00930032	1.02495	0.943824	0.769753	0.94853
chr2	118058168	118066426	2:118058168|118066426	.	+	exon	YTHDC2	0.38059	0.213195	0	0.584882	0.512679	0.361272	0.991254
chr13	28017168	28018937	13:28017168|28018937	.	+	exon	KIF15	0.62614	0.154817	0.0695647	0.423204	0.277818	0.1453	0.937927
chr4	124722046	124744355	4:124722046|124744355	.	-	exon	RPAP2	0.516562	0.179039	0.0301322	12.843	13.4637	13.9838	-0.985691
chr9	56957485	56973685	9:56957485|56973685	.	-	exon	ZBTB44	0.264965	0.110727	0	0.0437704	0.0458161	0.0923337	-0.835983
chr13	94333253	94335147	13:94333253|94335147	.	-	exon	DHX36	0.230247	0.0312537	0.0602644	1.6984	1.51456	1.35056	0.81036
chr1	1633214	1639323	1:1633214|1639323	.	-	exon	AFDN	0.204508	0.0809247	0	0.294508	0.124407	0.233046	0.465919
chr6	18549366	18551182	6:18549366|18551182	.	-	exon	BBS2	2.32244	0.902228	0.184328	37.688	29.7457	28.7043	0.973663
chr7	9980131	9997198	7:9980131|9997198	.	-	exon	RANBP9	0.163615	0.0952123	0	0.0269496	0	0.0208701	0.122114
chr6	47062616	47063192	6:47062616|47063192	.	+	exon	SIPA1L3	0.0715973	0	0	0	0	0	#DIV/0!
chr15	104532176	104535204	15:104532176|104535204	.	+	exon	BZW1	0.367715	0.1364	0	78.1135	74.0604	66.1843	0.945752
chr4	18537111	18554597	4:18537111|18554597	.	-	exon	MTBP	0.150772	0.0397368	0	7.13516	5.1285	3.51844	0.979406
chr6	52992807	53015810	6:52992807|53015810	.	+	exon	SAE1	0.062265	0.0198684	0	147.639	147.867	126.552	0.739248
chr1	230672892	230676025	1:230672892|230676025	.	-	exon	GNAQ	0.31261	0.156269	0.0150661	0	0	0	#DIV/0!
chr12	47051002	47057141	12:47051002|47057141	.	+	exon	NXN	0.121395	0.0794735	0.0753305	145.631	142.483	148.638	-0.0681007
chr1	98860451	98888929	1:98860451|98888929	.	-	exon	DYM	0.176511	0.0654098	0.0150661	26.996	29.2538	24.7202	0.306905
chr13	19228140	19251022	13:19228140|19251022	.	-	exon	UBP1	0.399234	0.335055	0.0243664	0.0814361	0.0273548	0.056949	0.106082
chr9	17349940	17355850	9:17349940|17355850	.	+	exon	ANKRD42	0.17162	0.0426391	0.0301322	8.22916	7.36993	6.37354	0.884056
chr15	137749062	137751469	15:137749062|137751469	.	-	exon	ILKAP	0.104538	0.144883	0.0837029	1.71022	1.71564	2.02484	-0.751332
chr1	149258310	149272247	1:149258310|149272247	.	-	exon	ZNF407	0.253877	0.112178	0	9.11391	9.23512	8.66144	0.702112
chr13	39482886	39503860	13:39482886|39503860	.	-	exon	DENND6A	0.191612	0.0298026	0	12.1943	11.2799	12.7159	0.0116018
chr16	34486719	34493412	16:34486719|34493412	.	+	exon	SKIV2L2	0.433127	0.137598	0.0150661	27.4889	24.9168	23.025	0.989251
chr15	74459701	74574354	15:74459701|74574354	.	-	exon	STK39	0.062265	0.00993419	0	23.2299	16.8102	7.95776	0.89325
chr3	113259005	113309553	3:113259005|113309553	.	+	exon	DTNB	0.0707196	0	0	1.33166	0.415927	0.760919	0.92784
chr6	159936873	159943735	6:159936873|159943735	.	-	exon	ZFYVE9	0.203651	0.0113853	0	0.201336	0.135374	0.194558	0.537413
chr6	79043260	79063127	6:79043260|79063127	.	-	exon	EIF4G3	0.264066	0.0113853	0	0.0090419	0.00722455	0.0119187	-0.166934
chr9	130487869	130488250	9:130487869|130488250	.	-	exon	VASH2	1.87737	0.797744	0.0602644	17.5996	14.1013	5.59135	0.941165
chr18	40703655	40710541	18:40703655|40710541	.	-	exon	AVL9	0.380718	0.173235	0.135595	8.07867	7.25662	6.59517	0.949825
chr3	83349428	83358984	3:83349428|83358984	.	+	exon	FANCL	1.33447	0.465904	0.00930032	1.98123	1.50146	1.13871	0.995243
chr15	80528304	80529078	15:80528304|80529078	.	-	exon	WIPF1	0.309945	0.648605	0.0301322	58.7348	95.4007	67.4314	0.766336
chr14	77548420	77560359	14:77548420|77560359	.	+	exon	KAT6B	1.39826	0.285637	0.0602644	0.363166	0.107831	0.0714488	0.999064
chr3	47619650	47620978	3:47619650|47620978	.	-	exon	LIMS1	0.662443	0.196229	0.0544986	0.120536	0.186329	0.174246	-0.921819
chr4	94313136	94324938	4:94313136|94324938	.	+	exon	ASH1L	2.32389	1.4768	0.142664	0.0252405	0.0219455	0.0278492	-0.552029
chr4	15084665	15086374	4:15084665|15086374	.	+	exon	MTSS1	0.543433	0.326825	0.142407	0.010791	0	0.0111422	0.018583
chr2	140718298	140746698	2:140718298|140746698	.	+	exon	CTNNA1	0.108049	0.0554756	0.0753305	144.593	190.845	149.564	-0.844113
chr1	11584817	11596113	1:11584817|11596113	.	+	exon	TFB1M	0.333532	0.249777	0	5.06006	7.05188	6.00172	-0.210724
chrX	113523080	113665275	X:113523080|113665275	.	-	exon_intron	FGF13	0.116075	0.00993419	0.0150661	10.126	10.0084	6.46317	0.487275
chr9	52743673	52750537	9:52743673|52750537	.	+	exon	STT3A	0.576675	0.159171	0	0.116704	0.030423	0.03877	0.936487
chr8	132123346	132145167	8:132123346|132145167	.	-	exon	PTPN13	0.455334	0.0738928	0.0451983	0.00933523	0	0.00535315	0.783265
chr6	13214838	13216077	6:13214838|13216077	.	+	exon	PDPR	0.127591	0.0411879	0	0.00540989	0	0	0.948673
chr3	107198689	107229406	3:107198689|107229406	.	-	exon	BIRC6	0.759277	0.0540244	0	0	0	0.00277694	-0.554203
chr17	37831734	37841896	17:37831734|37841896	.	+	exon	ITCH	0.180075	0.0867293	0	0	0	0	#DIV/0!
chr13	133302378	133312344	13:133302378|133312344	.	-	exon	PAK2	0.527809	0.208842	0.105463	0.847329	0.740386	0.53221	0.891574
chr17	32111605	32127002	17:32111605|32127002	.	-	exon	ATRN	0.0715973	0.0625074	0	22.627	20.0514	18.4277	0.859316
chr14	6745390	6754347	14:6745390|6754347	.	+	exon	PPP3CC	0.351716	0.106598	0	3.00332	2.93915	3.0052	0.19728
chr12	59821853	59830584	12:59821853|59830584	.	+	exon	ULK2	0.488565	0.211744	0.127598	0	0	0	#DIV/0!
chr13	25549786	25610799	13:25549786|25610799	.	-	exon	ULK4	0.164492	0.252932	0.0996969	1.49182	3.2626	1.92481	0.782901
chr12	14475484	14479879	12:14475484|14479879	.	+	exon	SMURF2	0.412622	0.19957	0.0846308	0	0	0	#DIV/0!
chr15	88210866	88211674	15:88210866|88211674	.	+	exon	DNAJC10	0.397875	0.171784	0.0451983	2.08144	2.33274	1.71482	0.4524
chr9	72230096	72256259	9:72230096|72256259	.	+	exon	ANKIB1	0.32374	0.0809247	0.0150661	0.017147	0.0477068	0.0228892	-0.477089
chr7	121762392	121786686	7:121762392|121786686	.	+	exon_intron	SNORD113	0.172165	0.639898	0.112532	0	0	0	#DIV/0!
chr11	51540591	51554792	11:51540591|51554792	.	+	exon	NDFIP2	0.188101	0.0525733	0.0150661	0	0	0	#DIV/0!
chr9	121607065	121612384	9:121607065|121612384	.	+	exon_intron	CEP350	0.547394	0.707674	0.0939311	0	0	0	#DIV/0!
chr3	39466946	39478565	3:39466946|39478565	.	-	exon	PDPK1	1.16497	0.397591	0.0903966	0.103112	0.0583632	0.064713	0.916033
chr18	40703655	40710541	18:40703655|40710541	.	-	exon	AVL9	0.380718	0.173235	0.135595	8.07867	7.25662	6.59517	0.949825
chr4	124782532	124789165	4:124782532|124789165	.	+	exon	GLMN	0.196556	0.0894077	0.0301322	0.711251	0.487226	0.575065	0.725757
chr15	101024492	101083385	15:101024492|101083385	.	-	exon	ANKRD44	0.175686	0.0715262	0.0487328	1.13225	0.730644	0.420143	0.960868
chr4	38224332	38242684	4:38224332|38242684	.	+	exon	STK3	0.452669	0.152451	0	31.501	28.8304	22.9767	0.921596
chr8	40985328	40985923	8:40985328|40985923	.	+	exon	PDGFRA	0.311357	0.0227707	0.0372013	0	0	0	#DIV/0!
chr12	2306701	2308584	12:2306701|2308584	.	+	exon	EIF4A3	2.54522	1.03377	0.36289	157.446	167.447	153.361	0.0668401
chr6	106951359	106958839	6:106951359|106958839	.	+	exon	MIB1	0.174755	0.0540244	0	12.859	10.2438	5.71206	0.932139
chr8	32109946	32110761	8:32109946|32110761	.	-	exon	APBB2	0.214771	0.0312537	0	0.0355846	0	0.00741183	0.94481
chr3	28657953	28692651	3:28657953|28692651	.	+	exon	PARN	0.117381	0.115081	0	0.0808777	0.0283702	0.0162673	0.657769
chr6	160413189	160415719	6:160413189|160415719	.	-	exon	OSBPL9	0.232505	0.190425	0.0903966	0.0110332	0	0	0.728398
chr17	59133156	59136271	17:59133156|59136271	.	+	exon	NELFCD	1.90268	1.03559	0.103231	1.34294	1.14093	2.02116	-0.749486
chr13	30110846	30113591	13:30110846|30113591	.	+	exon	KLHL18	0.551856	0.481516	0.0753305	0.107071	0.0278983	0.109085	-0.396952
chr8	44495815	44497936	8:44495815|44497936	.	+	exon	GUCY1A3	0.122272	0.0298026	0	9.32286	17.7109	18.9157	-0.992765
chr8	113916081	113917390	8:113916081|113917390	.	+	exon	LEF1	1.26308	0.404847	0	0.182082	0.0370467	0.0311585	0.959716
chr3	126946689	126961596	3:126946689|126961596	.	-	exon	ASAP2	0.11294	0.0198684	0	33.3833	21.9476	23.9415	0.94622
chrX	107141803	107168820	X:107141803|107168820	.	-	exon	ENOX2	0.0707196	0.00993419	0	5.41438	4.31025	1.82639	0.81852
chr13	123440897	123445668	13:123440897|123445668	.	+	exon	SENP2	0.393989	0.0511221	0.0301322	0	0	0	#DIV/0!
chr4	37366367	37383210	4:37366367|37383210	.	-	exon	VPS13B	0.128094	0.10502	0.0753305	0	0	0	#DIV/0!
chr5	29732023	29753021	5:29732023|29753021	.	+	exon	MSRB3	3.09373	3.16669	0.195859	0.320872	0.30941	0.208638	0.993456
chr12	60175882	60184718	12:60175882|60184718	.	-	exon	EPN2	0.445166	0.652637	0.0602644	0.153036	0.580884	0.927463	-0.592632
chr8	48111300	48161673	8:48111300|48161673	.	+	exon	RAPGEF2	0.194298	0	0.0451983	0.0750797	0.104584	0.125356	-0.797414
chr13	54119777	54175789	13:54119777|54175789	.	-	exon	SHQ1	0.247606	0.00993419	0	9.16942	7.9797	6.25876	0.829189
chr5	48854948	48863298	5:48854948|48863298	.	+	exon	BCAT1	0.191665	0.1095	0	0.134369	0.0556788	0.237339	-0.630943
chr1	130089894	130103599	1:130089894|130103599	.	-	exon	CHP1	0.140059	0.083827	0	48.2284	39.9274	32.9915	0.986428
chr1	45173524	45175843	1:45173524|45175843	.	+	exon	PTP4A1	8.31238	2.2583	0.241057	3.54452	2.65467	2.84995	0.899223
chr18	54192244	54266233	18:54192244|54266233	.	-	exon	SUGCT	0.120966	0.0540244	0	0.0598169	0	0.030882	0.536583
chr13	202874107	202875571	13:202874107|202875571	.	-	exon	BRWD1	0.516991	0.42494	0.0301322	7.10073	7.15012	7.87722	-0.992559
chr6	1051422	1053024	6:1051422|1053024	.	-	exon	ZC3H18	0.344567	0.205813	0.0301322	0	0	0	#DIV/0!
chr1	33672928	33696120	1:33672928|33696120	.	+	exon	ARHGAP18	0.104538	0.0540244	0	0.156909	0.219211	0.44333	-0.956536
chr12	5288901	5289968	12:5288901|5289968	.	+	exon	RNF157	0.220037	0.139303	0.0301322	0.0532757	0.030714	0.0687479	-0.481732
chr1	52123108	52152735	1:52123108|52152735	.	+	exon	RIMS1	0.492557	0.0966635	0.0301322	0.0821417	0	0	0.991108
chr1	145568782	145572777	1:145568782|145572777	.	+	exon	PCSK6	0.842687	0.368013	0	33.1436	51.038	76.1296	-0.985701
chr3	113259005	113309553	3:113259005|113309553	.	+	exon	DTNB	0.0707196	0	0	1.33166	0.415927	0.760919	0.92784
chr14	103437186	103439948	14:103437186|103439948	.	+	exon	TNKS2	0.189909	0.0540244	0	45.5747	39.6885	37.0795	0.999693
chr17	39049738	39052455	17:39049738|39052455	.	-	exon	RBM39	0.626066	0.413428	0	0	0	0	#DIV/0!
chr17	22257920	22296667	17:22257920|22296667	.	-	exon	TASP1	0.106743	0.00993419	0	0.135339	0.0424445	0.0816783	0.868562
chr12	60366858	60376920	12:60366858|60376920	.	-	exon	SLC5A10	3.3144	2.41254	0.385953	0.047634	0.0462158	0.069112	-0.935654
chr1	131111611	131114296	1:131111611|131114296	.	-	exon	BUB1B	0.149444	0.055349	0.0753305	1.87039	1.14569	0.849842	0.883037
chr3	26750929	26751512	3:26750929|26751512	.	+	exon	SMG1	0.577701	0.503147	0.121832	18.9519	14.3309	8.89865	0.947968
chr13	133302378	133312344	13:133302378|133312344	.	-	exon	PAK2	0.527809	0.208842	0.105463	0.847329	0.740386	0.53221	0.891574
chr13	38326369	38327163	13:38326369|38327163	.	-	exon	ERC2	0.252047	0	0	2.07716	1.04055	0.191527	0.893271
chr7	54870349	54875452	7:54870349|54875452	.	+	exon	FANCI	0.136998	0.149013	0	7.4194	5.72181	4.8302	0.715082
chrX	56089960	56093690	X:56089960|56093690	.	+	exon	EDA	0.0756105	0.170556	0.104535	0	0	0	#DIV/0!
chr8	101863239	101864592	8:101863239|101864592	.	-	exon	KIAA1109	0.64059	0.441906	0.0301322	0.0225426	0.00605339	0.00552688	0.76789
chrX	67336836	67356454	X:67336836|67356454	.	-	exon	RPS6KA6	1.61955	0.988948	0.103231	5.5789	3.81744	1.04419	0.999511
chr5	79297641	79298171	5:79297641|79298171	.	-	exon	KANSL2	0.296578	0.102244	0.0753305	0	0	0	#DIV/0!
chr10	43448481	43453197	10:43448481|43453197	.	-	exon	TRDMT1	0.29615	0.177588	0.0602644	6.43466	6.32748	5.91629	0.9462
chr9	32902790	32920023	9:32902790|32920023	.	+	exon	YAP1	0.291634	0.224357	0.0903966	0.797776	0.377184	0.23843	0.890604
chr1	264571276	264782210	1:264571276|264782210	.	-	exon	DENND1A	0.116075	0.0227707	0	0.00539993	0	0	0.982718
chr5	21239122	21252562	5:21239122|21252562	.	-	exon	SARNP	0.403898	0.349245	0.0695647	0	0	0	#DIV/0!
chr13	200017893	200023406	13:200017893|200023406	.	+	exon	MORC3	0.970183	0.552633	0.0846308	0	0	0	#DIV/0!
chr8	29513969	29561547	8:29513969|29561547	.	+	exon	TBC1D1	1.21709	0.406522	0.0451983	0.201903	0.641551	0.905777	-0.997196
chr8	101863239	101864592	8:101863239|101864592	.	-	exon	KIAA1109	0.64059	0.441906	0.0301322	0.0225426	0.00605339	0.00552688	0.76789
chr15	59564532	59570339	15:59564532|59570339	.	+	exon	WDR33	0.58696	0.137598	0.0451983	0.100163	0.073712	0.0670019	0.999473
chr5	52443950	52452918	5:52443950|52452918	.	-	exon	PDE3A	0.163668	0.0426391	0	18.9654	11.039	7.47867	0.998555
chr10	33229551	33231237	10:33229551|33231237	.	+	exon	BAG1	0.0925198	0.105147	0	0.0414579	0.0942999	0.0315779	0.70385
chr9	87039402	87047919	9:87039402|87047919	.	-	exon	SNX13	2.27681	1.31161	0.199394	0.877265	0.81814	1.12276	-0.785799
chr13	126204996	126205688	13:126204996|126205688	.	+	exon	LPP	0.262834	0.0511221	0	0	0	0	#DIV/0!
chr13	140332549	140347934	13:140332549|140347934	.	+	exon	GSK3B	0.541551	0.275703	0.0903966	47.4195	44.2012	31.2867	0.906148
chr13	4422391	4462661	13:4422391|4462661	.	-	exon	TBC1D5	0.28383	0.198908	0.0150661	13.4182	12.4835	9.86739	0.998348
chr5	28850613	28856645	5:28850613|28856645	.	+	exon	XPOT	0.156968	0.0525733	0	0.324185	0.216332	0.243988	0.833892
chr3	98047438	98059798	3:98047438|98059798	.	-	exon	EML4	0.400667	0.129368	0	0	0	0	#DIV/0!
chr5	67679713	67688990	5:67679713|67688990	.	-	exon	KDM5A	0.304605	0.0327049	0	19.0077	17.2973	15.7613	0.923132
chr10	69182550	69235186	10:69182550|69235186	.	-	exon	ZMYND11	0.312129	0.0610563	0	0.107078	0.0585473	0.0379605	0.994101
chr6	170065057	170101586	6:170065057|170101586	.	+	exon	SCMH1	2.30911	1.02813	0.105463	0.911792	0.76335	0.98926	-0.247948
chr15	72490893	72495976	15:72490893|72495976	.	-	exon	TTC21B	0.162309	0.0709905	0.0451983	12.5381	9.83102	8.58171	0.994715
chr14	28214230	28219484	14:28214230|28219484	.	+	exon	DHX37	0.258747	0.108049	0	12.6321	14.4303	13.1224	-0.353922
chr14	71844195	71853159	14:71844195|71853159	.	+	exon	CCAR1	0.885166	0.225808	0	1.04651	0.286106	0.204137	0.987281
chr4	77612564	77618720	4:77612564|77618720	.	+	exon	RB1CC1	1.02224	0.621569	0.131132	1.49233	0.776651	2.1103	-0.513638
chr8	85357610	85373121	8:85357610|85373121	.	+	exon	INPP4B	0.249467	0.0440902	0.0301322	0.408968	0.38269	0.251924	0.672294
chr9	71958063	71967022	9:71958063|71967022	.	+	exon	AKAP9	0.201875	0.257062	0	0.00889317	0	0	0.312911
chr5	11398147	11402891	5:11398147|11402891	.	+	exon_intron	MYH9	0.265039	0.172007	0	0.0208074	0.0324366	0.0479775	-0.99618
chr18	42339883	42342492	18:42339883|42342492	.	-	exon	GARS	0.225002	0.181718	0.0150661	29.7106	36.0229	31.5863	0.0335669
chr13	111286099	111295698	13:111286099|111295698	.	+	exon	ECT2	0.128971	0	0	0.37276	0.102612	0.158469	0.980635
chr8	125092162	125121806	8:125092162|125121806	.	-	exon	PDLIM5	0.531759	0.207391	0.0301322	6.53608	5.72699	3.85155	0.923702
chr1	90803041	90809755	1:90803041|90809755	.	+	exon	COL12A1	0.210351	0.034156	0	0	0	0	#DIV/0!
chr15	8022396	8044280	15:8022396|8044280	.	+	exon	GTDC1	0.211657	0	0.0150661	0.328806	0.420686	0.438787	-0.97635
chrX	109674560	109745549	X:109674560|109745549	.	-	exon	GPC3	0.254754	0.0540244	0.0451983	0.0137963	0	0	0.999307
chr7	90698518	90751496	7:90698518|90751496	.	+	exon	GPHN	0.504243	0.153902	0.163496	15.3735	18.7273	15.8137	-0.619964
chr1	114772180	114915607	1:114772180|114915607	.	-	exon	TCF12	0.0658288	0.0440902	0.0730992	9.20127	7.64868	5.57199	-0.32065
chr9	44278271	44299316	9:44278271|44299316	.	-	exon	SIK3	0.513126	0.325374	0.102451	0	0	0	#DIV/0!
chr1	114772180	114915607	1:114772180|114915607	.	-	exon	TCF12	0.0658288	0.0440902	0.0730992	9.20127	7.64868	5.57199	-0.32065
chr11	75989454	76014359	11:75989454|76014359	.	+	exon	MYO16	0.0995944	0.231613	0.0150661	0	0	0	#DIV/0!
chr1	71059257	71082722	1:71059257|71082722	.	-	exon	HACE1	0.795438	0.00993419	0.0451983	19.6983	13.6685	11.8766	0.966345
chr9	13191092	13270417	9:13191092|13270417	.	-	exon	TENM4	0.409518	0.0496709	0.0186006	0.00895521	0	0.0154115	0.0217832
chr15	77504151	77529476	15:77504151|77529476	.	-	exon	METTL8	0.114748	0	0.0150661	3.92313	4.0837	3.2087	0.227271
chr14	108951534	108951917	14:108951534|108951917	.	+	exon	ANKRD2	0.667963	1.19511	0.57409	0	0.0108126	0.331222	-0.593614
chr6	79043260	79063127	6:79043260|79063127	.	-	exon	EIF4G3	0.264066	0.0113853	0	0.0090419	0.00722455	0.0119187	-0.166934
chr1	203544304	203547745	1:203544304|203547745	.	-	exon	DENND4C	0.192564	0.0511221	0.0301322	0	0	0	#DIV/0!
chr12	43673069	43677207	12:43673069|43677207	.	-	exon	NF1	0.480185	0.161849	0.0301322	0.0143789	0	0.00473741	0.815159
chr4	85915400	85922913	4:85915400|85922913	.	-	exon	PBX1	0.168056	0.105147	0	1.10825	0.462385	0.52178	0.731019
chr13	123440897	123445668	13:123440897|123445668	.	+	exon	SENP2	0.393989	0.0511221	0.0301322	0	0	0	#DIV/0!
chr2	14934512	14941779	2:14934512|14941779	.	+	exon	AGBL2	0.0885066	0.0540244	0	3.41408	3.13262	2.83689	0.993676
chr14	112495835	112514724	14:112495835|112514724	.	+	exon	BTRC	0.10273	0.0198684	0.00930032	0.0116635	0.018983	0	0.232666
chr1	112802693	112817568	1:112802693|112817568	.	+	exon	MYO1E	0.261078	0.154817	0.0301322	0	0	0	#DIV/0!
chr14	121316588	121318744	14:121316588|121318744	.	+	exon	PDCD4	0.406531	0.521379	0.0602644	0.128567	0.0829844	0.0989581	-0.0704939
chrX	14767831	14801436	X:14767831|14801436	.	-	exon	SCML2	0.237523	0.0809247	0	5.5068	3.87021	3.32481	0.995086
chr1	128864102	128866434	1:128864102|128866434	.	-	exon	SNAP23	0.131605	0.0639586	0	43.4506	58.4132	54.2042	-0.708333
chr9	120823073	120834752	9:120823073|120834752	.	+	exon	FAM20B	0.309924	0.0397368	0.0301322	25.1656	20.5613	14.5668	0.84247
chr16	23573695	23576943	16:23573695|23576943	.	+	exon	EGFLAM	0.195625	0.0908589	0	0.074886	0.0145186	0	0.955705
chr13	162540260	162552422	13:162540260|162552422	.	-	exon	ARL6	0.979643	0.197992	0.0602644	4.61916	3.99271	4.21055	0.882854
chr17	39197685	39225969	17:39197685|39225969	.	+	exon	PHF20	0.316998	0.0625074	0	0	0.00531088	0.0145416	-0.881973
chr5	60302547	60309182	5:60302547|60309182	.	+	exon	LRP6	0.150269	0.0198684	0	0.116964	0.0409053	0.0238026	0.998685
chr15	123386771	123389330	15:123386771|123389330	.	-	exon	EPHA4	2.94685	0.36511	0.0301322	0	0	0	#DIV/0!
chr6	12081612	12085956	6:12081612|12085956	.	+	exon	ADAT1	0.157471	0.0738928	0	2.96814	3.47139	4.26363	-0.98665
chr14	75895155	75897301	14:75895155|75897301	.	-	exon	P4HA1	0.690641	0.335181	0.00930032	0	0	0	#DIV/0!
chr14	129034302	129036590	14:129034302|129036590	.	+	exon	FAM45A	0.187599	0.177588	0	0	0	0	#DIV/0!
chr13	189523366	189541330	13:189523366|189541330	.	-	exon	APP	0.142745	0.0540244	0.0150661	0.101201	0.0312722	0.0141569	0.993324
chr1	259379553	259385093	1:259379553|259385093	.	-	exon	BRINP1	0.128971	0	0	9.00476	0.0615067	0.261596	0.999808
chr12	50206420	50226240	12:50206420|50226240	.	-	exon	ANKFY1	0.230395	0.137851	0.0271208	0	0	0	#DIV/0!
chr13	158599501	158601951	13:158599501|158601951	.	+	exon	TOMM70	0.168109	0.120661	0.0301322	0	0	0	#DIV/0!
chr6	69106984	69124265	6:69106984|69124265	.	-	exon	RERE	2.2025	2.03113	0.310622	0.0561139	0.0463568	0.0855623	-0.948179
chr13	108816286	108820326	13:108816286|108820326	.	-	exon	PHC3	0.805315	0.347921	0.0150661	0.0742648	0.0139441	0.0148456	0.902223
chr14	134376834	134438668	14:134376834|134438668	.	-	exon	CTBP2	0.382901	0.219185	0.0150661	0.256579	0.0900154	0.19936	0.277812
chr3	53044456	53055099	3:53044456|53055099	.	+	exon	RNF149	0.142338	0.0312537	0.0301322	0.0147339	0	0	0.999962
chr13	117240823	117241978	13:117240823|117241978	.	+	exon	PIK3CA	0.243291	0.100793	0	9.29123	11.1101	13.2125	-0.990164
chr4	65233835	65235030	4:65233835|65235030	.	+	exon	NCOA2	0.274424	0.11363	0	21.7862	17.7	11.7165	0.978598
chr13	197148771	197154110	13:197148771|197154110	.	-	exon	GART	0.133434	0	0	0	0	0	#DIV/0!
chr1	146142261	146194348	1:146142261|146194348	.	-	exon	ATP9B	5.99622	2.07845	0.256124	0.102204	0.0140829	0.0375284	0.838844
chr6	20317779	20319063	6:20317779|20319063	.	-	exon	CNOT1	0.464709	0.360757	0.0753305	0.18195	0.0656768	0.171517	-0.18068
chr8	80596816	80598527	8:80596816|80598527	.	+	exon	NR3C2	0.0933975	0.194554	0.0301322	1.18503	0.9896	0.829812	0.327313
chr6	104058131	104060069	6:104058131|104060069	.	+	exon	METTL4	0.452167	0.20594	0	0.54928	0.313185	0.185793	0.992859
chr3	5123860	5128740	3:5123860|5128740	.	+	exon	PMS2	0.184965	0.0511221	0.0186006	0.0371098	0.0128085	0.0589692	-0.154324
chr8	29513969	29561547	8:29513969|29561547	.	+	exon	TBC1D1	1.21709	0.406522	0.0451983	0.201903	0.641551	0.905777	-0.997196
chr4	16054625	16056956	4:16054625|16056956	.	+	exon	ATAD2	0.324951	0.130596	0.0451983	15.9922	12.4505	9.55663	0.986723
chr15	101395763	101407822	15:101395763|101407822	.	+	exon	MOBKL3	0.119211	0	0	26.5006	33.2145	37.5898	-0.920109
chr14	134281823	134282673	14:134281823|134282673	.	+	exon	ZRANB1	1.31643	0.460323	0.0150661	0.0230358	0.0354689	0.0165266	0.163928
chr6	103511676	103514896	6:103511676|103514896	.	+	exon	MYOM1	0.0311325	0.286485	0.124063	2.79775	10.9715	7.46354	0.971942
chrX	101530588	101536227	X:101530588|101536227	.	+	exon	STAG2	0.0938258	0.141066	0.0487328	0.132784	0.181558	0.161336	0.424795
chr4	97566524	97595259	4:97566524|97595259	.	-	exon	SNX27	0.909769	0.281284	0	29.9169	33.5202	28.4339	0.0704821
chr2	81555541	81568052	2:81555541|81568052	.	-	exon	SIMC1	0.411776	0.137851	0.0150661	15.6174	12.6256	10.4823	0.99264
chr11	75989454	76014359	11:75989454|76014359	.	+	exon	MYO16	0.0995944	0.231613	0.0150661	0	0	0	#DIV/0!
chr10	42177769	42194913	10:42177769|42194913	.	+	exon_intron	ZEB1	0.86941	0.338434	0	0.0180783	0	0	0.922446
chr17	58621631	58672300	17:58621631|58672300	.	+	exon_intron	VAPB	0.196556	0.0794735	0.0301322	0.40858	0.445082	0.499818	-0.940841
chr9	114937099	114944875	9:114937099|114944875	.	+	exon	SUCO	0.395818	0.0496709	0.0451983	0	0	0.0108153	-0.509597
chr10	10038504	10073030	10:10038504|10073030	.	+	exon	MARK1	0.763492	0.23284	0.0150661	34.361	24.3593	23.5973	0.975173
chr13	194887835	194891052	13:194887835|194891052	.	-	exon	TIAM1	0.298889	0.0312537	0	1.74685	1.18404	1.96047	0.158116
chr2	73836406	73852681	2:73836406|73852681	.	-	exon	KDM4B	0.20501	0.0540244	0	0	0	0	#DIV/0!
chr9	124746022	124749248	9:124746022|124749248	.	+	exon	SMG7	0.221042	0.207391	0	0.135627	0.0830217	0.0938452	0.373395
chr13	206168639	206190153	13:206168639|206190153	.	+	exon	PKNOX1	0.326801	0.188974	0.0150661	2.03789	1.34203	1.44515	0.746473
chr1	208322288	208364542	1:208322288|208364542	.	+	exon	NFIB	0.322392	0.200359	0.105463	0.196988	0.0597741	0.0446261	0.935494
chr1	7594612	7598381	1:7594612|7598381	.	+	exon	TCP1	1.99217	1.02923	0.139129	35.4529	32.8193	31.5949	0.982909
chr1	213851887	213857584	1:213851887|213857584	.	+	exon	PTPRD	0.215649	0.0937612	0.0150661	0.033746	0	0.0155191	0.639295
chr18	44166842	44186515	18:44166842|44186515	.	-	exon	CREB5	0.680484	0.241391	0.0451983	0	0	0	#DIV/0!
chr5	53765685	53769647	5:53765685|53769647	.	-	exon	PLEKHA5	0.173878	0.0440902	0	2.07097	1.23606	0.652537	0.984682
chr15	100164717	100170857	15:100164717|100170857	.	-	exon	HECW2	0.351213	0.152577	0	0.142134	0.264094	0.13442	-0.0225209
chr5	98808700	98831312	5:98808700|98831312	.	-	exon	TMTC2	2.94856	0.543673	0.0693077	0.0105294	0	0	0.988127
chr14	136678729	136684752	14:136678729|136684752	.	+	exon	DOCK1	0.567491	0.308408	0.144895	26.6847	21.945	15.596	0.97731
chr8	112690688	112703724	8:112690688|112703724	.	-	exon	SEC24B	0.202377	0.11363	0.0150661	0.279612	0.169152	0.167097	0.858795
chr16	44128660	44129690	16:44128660|44129690	.	-	exon	TRIM23	0.294268	0.129144	0	11.0812	12.9104	12.5908	-0.81537
chr4	79987800	79990116	4:79987800|79990116	.	-	exon	SPIDR	2.18674	0.977982	0.210925	2.85274	1.83741	1.77789	0.940751
chr13	77255800	77289518	13:77255800|77289518	.	+	exon	PCCB	0.648368	0.622046	0.165727	22.1907	31.3542	36.6965	-0.81037
chr10	24770316	24781769	10:24770316|24781769	.	-	exon	KDM5B	0.874977	0.178815	0	76.1183	63.6528	45.7396	0.908075
chr8	46172648	46183679	8:46172648|46183679	.	+	exon	GRIA2	0.252047	0	0	10.8311	0.265228	0.538817	0.999742
chr18	12094561	12099905	18:12094561|12099905	.	+	exon	DGKI	0.67628	0.0511221	0	3.66117	0.640673	0.318655	0.99981
chr6	31388854	31404916	6:31388854|31404916	.	-	exon	FTO	3.75351	2.03076	0.534906	15.7579	14.4339	12.5305	0.989656
chr14	22804542	22805725	14:22804542|22805725	.	+	exon	POLE	0.21705	0.117194	0.0150661	1.70461	1.02317	0.592707	0.990755
chr15	112958594	112965950	15:112958594|112965950	.	-	exon	ACADL	0.216172	0.0397368	0	32.6986	67.443	96.7419	-0.955039
chr13	30512469	30555481	13:30512469|30555481	.	-	exon	SMARCC1	0.148086	0	0	19.9051	15.1903	8.69977	0.816867
chr7	68556416	68558279	7:68556416|68558279	.	+	exon	STRN3	0.0885066	0.0227707	0	44.607	49.6953	47.4032	-0.753912
chr1	163582925	163584738	1:163582925|163584738	.	-	exon	INTS14	0.0809297	0.0327049	0.0150661	0.0686371	0.0238853	0.0455299	0.720427
chr3	42011359	42012685	3:42011359|42012685	.	-	exon	IARS	1.99759	1.09296	0.286256	0.00658072	0	0.0266605	-0.699705
chr14	71603653	71605070	14:71603653|71605070	.	-	exon	DNA2	0.276158	0.191652	0	5.09102	2.49862	1.90217	0.843443
chr18	54336795	54349529	18:54336795|54349529	.	-	exon	CDK13	1.1823	0.491577	0.0903966	0	0	0	#DIV/0!
chr2	147821069	147826714	2:147821069|147826714	.	+	exon	TCERG1	0.155213	0.0709905	0.0150661	0.0457756	0	0	0.918097
chr18	9065917	9082725	18:9065917|9082725	.	+	exon	BRAF	0.242789	0.0625074	0.0150661	10.5852	8.69053	8.19354	1
chr16	26631927	26646919	16:26631927|26646919	.	-	exon	OXCT1	0.197883	0.215971	0.0602644	24.3306	49.157	76.4518	-0.823826
chr6	150916177	151023867	6:150916177|151023867	.	-	exon	NFIA	0.57263	0.171881	0	0.349923	0.13328	0.259139	0.610887
chr18	33732361	33736560	18:33732361|33736560	.	+	exon	DOCK4	0.373014	0.00993419	0.0301322	5.58206	4.60996	4.98162	0.943076
chr7	96543074	96555754	7:96543074|96555754	.	+	exon	PSEN1	0.402999	0.345904	0.0903966	0	0	0	#DIV/0!
chrX	109674560	109745549	X:109674560|109745549	.	-	exon	GPC3	0.254754	0.0540244	0.0451983	0.0137963	0	0	0.999307
chr7	55158788	55160839	7:55158788|55160839	.	+	exon	TICRR	0.150322	0.0198684	0	2.52737	1.35352	0.928002	0.99052
chr6	51226510	51226836	6:51226510|51226836	.	+	exon	CEACAM16	0.0546881	0.246339	0.0996969	0.1189	0.0317699	0.126253	-0.956364
chr10	8950586	8978128	10:8950586|8978128	.	+	exon	LYPLAL1	0.368625	0.141981	0.120529	4.98556	5.30038	4.7308	0.0173022
chr7	68399950	68402796	7:68399950|68402796	.	+	exon	HECTD1	0.11294	0.105147	0.0150661	0	0	0	#DIV/0!
chr1	165562758	165630713	1:165562758|165630713	.	+	exon	MAP2K5	0.210705	0.0496709	0	0.099261	0.0395621	0.0792945	0.589864
chr13	39412846	39420490	13:39412846|39420490	.	-	exon	ARF4	0.392234	0.0654098	0.0186006	149.693	138.1	103.98	0.774069
chr2	27962402	27976384	2:27962402|27976384	.	-	exon	QSER1	0.346751	0.0397368	0	0.0477156	0.0402202	0.0270088	0.838237
chr5	16309169	16322891	5:16309169|16322891	.	+	exon	LARP4	0.402369	0.100793	0.0451983	10.676	12.3199	12.0476	-0.955249
chrX	46871978	46878238	X:46871978|46878238	.	-	exon	FAM120C	1.76038	0.846753	0.0753305	0	0	0	#DIV/0!
chr5	52443950	52452918	5:52443950|52452918	.	-	exon	PDE3A	0.163668	0.0426391	0	18.9654	11.039	7.47867	0.998555
chr2	16373975	16389509	2:16373975|16389509	.	+	exon	PHF21A	41.7606	18.0111	2.55661	0.508104	0.37705	0.378831	0.915563
chr7	51782208	51798842	7:51782208|51798842	.	+	exon	HDGFL3	0.689594	0.477825	0.0602644	0	0	0	#DIV/0!
chr5	7326333	7331026	5:7326333|7331026	.	-	exon	EP300	0.298514	0.277592	0.00930032	0.00360596	0	0	0.555119
chr10	7633349	7689038	10:7633349|7689038	.	-	exon	GPATCH2	0.273996	0.0896316	0.0150661	7.65798	7.59715	5.96746	0.743854
chr3	98047438	98059798	3:98047438|98059798	.	-	exon	EML4	0.400667	0.129368	0	0	0	0	#DIV/0!
chr14	89065561	89075561	14:89065561|89075561	.	+	exon	MAPK8	0.786931	0.134949	0.0150661	13.1833	10.1376	9.35461	0.998752
chr1	76649382	76727151	1:76649382|76727151	.	-	exon	CDK19	0.47126	0.251481	0.0336667	15.1683	9.0045	8.62573	0.89183
chr4	97796454	97797983	4:97796454|97797983	.	+	exon	POGZ	1.21095	0.409863	0.129829	0.131049	0.107939	0.112149	0.911421
chr6	109131969	109171834	6:109131969|109171834	.	-	exon	OSBPL1A	0.597074	0.21152	0.0451983	2.71058	3.73648	2.28387	0.0643045
chr14	62667130	62701927	14:62667130|62701927	.	-	exon	FAM13C	0.199744	0.237193	0.0903966	0	0	0	#DIV/0!
chr5	85285642	85287681	5:85285642|85287681	.	-	exon	SLC25A3	0.911995	0.968194	0.0451983	2.56899	1.60433	2.67175	-0.617292
chr6	31835306	31849452	6:31835306|31849452	.	-	exon	CHD9	1.23164	0.181815	0.0451983	0	0	0	#DIV/0!
chr16	39711209	39731561	16:39711209|39731561	.	-	exon	ERCC8	0.133862	0	0.0301322	0	0	0	#DIV/0!
chr9	46471871	46488853	9:46471871|46488853	.	+	exon	CBL	0.124958	0.105147	0	0.00733038	0.0058545	0.0144877	-0.95278
chr13	26685774	26686462	13:26685774|26686462	.	+	exon	SNRK	0.266773	0.158947	0.0150661	0	0	0	#DIV/0!
chr11	1341589	1376231	11:1341589|1376231	.	-	exon	ZDHHC20	0.363232	0.139079	0.0301322	0.104438	0.0822577	0.0726588	0.999619
chr2	65247848	65248843	2:65247848|65248843	.	-	exon	CC2D1A	0.0809297	0.0440902	0.0451983	0.140945	0.0472651	0.0756454	0.962849
chr3	4729570	4731375	3:4729570|4731375	.	+	exon	KDELR2	0.115198	0.0724416	0.0602644	175.461	177.79	128.493	0.639894
chr15	54027500	54037592	15:54027500|54037592	.	-	exon	WRN	0.432249	0.105147	0.0451983	6.0056	3.89143	3.76647	0.995519
chr2	42933467	42988525	2:42933467|42988525	.	+	exon	SOX6	0.062265	0.0298026	0	0.0167288	0.0183586	0.0300073	-0.906663
chr13	202026047	202027140	13:202026047|202027140	.	-	exon	ERG	0.165423	0.105147	0	0	0.0235869	0.0157733	-0.531764
chr3	103726106	103727478	3:103726106|103727478	.	-	exon	CRIM1	0.143623	0.0668609	0	0.340878	0.461897	0.496349	-0.963435
chr1	16307508	16307993	1:16307508|16307993	.	+	exon	LATS1	0.568797	0.543546	0.0996969	0.474073	0.665665	0.733461	-0.735356
chr4	93744902	93747422	4:93744902|93747422	.	+	exon	CCT3	1.11361	0.345904	0.105463	212.104	219.486	197.467	0.406237
chr13	200731731	200749144	13:200731731|200749144	.	+	exon	TTC3	1.84491	0.398127	0.0150661	0.629108	0.352003	0.35012	0.981256
chr8	39008497	39032833	8:39008497|39032833	.	+	exon	DCUN1D4	1.2988	0.266996	0.0602644	0.0165346	0.0113041	0.0094815	0.995479
chr7	37769606	37772857	7:37769606|37772857	.	+	exon	UBR2	0.0609379	0.0426391	0.0544986	14.4068	14.8374	14.4111	-0.940896
chr15	74459701	74574354	15:74459701|74574354	.	-	exon	STK39	0.062265	0.00993419	0	23.2299	16.8102	7.95776	0.89325
chr4	67653810	67657468	4:67653810|67657468	.	-	exon	CSPP1	0.230824	0.0410613	0	0.0358255	0.0543295	0.051397	-0.950647
chr13	132302321	132326005	13:132302321|132326005	.	-	exon	ACAP2	0.111184	0.0397368	0	10.2868	7.9939	6.88861	0.999356
chr17	37831734	37841896	17:37831734|37841896	.	+	exon	ITCH	0.180075	0.0867293	0	0	0	0	#DIV/0!
chr1	219010541	219028462	1:219010541|219028462	.	+	exon	PUM3	1.73651	0.416233	0.105463	14.6195	13.5017	13.0329	0.993814
chr1	36964151	36972437	1:36964151|36972437	.	-	exon	TRMT11	0.334003	0.264191	0.0394325	4.46009	4.91387	4.537	0.135406
chr11	15829857	15840297	11:15829857|15840297	.	+	exon	NEK5	0.420627	0.350034	0.0150661	0.637421	0.612393	0.228714	0.994067
chr16	44484459	44497468	16:44484459|44497468	.	+	exon	ERBIN	0.261935	0.100793	0.0301322	0.221047	0.0816563	0.11002	0.879654
chr4	85032415	85040050	4:85032415|85040050	.	+	exon	ALDH9A1	0.134312	0.0639586	0.00930032	71.6775	77.3559	86.8807	-0.976461
chr5	101561359	101579825	5:101561359|101579825	.	+	exon	PPP1R12A	0.090262	0	0	0.306581	0.295742	0.245431	0.636896
chr15	69042226	69046083	15:69042226|69046083	.	+	exon	GCA	0.269459	0.0794735	0.0602644	5.27631	7.00644	6.38171	-0.901441
chr12	59320434	59323398	12:59320434|59323398	.	+	exon	NCOR1	0.364226	2.67662	0.259658	0	0.00616272	0.0147575	-0.132747
chr15	16192020	16197963	15:16192020|16197963	.	-	exon	UBXN4	0.162737	0.122113	0	0	0	0	#DIV/0!
chr1	166036953	166037819	1:166036953|166037819	.	+	exon	PIAS1	0.0942752	0.0298026	0.0451983	10.8275	13.6481	12.0666	-0.934868
chr15	77226317	77283482	15:77226317|77283482	.	-	exon	TLK1	0.258371	0.133498	0.0150661	0.0108359	0	0	0.873566
chr8	131029970	131051514	8:131029970|131051514	.	-	exon	PKD2	0.436156	0.141981	0.0150661	0	0	0	#DIV/0!
chr2	36775369	36798302	2:36775369|36798302	.	-	exon	GAS2	0.0715973	0.00993419	0	0.151145	0.174718	0.131691	0.0731297
chr17	52363300	52373971	17:52363300|52373971	.	-	exon	DPM1	0.277464	0.0894077	0	7.40308	9.21928	9.30983	-0.96132
chr7	80250621	80252396	7:80250621|80252396	.	+	exon	SLC12A6	0.326278	0.208589	0	9.73321	9.65375	6.57461	0.942067
chr13	22809779	22820144	13:22809779|22820144	.	+	exon	CTDSPL	0.177013	0	0	0	0	0	#DIV/0!
chr16	53031114	53117260	16:53031114|53117260	.	-	exon_intron	RANBP17	0.847186	0.0411879	0	4.91952	3.71932	3.16936	0.963992
chr11	376042	381363	11:376042|381363	.	+	exon	PARP4	0.198311	0.224581	0.0301322	0	0	0	#DIV/0!
chr1	60882053	60883394	1:60882053|60883394	.	-	exon	EPHA7	1.4254	0.0298026	0.0150661	1.39021	0.269382	0.133495	0.995991
chr1	108482616	108486823	1:108482616|108486823	.	-	exon	USP3	1.77982	0.993243	0.346896	8.87317	8.54434	6.63187	0.903138
chr3	11750368	11782001	3:11750368|11782001	.	+	exon	GTF2I	0.0969613	0.0113853	0	0.683893	0.374182	0.593031	0.648318
chr16	22246390	22258377	16:22246390|22258377	.	+	exon	NIPBL	0.180952	0.0298026	0.0301322	0.308848	0.263706	0.344669	0.0682084
chr2	18980330	18982921	2:18980330|18982921	.	-	exon	API5	0.719294	0.245676	0.0753305	0	0	0	#DIV/0!
chr9	56834108	56845084	9:56834108|56845084	.	+	exon	APLP2	0.53437	0.586312	0.0602644	2.03466	5.50094	7.38828	-0.709528
chr2	88358554	88360045	2:88358554|88360045	.	+	exon	PAPD4	0.219609	0.20181	0.0394325	0	0	0.0120522	-0.995975
chr12	43070860	43074243	12:43070860|43074243	.	+	exon	UTP6	0.261507	0.156015	0	7.04349	5.94635	4.76591	0.995955
chr1	115553445	115579538	1:115553445|115579538	.	-	exon	TEX9	1.10112	0.706973	0.0753305	3.2094	3.59795	2.49259	0.73542
chr18	18273088	18276491	18:18273088|18276491	.	+	exon	COPG2	0.159602	0.0198684	0	0	0	0	#DIV/0!
chr17	8529782	8530635	17:8529782|8530635	.	+	exon	FAT1	0.565588	0.150688	0.0150661	0	0	0	#DIV/0!
chr11	1429036	1429890	11:1429036|1429890	.	-	exon	MICU2	0.116953	0.117983	0.0150661	1.37396	0.768171	1.10303	-0.0695069
chr4	17596492	17597118	4:17596492|17597118	.	+	exon	SHAS2	0.634626	0.757121	0.0451983	17.1011	13.2811	6.74028	0.860399
chr15	74459701	74574354	15:74459701|74574354	.	-	exon	STK39	0.062265	0.00993419	0	23.2299	16.8102	7.95776	0.89325
chr2	89359613	89384364	2:89359613|89384364	.	+	exon	MSH3	0.273847	0.271349	0.0150661	4.35967	4.54621	5.18077	-0.978027
chr12	37636936	37657745	12:37636936|37657745	.	+	exon	APPBP2	0.880244	0.324458	0.0150661	42.2425	39.181	29.2495	0.896385
chr15	74459701	74574354	15:74459701|74574354	.	-	exon	STK39	0.062265	0.00993419	0	23.2299	16.8102	7.95776	0.89325
chr3	126946689	126961596	3:126946689|126961596	.	-	exon	ASAP2	0.11294	0.0198684	0	33.3833	21.9476	23.9415	0.94622
chr9	2038535	2055979	9:2038535|2055979	.	-	exon	PPFIBP2	1.35671	1.85832	0.259401	0.414761	0.443136	1.02713	-0.938415
chr2	127051486	127061723	2:127051486|127061723	.	+	exon	CSNK1G3	0.360599	0.120661	0	0.0285052	0.0246915	0	0.831631
chr8	109356651	109359872	8:109356651|109359872	.	-	exon	ANK2	0.0862488	0.194301	0.0429671	0.0305731	0.0199994	0.0251772	-0.684518
chr14	29674052	29684479	14:29674052|29684479	.	+	exon	MPHOSPH9	0.272991	0.09231	0	0.679107	0.891435	0.973309	-0.997832
chr4	71004601	71013275	4:71004601|71013275	.	+	exon	GGH	0.0809297	0.0995658	0	9.82845	9.05769	7.69207	0.857108
chr3	117885521	117900196	3:117885521|117900196	.	+	exon	PUM2	0.325131	0.0625074	0.0301322	0.939373	0.604389	0.478861	0.986159
chr7	4574943	4584896	7:4574943|4584896	.	+	exon_intron	RREB1	1.53987	1.16307	0.256124	0	0	0	#DIV/0!
chr5	67679713	67688990	5:67679713|67688990	.	-	exon	KDM5A	0.304605	0.0327049	0	19.0077	17.2973	15.7613	0.923132
chr3	111577728	111588265	3:111577728|111588265	.	-	exon	ZNF512	0.186774	0.0455414	0	0	0	0	#DIV/0!
chr13	19228140	19251022	13:19228140|19251022	.	-	exon	UBP1	0.399234	0.335055	0.0243664	0.0814361	0.0273548	0.056949	0.106082
chr18	693027	703912	18:693027|703912	.	+	exon	NCAPG2	0.183712	0	0	0.248679	0.193618	0.236164	0.675861
chr13	12542442	12548099	13:12542442|12548099	.	-	exon	TOP2B	0.149392	0.0809247	0	0	0	0	#DIV/0!
chr14	58280692	58287883	14:58280692|58287883	.	+	exon	SIPA1L2	0.173	0.0496709	0	14.9968	22.9953	19.1921	-0.712415
chr11	25916375	25924059	11:25916375|25924059	.	+	exon	SUGT1	0.0791743	0	0	0	0	0	#DIV/0!
chr16	64200028	64201782	16:64200028|64201782	.	-	exon	UBLCP1	0.124081	0.0327049	0	0.488198	0.340981	0.435374	0.587932
chr4	90154266	90175000	4:90154266|90175000	.	+	exon	COPA	0.300184	0.0312537	0.0301322	131.487	122.628	92.5007	0.678467
chr6	70383718	70407992	6:70383718|70407992	.	+	exon	UBE4B	0.224103	0.0695393	0.00930032	35.7707	35.834	31.2612	0.708119
chr18	1614773	1615577	18:1614773|1615577	.	-	exon	UBE3C	0.187652	0.0113853	0	0	0	0	#DIV/0!
chrX	7964438	7967642	X:7964438|7967642	.	-	exon	ARHGAP6	0.389955	0.200359	0.103231	0	0	0	#DIV/0!
chr13	28871682	28873176	13:28871682|28873176	.	+	exon	SACM1L	0.304208	0.125677	0.00930032	20.0729	18.9532	17.6367	0.985973
chr6	109131969	109171834	6:109131969|109171834	.	-	exon	OSBPL1A	0.597074	0.21152	0.0451983	2.71058	3.73648	2.28387	0.0643045
chr9	23192217	23199299	9:23192217|23199299	.	-	exon	CHORDC1	0.285961	0.211744	0.0301322	17.6584	15.8858	16.0616	0.65885
chr9	118014576	118041744	9:118014576|118041744	.	-	exon	RFWD2	3.4434	2.25579	0.413854	0.588066	0.466505	0.490673	0.670021
chr13	122190540	122191051	13:122190540|122191051	.	+	exon	PSMD2	0.401994	0.139079	0.0429671	0.0145705	0	0.00556805	0.79616
chr8	75551863	75561015	8:75551863|75561015	.	-	exon	TMEM131L	0.461187	0.531313	0.0394325	11.9772	25.4625	17.3593	0.245606
chr10	31658426	31666145	10:31658426|31666145	.	+	exon	FRMD3	0.372617	0.224357	0	15.1496	13.1762	12.1171	0.958327
chr9	131469573	131475251	9:131469573|131475251	.	+	exon	LPGAT1	0.18321	0.0767951	0	0.0148018	0.0149962	0.0545959	-0.818254
chr1	97447508	97451864	1:97447508|97451864	.	-	exon	SMAD2	0.675445	0.477289	0.0602644	0	0	0	#DIV/0!
chr11	65359974	65375023	11:65359974|65375023	.	-	exon	UGGT2	0.281551	0.1095	0	18.852	12.4449	9.36034	0.99742
chr1	204028924	204033908	1:204028924|204033908	.	-	exon	ADAMTSL1	0.636831	0.202093	0	25.58	22.6738	16.0081	0.908606
chr3	4288138	4290175	3:4288138|4290175	.	-	exon	RNF216	0.10273	0.0867293	0	0.416748	0.166214	0.338654	-0.0687841
chr18	8309907	8320935	18:8309907|8320935	.	-	exon	AGK	0.174755	0.1095	0.0150661	0	0	0	#DIV/0!
chr1	128405780	128409218	1:128405780|128409218	.	+	exon	UBR1	0.0885066	0.00993419	0	15.9901	12.9461	8.80868	0.8734
chr12	37636936	37657745	12:37636936|37657745	.	+	exon	APPBP2	0.880244	0.324458	0.0150661	42.2425	39.181	29.2495	0.896385
chr15	44992726	44997594	15:44992726|44997594	.	+	exon	TRAPPC11	0.221438	0.133498	0	10.4491	10.1422	10.9824	-0.714676
chr3	501359	506331	3:501359|506331	.	+	exon	SUN1	0.402317	0.26608	0.105463	0.940073	0.945281	1.73788	-0.891322
chr12	25142004	25145161	12:25142004|25145161	.	-	exon_intron	SNF8	0.0893843	0.00993419	0	0.00661092	0	0	0.994847
chr9	107013595	107035544	9:107013595|107035544	.	-	exon	COG5	0.635525	0.09231	0.0451983	10.6811	11.4501	9.9263	0.0664336
chr1	608276	619011	1:608276|619011	.	+	exon	WDR27	0.676846	0.2078	0.0394325	4.20998	3.10982	3.75136	0.63946
chr15	130848034	130856845	15:130848034|130856845	.	-	exon	TRIP12	0.761308	0.702464	0.193628	0.07475	0.0698196	0.0487845	0.996361
chr17	29155959	29169899	17:29155959|29169899	.	+	exon	XRN2	0.132535	0.177588	0.0150661	0.0451802	0.09858	0.246257	-0.86228
chr10	20455784	20481282	10:20455784|20481282	.	-	exon	DENND1B	0.548324	0.257568	0.0451983	4.67952	4.74278	4.75837	-0.969866
chr7	117563656	117571020	7:117563656|117571020	.	-	exon	ATG2B	0.308544	0.0709905	0	11.5422	10.9776	11.4256	0.478542
chr3	26750929	26751512	3:26750929|26751512	.	+	exon	SMG1	0.577701	0.503147	0.121832	18.9519	14.3309	8.89865	0.947968
chr9	10684937	10701055	9:10684937|10701055	.	+	exon	EMSY	0.314333	0.0596051	0	0.438471	0.315279	0.377316	0.760184
chr13	31854941	31860323	13:31854941|31860323	.	-	exon	USP4	0.205439	0.00993419	0	18.6908	21.7765	21.0749	-0.966002
chr12	59042473	59043128	12:59042473|59043128	.	+	exon	ZNF287	0.103608	0.00993419	0	6.87351	5.05174	4.11201	0.967855
chr8	55749265	55755369	8:55749265|55755369	.	+	exon	SRP72	0.090262	0.0709905	0.0150661	0.0349624	0	0	0.698196
chr5	103025477	103049158	5:103025477|103049158	.	-	exon	NAV3	0.580689	0.21152	0	0.0718678	0.0331049	0.0447932	0.786027
chr16	18485399	18501664	16:18485399|18501664	.	-	exon_intron	MTMR12	0.133862	0.109276	0.0150661	0	0	0	#DIV/0!
chr5	2619764	2692132	5:2619764|2692132	.	-	exon	TBC1D22A	0.526397	0.454518	0.0451983	0	0	0	#DIV/0!
chr13	140332549	140347934	13:140332549|140347934	.	+	exon	GSK3B	0.541551	0.275703	0.0903966	47.4195	44.2012	31.2867	0.906148
chr5	16534128	16540801	5:16534128|16540801	.	+	exon	DIP2B	0.234334	0	0	0	0	0	#DIV/0!
chr8	97189071	97189608	8:97189071|97189608	.	-	exon	INTU	0.148514	0.101017	0	4.76947	1.70634	1.48335	0.785077
chr5	3717600	3739361	5:3717600|3739361	.	-	exon	ATXN10	6.63419	2.52669	0.202928	175.158	185.698	185.733	-0.93521
chr14	112014287	112021682	14:112014287|112021682	.	+	exon	SLF2	0.270786	0.169105	0	0	0	0	#DIV/0!
chr1	53419653	53422321	1:53419653|53422321	.	-	exon	CEP162	0.27297	0.109276	0.0150661	4.97515	3.59126	3.01558	0.996845
chr9	118014576	118041744	9:118014576|118041744	.	-	exon	RFWD2	3.4434	2.25579	0.413854	0.588066	0.466505	0.490673	0.670021
chr12	15573036	15633473	12:15573036|15633473	.	-	exon	TANC2	0.169886	0.0227707	0	0.0394332	0.0472047	0.0128468	0.416872
chr10	42468077	42490463	10:42468077|42490463	.	-	exon	ARHGAP12	2.2498	0.958425	0.195859	0.152108	0.137428	0.110204	0.949642
chr8	12779730	12782867	8:12779730|12782867	.	+	exon	NCAPG	0.375805	0.0312537	0	11.19	6.23851	5.63434	0.999706
chr7	62714874	62737351	7:62714874|62737351	.	-	exon	MIPOL1	0.73099	0.230161	0.0150661	3.75533	2.64877	2.54474	0.976002
chr11	4104218	4118265	11:4104218|4118265	.	+	exon	CDK8	2.26661	0.657526	0.078865	0	0	0	#DIV/0!
chr9	80740914	80762014	9:80740914|80762014	.	+	exon	PHF14	0.247712	0.0709905	0	4.96317	3.13099	2.28288	0.999464
chr6	31774038	31776835	6:31774038|31776835	.	-	exon	RBL2	0.062265	0.0213195	0	19.6439	24.2659	21.9684	-0.649542
chr10	25521774	25569802	10:25521774|25569802	.	+	exon	CDC14B	0.232954	0.0888428	0	10.3053	7.67544	7.99714	0.877663
chr1	31980772	31984604	1:31980772|31984604	.	+	exon	MED23	0.136046	0.00993419	0	0.226835	0.126028	0.186494	0.762328
chr14	6745390	6754347	14:6745390|6754347	.	+	exon	PPP3CC	0.351716	0.106598	0	3.00332	2.93915	3.0052	0.19728
chr13	133302378	133312344	13:133302378|133312344	.	-	exon	PAK2	0.527809	0.208842	0.105463	0.847329	0.740386	0.53221	0.891574
chr6	155709580	155724087	6:155709580|155724087	.	-	exon	PRKAA2	3.17528	2.7505	0.566746	0	0	0	#DIV/0!
chr1	163469286	163481032	1:163469286|163481032	.	-	exon	DPP8	0.10273	0.0411879	0	0.258834	0.144618	0.167802	0.82369
chr5	22580095	22582673	5:22580095|22582673	.	-	exon	R3HDM2	0.275656	0.123311	0	0.352875	0.881571	2.08842	-0.960328
chr8	114275986	114285079	8:114275986|114285079	.	+	exon	PAPSS1	0.481063	0.287088	0.0451983	84.1698	58.4941	43.0528	0.978833
chr13	206168639	206190153	13:206168639|206190153	.	+	exon	PKNOX1	0.326801	0.188974	0.0150661	2.03789	1.34203	1.44515	0.746473
chr3	125935450	125943717	3:125935450|125943717	.	+	exon	NOL10	0.143195	0.0525733	0.0301322	21.0581	23.8796	21.8568	-0.575489
chr12	37636936	37657745	12:37636936|37657745	.	+	exon	APPBP2	0.880244	0.324458	0.0150661	42.2425	39.181	29.2495	0.896385
chr8	125092162	125121806	8:125092162|125121806	.	-	exon	PDLIM5	0.531759	0.207391	0.0301322	6.53608	5.72699	3.85155	0.923702
chr4	90154266	90175000	4:90154266|90175000	.	+	exon	COPA	0.300184	0.0312537	0.0301322	131.487	122.628	92.5007	0.678467
chr2	136907206	136933834	2:136907206|136933834	.	+	exon	SEC24A	0.220989	0.0198684	0	0.215453	0.217616	0.128704	0.551049
chr1	253509263	253516759	1:253509263|253516759	.	+	exon	SNX30	0.239278	0.139079	0	25.7817	20.2988	12.236	0.999872
chr8	31054732	31061764	8:31054732|31061764	.	-	exon	PDS5A	0.18459	0.0198684	0	0.0874363	0.0325646	0.104892	0.19086
chr8	33016128	33023054	8:33016128|33023054	.	+	exon	TMEM33	0.182279	0.105147	0.0301322	22.9686	21.2752	19.7182	0.999869
chr6	88999540	89002108	6:88999540|89002108	.	+	exon	RBBP4	1.45221	0.510218	0	196.208	185.733	163.926	0.932341
chr7	94829992	94879720	7:94829992|94879720	.	+	exon	SIPA1L1	0.0942752	0.0397368	0	13.5845	16.1785	10.3813	0.473971
chr1	141657499	141662713	1:141657499|141662713	.	+	exon	ATP10A	0.0969613	0.0198684	0	0	0	0	#DIV/0!
chr13	23319029	23322097	13:23319029|23322097	.	+	exon	EXOG	0.635483	0.327828	0.129829	1.54777	2.09299	2.45504	-0.999964
chr10	46538292	46548424	10:46538292|46548424	.	+	exon	FAM171A1	0.369952	0.129368	0.0602644	0.00784055	0.0218105	0.0207963	-0.961242
chr14	46957994	46985309	14:46957994|46985309	.	+	exon	MTMR3	0.173449	0.140403	0	0.515798	0.478129	0.604431	-0.889245
chr12	14825380	14842641	12:14825380|14842641	.	+	exon	TEX2	0.317374	0.0198684	0	0	0.0146678	0	-0.450825
chr15	16813274	16814482	15:16813274|16814482	.	-	exon	RAB3GAP1	0.24327	0.0198684	0.00930032	0.0105507	0	0.0326824	-0.239449
chr8	82654479	82654959	8:82654479|82654959	.	+	exon	ZNF827	0.426353	0.305915	0.0394325	0.216775	0.0634545	0.124891	0.41067
chr9	19883798	19913189	9:19883798|19913189	.	-	exon	PICALM	1.67181	1.04812	0.175027	1.43116	1.83577	1.76142	-0.701725
chr1	110043814	110045873	1:110043814|110045873	.	+	exon	VPS13C	0.219159	0.0496709	0	7.68651	9.3398	6.88612	0.0197934
chr6	32578261	32582576	6:32578261|32582576	.	+	exon	TOX3	0.940198	0.0511221	0	10.3391	3.44413	1.3836	0.985055
chr18	40507148	40517359	18:40507148|40517359	.	-	exon	FKBP9	0.571557	0.20181	0.0301322	306.562	414.381	277.252	-0.00379224
chr11	1341589	1376231	11:1341589|1376231	.	-	exon	ZDHHC20	0.363232	0.139079	0.0301322	0.104438	0.0822577	0.0726588	0.999619
chr8	87488517	87498301	8:87488517|87498301	.	+	exon	SETD7	0.0649511	0.164752	0.0243664	0.937212	1.5847	0.679985	0.999986
chr12	36391790	36392716	12:36391790|36392716	.	+	exon	MED13	0.180598	0.1364	0	0	0	0	#DIV/0!
chr13	123440897	123445668	13:123440897|123445668	.	+	exon	SENP2	0.393989	0.0511221	0.0301322	0	0	0	#DIV/0!
chr8	73837182	73853347	8:73837182|73853347	.	+	exon	FRAS1	0.141011	0.166203	0.0301322	26.6725	12.4869	18.6642	-0.100332
chr13	202874107	202875571	13:202874107|202875571	.	-	exon	BRWD1	0.516991	0.42494	0.0301322	7.10073	7.15012	7.87722	-0.992559
chr4	97651178	97653474	4:97651178|97653474	.	-	exon	TUFT1	0.0885066	0.0105965	0	10.406	7.57627	3.42413	0.866486
chr15	56502940	56520557	15:56502940|56520557	.	+	exon	HERC2	0.108927	0.0312537	0	0	0	0	#DIV/0!
chr1	127195769	127207695	1:127195769|127207695	.	-	exon	CASC4	0.420659	0.311086	0.0602644	23.5034	26.3538	19.7772	0.733098
chr6	69106984	69124265	6:69106984|69124265	.	-	exon	RERE	2.2025	2.03113	0.310622	0.0561139	0.0463568	0.0855623	-0.948179
chr17	39197685	39225969	17:39197685|39225969	.	+	exon	PHF20	0.316998	0.0625074	0	0	0.00531088	0.0145416	-0.881973
chr13	5387101	5393008	13:5387101|5393008	.	-	exon_intron	SATB1	0.306735	0.0794735	0	0	0	0	#DIV/0!
chr4	93744902	93747422	4:93744902|93747422	.	+	exon	CCT3	1.11361	0.345904	0.105463	212.104	219.486	197.467	0.406237
chr17	57591316	57598523	17:57591316|57598523	.	-	exon	BMP7	0.162288	0.106598	0	36.7519	19.0471	14.0217	0.881987
chr9	8707786	8709627	9:8707786|8709627	.	-	exon	PGM2L1	0.619742	0.1364	0	12.6099	7.04078	6.49906	0.991454
chr9	36537603	36540781	9:36537603|36540781	.	+	exon	ACAT1	0.386016	0.363435	0.157996	53.4422	72.0684	123.708	-0.985799
chr7	86044906	86058691	7:86044906|86058691	.	-	exon	CHD2	0.334431	0.0397368	0.0451983	0.0556339	0.0247455	0.0314407	0.981757
chr13	65289860	65330679	13:65289860|65330679	.	-	exon	RAD18	0.222797	0.13082	0.0186006	9.3551	7.54417	6.08039	0.993011
chr2	143608419	143611137	2:143608419|143611137	.	-	exon	GNPDA1	0.205888	0.0455414	0.0301322	0.155643	0.225438	0.301292	-0.892306
chr1	221674329	221675520	1:221674329|221675520	.	+	exon	PGM5	0.425582	0.397913	0	0	0	0	#DIV/0!
chr2	77921662	77927239	2:77921662|77927239	.	+	exon	MIER2	0.778487	0.216536	0.0451983	1.47787	1.19189	1.89048	-0.323576
chr13	132302321	132326005	13:132302321|132326005	.	-	exon	ACAP2	0.111184	0.0397368	0	10.2868	7.9939	6.88861	0.999356
chr14	29110337	29112130	14:29110337|29112130	.	-	exon	DNAH10	0.0849429	0.0397368	0.0150661	5.28146	2.81108	2.8489	0.932729
chr3	9726079	9732938	3:9726079|9732938	.	+	exon	PRKRIP1	0.193923	0.0908589	0.0150661	0	0	0.0800848	-0.818843
chr13	158234285	158246790	13:158234285|158246790	.	+	exon	ABI3BP	0.0133455	0.0213195	0.0243664	0.0961008	0.0370806	0.0124696	-0.999812
chr12	47863875	47864637	12:47863875|47864637	.	-	exon	PRPF8	0.350367	0.0525733	0	0	0.00436554	0	-0.374654
chr15	72490893	72495976	15:72490893|72495976	.	-	exon	TTC21B	0.162309	0.0709905	0.0451983	12.5381	9.83102	8.58171	0.994715
chr6	120440185	120447406	6:120440185|120447406	.	+	exon	FHOD3	0.153405	0.150688	0.0150661	0.0669807	0	0.0268521	0.130742
chr15	130848034	130856845	15:130848034|130856845	.	-	exon	TRIP12	0.761308	0.702464	0.193628	0.07475	0.0698196	0.0487845	0.996361
chr15	91512801	91514202	15:91512801|91514202	.	+	exon	ZC3H15	0.153833	0.0312537	0	56.6313	58.7617	54.5232	0.189209
chr14	29110337	29112130	14:29110337|29112130	.	-	exon	DNAH10	0.0849429	0.0397368	0.0150661	5.28146	2.81108	2.8489	0.932729
chr13	133225592	133229104	13:133225592|133229104	.	-	exon	SENP5	0.858539	0.511095	0.180793	12.7675	11.9942	10.0677	0.967312
chr14	46957994	46985309	14:46957994|46985309	.	+	exon	MTMR3	0.173449	0.140403	0	0.515798	0.478129	0.604431	-0.889245
chr14	54678768	54680774	14:54678768|54680774	.	-	exon	ACTN2	0.0840652	0.288539	0.0753305	1.11141	1.03388	2.33356	-0.575326
chr3	113259005	113309553	3:113259005|113309553	.	+	exon	DTNB	0.0707196	0	0	1.33166	0.415927	0.760919	0.92784
chr5	51444401	51448377	5:51444401|51448377	.	-	exon	CMAS	0.708878	0.196415	0.0150661	0	0.00686468	0	-0.265636
chr7	68399950	68402796	7:68399950|68402796	.	+	exon	HECTD1	0.11294	0.105147	0.0150661	0	0	0	#DIV/0!
chr6	88545416	88546792	6:88545416|88546792	.	+	exon	KHDRBS1	0.270411	0.131258	0	7.73761	5.66671	5.49543	0.905572
chr6	100503885	100515441	6:100503885|100515441	.	-	exon	ARHGAP28	0.624342	0.110951	0	0.0319339	0	0	0.986033
chr2	24996467	25058523	2:24996467|25058523	.	-	exon	LDLRAD3	0.692751	0.455969	0.0301322	0.0682462	0.020013	0	0.921988
chr16	23735576	23745763	16:23735576|23745763	.	-	exon	LIFR	4.94994	3.28387	0.572512	0.0102944	0.00436734	0.0239163	-0.773321
chr8	29513969	29561547	8:29513969|29561547	.	+	exon	TBC1D1	1.21709	0.406522	0.0451983	0.201903	0.641551	0.905777	-0.997196
chr9	31978940	31982933	9:31978940|31982933	.	+	exon	ARHGAP42	0.244095	0	0	3.67637	2.12762	0.995025	0.907194
chr15	54405977	54424166	15:54405977|54424166	.	+	exon	GSR	0.152976	0.176137	0	27.3953	28.4636	23.2457	0.997283
chr15	67230501	67286017	15:67230501|67286017	.	-	exon	RBMS1	0.48239	0.112178	0.0301322	1.87202	0.709361	1.08155	0.882382
chr3	77360559	77378404	3:77360559|77378404	.	-	exon	AFTPH	0.122325	0.0213195	0	0.281604	0.107214	0.213723	0.686119
chr14	39870224	39876213	14:39870224|39876213	.	-	exon	MAPKAPK5	0.118259	0.0312537	0	0	0	0	#DIV/0!
chr8	135038418	135041907	8:135038418|135041907	.	+	exon	HELQ	0.124958	0	0	4.87463	5.26389	4.18289	0.159483
chr3	11750368	11782001	3:11750368|11782001	.	+	exon	GTF2I	0.0969613	0.0113853	0	0.683893	0.374182	0.593031	0.648318
chr13	118870848	118874998	13:118870848|118874998	.	+	exon	FXR1	0.0885066	0.0213195	0	2.49436	1.59574	2.87472	-0.0030545
chr11	7850587	7864009	11:7850587|7864009	.	+	exon	B3GLCT	0.160982	0.0411879	0	40.6686	29.0746	22.2877	0.992207
chr14	249923	291416	14:249923|291416	.	+	exon	SPIN1	0.229369	0.123564	0	117.732	95.0393	64.575	0.999218
chr15	60284731	60318148	15:60284731|60318148	.	+	exon	FMNL2	0.088956	0	0	0	0	0	#DIV/0!
chr4	72056641	72065043	4:72056641|72065043	.	+	exon	ASPH	0.139631	0.0511221	0	4.92427	4.46291	3.8277	0.970222
chr18	18334031	18342433	18:18334031|18342433	.	-	exon	MEST	0.18855	0.261415	0	0.261663	0.093859	0.0827261	0.300962
chr6	159936873	159943735	6:159936873|159943735	.	-	exon	ZFYVE9	0.203651	0.0113853	0	0.201336	0.135374	0.194558	0.537413
chr18	1463489	1481335	18:1463489|1481335	.	-	exon	DNAJB6	0.292137	0.131258	0	10.2222	7.84128	7.70592	0.914192
chr13	34824030	34825924	13:34824030|34825924	.	+	exon	GNL3	6.82268	2.73658	0.579324	0.261375	0.0760024	0.26998	0.136814
chr12	23862659	23882018	12:23862659|23882018	.	+	exon	NPEPPS	0.062265	0.0298026	0	61.3491	76.3685	54.0164	0.298331
chr10	32800584	32819154	10:32800584|32819154	.	+	exon	UBAP2	0.404627	0.234291	0.0150661	0	0	0	#DIV/0!
chr6	28311909	28312248	6:28311909|28312248	.	-	exon	GFOD2	2.56243	1.98072	0.346115	0	0	0	#DIV/0!
chr6	91566041	91605991	6:91566041|91605991	.	+	exon	ZMYM4	0.167628	0.0213195	0	0.883921	0.551979	0.339726	0.960998
chr16	43832056	43840787	16:43832056|43840787	.	-	exon	ADAMTS6	0.150269	0.0496709	0	0	0	0	#DIV/0!
chr6	13568695	13577407	6:13568695|13577407	.	+	exon	SF3B3	0.122272	0	0	0.146366	0.0868801	0.207317	-0.00702322
chr12	55430702	55432293	12:55430702|55432293	.	+	exon	ADPRM	1.91528	0.43052	0.0602644	0	0	0	#DIV/0!
chr10	23289744	23290003	10:23289744|23290003	.	+	exon	CAMSAP2	0.15699	0.0794735	0.0150661	0.0402988	0	0	0.891422
chr6	106951359	106958839	6:106951359|106958839	.	+	exon	MIB1	0.174755	0.0540244	0	12.859	10.2438	5.71206	0.932139
chr1	128198	132692	1:128198|132692	.	-	exon	FAM120B	0.577241	0.710226	0.210925	0.22388	0.146623	0.194958	-0.393227
chr13	2955959	2964480	13:2955959|2964480	.	-	exon	ANKRD28	0.296954	0.139303	0	9.74787	9.18853	8.43688	0.992791
chr7	94553559	94558109	7:94553559|94558109	.	+	exon	PCNX1	0.260576	0.0397368	0	0.140407	0.107297	0.0892682	0.977412
chr2	147170889	147175048	2:147170889|147175048	.	-	exon	PRELID2	1.62402	1.85485	0.286779	0.621723	0.741338	0.575101	0.804999
chr10	18829549	18861533	10:18829549|18861533	.	-	exon	SMYD3	0.138753	0.0894077	0	19.5002	17.0681	12.3337	0.999834
chr11	13330903	13349742	11:13330903|13349742	.	-	exon	TRPC4	0.894017	0	0	1.99019	0.2665	0.446859	0.99546
chr16	26631927	26646919	16:26631927|26646919	.	-	exon	OXCT1	0.197883	0.215971	0.0602644	24.3306	49.157	76.4518	-0.823826
chr9	73146003	73168561	9:73146003|73168561	.	+	exon	VPS50	0.0715973	0.0724416	0	0.15389	0.0585692	0.060348	0.476909
chr8	55715869	55717520	8:55715869|55717520	.	+	exon	PAICS	0.225933	0.134949	0	0	0	0	#DIV/0!
chr18	9065917	9082725	18:9065917|9082725	.	+	exon	BRAF	0.242789	0.0625074	0.0150661	10.5852	8.69053	8.19354	1
chr13	121882226	121886954	13:121882226|121886954	.	-	exon	ABCC5	0.185896	0.0397368	0.0301322	2.52382	0.992514	2.43791	0.49558
chr13	34882055	34882541	13:34882055|34882541	.	-	exon	NEK4	0.644429	0.584861	0.159961	0.125882	0.132109	0.216743	-0.998669
chr5	53765685	53769647	5:53765685|53769647	.	-	exon	PLEKHA5	0.173878	0.0440902	0	2.07097	1.23606	0.652537	0.984682
chr13	78871793	78873630	13:78871793|78873630	.	-	exon	DZIP1L	0.0302548	0.186071	0.0243664	0.00332741	0.00564654	0	0.828585
chr11	1125630	1128292	11:1125630|1128292	.	-	exon	XPO4	0.322392	0.207391	0.0602644	0.0338775	0.0146196	0.0262539	0.327156
chr7	20227763	20231951	7:20227763|20231951	.	+	exon	CARMIL1	0.306905	0	0	0.00595731	0	0	1
chr13	82256891	82285635	13:82256891|82285635	.	+	exon	RASA2	2.81185	1.04979	0.329223	0	0	0	#DIV/0!
chr3	107198689	107229406	3:107198689|107229406	.	-	exon	BIRC6	0.759277	0.0540244	0	0	0	0.00277694	-0.554203
chr4	94313136	94324938	4:94313136|94324938	.	+	exon	ASH1L	2.32389	1.4768	0.142664	0.0252405	0.0219455	0.0278492	-0.552029
chr15	79940346	79946631	15:79940346|79946631	.	-	exon	SP3	0.14099	0.093508	0	0	0	0	#DIV/0!
chr8	1852335	1858809	8:1852335|1858809	.	+	exon	HTT	0.32191	0.0496709	0	42.8767	41.833	36.2164	0.726762
chr5	60302547	60309182	5:60302547|60309182	.	+	exon	LRP6	0.150269	0.0198684	0	0.116964	0.0409053	0.0238026	0.998685
chr11	5587551	5602241	11:5587551|5602241	.	+	exon	PAN3	0.408265	0.305505	0.0544986	0.624667	0.269676	0.394702	0.439697
chr12	60366858	60376920	12:60366858|60376920	.	-	exon	SLC5A10	3.3144	2.41254	0.385953	0.047634	0.0462158	0.069112	-0.935654
chr1	115818646	115820705	1:115818646|115820705	.	+	exon	RFX7	0.0893843	0.0298026	0	0.00448617	0	0	0.944879
chr2	89119409	89129740	2:89119409|89129740	.	+	exon	FAM151B	0.247156	0.222906	0	12.576	10.8501	10.0593	0.798622
chr9	68423854	68431056	9:68423854|68431056	.	+	exon	ADAM22	1.19326	0.18462	0.0451983	0.246168	0.0664622	0.0866943	0.977092
chrX	111190405	111194072	X:111190405|111194072	.	+	exon	SLC9A6	0.191718	0.0298026	0	0	0	0	#DIV/0!
chr12	16209070	16211961	12:16209070|16211961	.	-	exon	TLK2	4.42637	1.99658	0.527836	5.34621	6.83365	6.72933	-0.902574
chr11	9145564	9170916	11:9145564|9170916	.	+	exon	PDS5B	3.07262	0.870848	0.150661	0	0	0	#DIV/0!
chr4	90154266	90175000	4:90154266|90175000	.	+	exon	COPA	0.300184	0.0312537	0.0301322	131.487	122.628	92.5007	0.678467
chr1	207676521	207678747	1:207676521|207678747	.	+	exon	FREM1	0.240082	0.0654098	0.0186006	0	0.00577483	0.0105413	-0.964684
chr18	9065917	9082725	18:9065917|9082725	.	+	exon	BRAF	0.242789	0.0625074	0.0150661	10.5852	8.69053	8.19354	1
chr2	38950389	39012138	2:38950389|39012138	.	-	exon	PRMT3	0.571711	0.120885	0	0	0	0	#DIV/0!
chr13	166836891	166863547	13:166836891|166863547	.	-	exon_intron	EPHA3	0.62384	0.0937612	0	0.0251298	0	0	0.990241
chr15	96002500	96007318	15:96002500|96007318	.	+	exon	MYO1B	0.111184	0.11363	0	0.108252	0.0397975	0.0494884	0.364952
chr11	63701551	63706143	11:63701551|63706143	.	-	exon	TGDS	0.141868	0.115081	0.00930032	12.2026	11.9992	12.2881	-0.583919
chr6	95274362	95277650	6:95274362|95277650	.	+	exon	MACF1	0.140937	0.00993419	0.0301322	0.00765409	0.0032472	0.00296371	0.98054
chr1	188591477	188594965	1:188591477|188594965	.	-	exon	L3HYPDH	0.690588	0.239872	0.0120547	3.91226	4.48676	3.80045	-0.0350183
chr15	77226317	77283482	15:77226317|77283482	.	-	exon	TLK1	0.258371	0.133498	0.0150661	0.0108359	0	0	0.873566
chr1	74428874	74440246	1:74428874|74440246	.	+	exon	AFG1L	0.117381	0.00993419	0.0150661	3.82409	3.8315	4.79658	-0.468748
chr13	39482886	39503860	13:39482886|39503860	.	-	exon	DENND6A	0.191612	0.0298026	0	12.1943	11.2799	12.7159	0.0116018
chr8	132123346	132145167	8:132123346|132145167	.	-	exon	PTPN13	0.455334	0.0738928	0.0451983	0.00933523	0	0.00535315	0.783265
chr9	39494895	39504434	9:39494895|39504434	.	-	exon	PPP2R1B	2.72193	1.43509	0.241057	13.8036	9.05089	7.94126	0.948323
chr13	18341600	18350103	13:18341600|18350103	.	+	exon	CMTM8	0.862732	0.914373	0.135595	14.3176	19.4179	19.7921	-0.501633
chrX	47818210	47826089	X:47818210|47826089	.	-	exon	PFKFB1	0.126264	0.325374	0.20516	0.0262694	0.0836999	0.293145	0.0865254
chr7	92869221	92887508	7:92869221|92887508	.	+	exon	EXD2	0.0791743	0	0	0	0	0	#DIV/0!
chr12	16209070	16211961	12:16209070|16211961	.	-	exon	TLK2	4.42637	1.99658	0.527836	5.34621	6.83365	6.72933	-0.902574
chr1	4822372	4843415	1:4822372|4843415	.	-	exon	QKI	0.564752	0.877403	0.102451	0.609233	1.14708	0.784906	0.572992
chr14	107976914	107984840	14:107976914|107984840	.	-	exon	TM9SF3	0.155234	0.0496709	0	0	0	0	#DIV/0!
chr6	91666707	91673840	6:91666707|91673840	.	-	exon	KIAA0319L	0.184109	0.0213195	0.0301322	18.4776	15.3192	15.3015	0.998596
chr12	6461620	6462407	12:6461620|6462407	.	+	exon	NAT9	0.110756	0.0397368	0.0150661	0.844797	0.618243	1.08753	-0.267521
chr6	157314278	157338944	6:157314278|157338944	.	+	exon	USP24	0.421409	0.292669	0	0	0	0.00514897	-0.954542
chr5	87271453	87276568	5:87271453|87276568	.	+	exon	CDK17	0.481179	0.106598	0.0451983	0	0	0	#DIV/0!
chr13	180606799	180638334	13:180606799|180638334	.	+	exon	USP25	0.663501	0.244323	0.0301322	9.52896	15.1904	21.3202	-0.978517
chr17	40248101	40253898	17:40248101|40253898	.	-	exon	RBL1	0.171673	0.0298026	0.0522674	0.0329629	0.0530844	0.00890016	-0.0962339
chr16	641782	655912	16:641782|655912	.	-	exon	CTNND2	1.16729	0.139079	0	0	0	0	#DIV/0!
chr5	103025477	103049158	5:103025477|103049158	.	-	exon	NAV3	0.580689	0.21152	0	0.0718678	0.0331049	0.0447932	0.786027
chr13	202874107	202875571	13:202874107|202875571	.	-	exon	BRWD1	0.516991	0.42494	0.0301322	7.10073	7.15012	7.87722	-0.992559
chr13	108816286	108820326	13:108816286|108820326	.	-	exon	PHC3	0.805315	0.347921	0.0150661	0.0742648	0.0139441	0.0148456	0.902223
chr10	701826	705049	10:701826|705049	.	-	exon	TROVE2	0.105416	0.0298026	0	0	0	0	#DIV/0!
chr11	51540591	51554792	11:51540591|51554792	.	+	exon	NDFIP2	0.188101	0.0525733	0.0150661	0	0	0	#DIV/0!
chr1	242064595	242084290	1:242064595|242084290	.	-	exon	TEX10	0.222797	0.0511221	0	1.76313	0.775698	0.650226	0.993081
chr1	271368904	271377311	1:271368904|271377311	.	+	exon	PRRC2B	0.18321	0.0511221	0.0451983	0.0360887	0.00428851	0.00416381	0.999402
chr13	46159777	46171710	13:46159777|46171710	.	-	exon	ADAMTS9	0.191665	0.102244	0.0150661	0	0	0	#DIV/0!
chr18	12094561	12099905	18:12094561|12099905	.	+	exon	DGKI	0.67628	0.0511221	0	3.66117	0.640673	0.318655	0.99981
chr3	76615866	76627539	3:76615866|76627539	.	+	exon	SPRED2	0.765237	0.323796	0.135595	0.0338355	0.00992533	0.0434891	-0.0549171
chr5	98808700	98831312	5:98808700|98831312	.	-	exon	TMTC2	2.94856	0.543673	0.0693077	0.0105294	0	0	0.988127
chr9	93295752	93304613	9:93295752|93304613	.	-	exon	CROT	0.124958	0.0227707	0.0150661	18.3184	19.8896	15.4698	0.226207
chr1	132924804	132963031	1:132924804|132963031	.	-	exon	SPRED1	1.39198	0.796858	0.0903966	19.9036	20.5295	18.3442	0.727552
chr15	109323773	109326647	15:109323773|109326647	.	-	exon	INO80D	0.890152	0.522041	0.0150661	7.67919	8.90545	7.925	-0.0990694
chr11	51388870	51390018	11:51388870|51390018	.	-	exon	RBM26	0.196931	0.0782463	0.0301322	0.779764	0.191715	0.2501	0.930782
chr2	119408235	119422104	2:119408235|119422104	.	-	exon	PGGT1B	0.243773	0.127917	0.0243664	11.5737	12.2212	11.4678	0.0976692
chr3	103726106	103727478	3:103726106|103727478	.	-	exon	CRIM1	0.143623	0.0668609	0	0.340878	0.461897	0.496349	-0.963435
chr5	30859944	30880496	5:30859944|30880496	.	-	exon	GRIP1	0.302294	0.0298026	0	0.0715769	0.0458715	0.0175463	0.895154
chr8	76195576	76237387	8:76195576|76237387	.	-	exon	ARFIP1	0.442961	0.227483	0	0.118244	0.186631	0.232006	-0.991313
chr11	5587551	5602241	11:5587551|5602241	.	+	exon	PAN3	0.408265	0.305505	0.0544986	0.624667	0.269676	0.394702	0.439697
chr13	200731731	200749144	13:200731731|200749144	.	+	exon	TTC3	1.84491	0.398127	0.0150661	0.629108	0.352003	0.35012	0.981256
chr4	35345535	35345931	4:35345535|35345931	.	+	exon	NCALD	0.139181	0.171784	0	0.0686758	0.0592099	0.0752713	-0.901842
chr14	39651467	39662271	14:39651467|39662271	.	+	exon	NAA25	0.164545	0.00993419	0	0.0236918	0.0466806	0.00643539	-0.0281871
chr10	16541738	16607933	10:16541738|16607933	.	-	exon	AKT3	0.218784	0.10688	0	0.00606561	0.0168731	0	0.34242
chr6	169095230	169111388	6:169095230|169111388	.	+	exon	FOXJ3	0.0715973	0.0525733	0	0	0	0	#DIV/0!
chr6	79043260	79063127	6:79043260|79063127	.	-	exon	EIF4G3	0.264066	0.0113853	0	0.0090419	0.00722455	0.0119187	-0.166934
chr13	21819108	21838494	13:21819108|21838494	.	-	exon	MLH1	0.196053	0.126466	0	7.17317	6.78336	6.8735	0.611972
chr6	150916177	151023867	6:150916177|151023867	.	-	exon	NFIA	0.57263	0.171881	0	0.349923	0.13328	0.259139	0.610887
chr4	65233835	65235030	4:65233835|65235030	.	+	exon	NCOA2	0.274424	0.11363	0	21.7862	17.7	11.7165	0.978598
chr9	10684937	10701055	9:10684937|10701055	.	+	exon	EMSY	0.314333	0.0596051	0	0.438471	0.315279	0.377316	0.760184
chr18	1614773	1615577	18:1614773|1615577	.	-	exon	UBE3C	0.187652	0.0113853	0	0	0	0	#DIV/0!
chr1	98860451	98888929	1:98860451|98888929	.	-	exon	DYM	0.176511	0.0654098	0.0150661	26.996	29.2538	24.7202	0.306905
chr4	94313136	94324938	4:94313136|94324938	.	+	exon	ASH1L	2.32389	1.4768	0.142664	0.0252405	0.0219455	0.0278492	-0.552029
chr1	57775449	57788353	1:57775449|57788353	.	-	exon	MDN1	0.135671	0.0397368	0	0	0	0	#DIV/0!
chr15	84830996	84849136	15:84830996|84849136	.	-	exon	SESTD1	0.193494	0.151915	0	0.0696892	0.0110504	0.0100856	0.676709
chr10	26997553	27021382	10:26997553|27021382	.	+	exon	FANCC	0.11432	0.0227707	0.0150661	0	0	0.00594444	-0.559204
chr17	50647583	50657733	17:50647583|50657733	.	+	exon	ARFGEF2	0.192564	0.0312537	0.0150661	0	0	0	#DIV/0!
chr5	83981205	83982237	5:83981205|83982237	.	+	exon	UHRF1BP1L	0.115626	0	0	0.0571765	0.0766573	0.0345445	0.0431615
chr5	35769902	35772923	5:35769902|35772923	.	+	exon	RAB21	0.322392	0.184493	0	19.5076	23.5095	23.6934	-0.842996
chr3	114783339	114785114	3:114783339|114785114	.	+	exon	ATAD2B	0.890332	0.190425	0.0394325	0	0	0	#DIV/0!
chr6	14762341	14783640	6:14762341|14783640	.	-	exon	AP1G1	0.062265	0	0	1.20281	1.62204	0.979931	-0.17386
chr5	42538537	42543247	5:42538537|42543247	.	+	exon	AMN1	2.87372	1.51447	0.195859	0.372743	0.240397	0.050023	0.993712
chr12	59821853	59830584	12:59821853|59830584	.	+	exon	ULK2	0.488565	0.211744	0.127598	0	0	0	#DIV/0!
chr12	17995944	17996570	12:17995944|17996570	.	+	exon	PLEKHM1	0.286765	0.103695	0	0.196109	0.303669	0.299688	-0.921924
chr14	131454717	131576631	14:131454717|131576631	.	-	exon	ATE1	0.357838	0.214423	0	0.230121	0.190353	0.44767	-0.850649
chr15	106701863	106721128	15:106701863|106721128	.	+	exon	CYP20A1	0.392683	0.197457	0.0301322	1.86572	1.96623	1.71148	0.564947
chr12	12621342	12657864	12:12621342|12657864	.	-	exon	CEP112	0.309495	0.245676	0.00930032	13.3079	11.2744	9.10555	0.954791
chr18	54192244	54266233	18:54192244|54266233	.	-	exon	SUGCT	0.120966	0.0540244	0	0.0598169	0	0.030882	0.536583
chr10	48814823	48820979	10:48814823|48820979	.	-	exon	YME1L1	0.505078	0.130596	0.0301322	51.1714	51.5399	42.8404	0.635145
chr18	40703655	40710541	18:40703655|40710541	.	-	exon	AVL9	0.380718	0.173235	0.135595	8.07867	7.25662	6.59517	0.949825
chr9	104139663	104163727	9:104139663|104163727	.	-	exon	ORC5	0.0885066	0.0554756	0	7.24578	6.48572	4.53962	0.994756
chr9	122010986	122047770	9:122010986|122047770	.	-	exon	ACBD6	0.202752	0.0596051	0.0150661	90.9173	142.158	132.791	-0.920439
chr10	68491183	68512874	10:68491183|68512874	.	-	exon	WDR37	0.186293	0.075344	0	0.860162	0.668075	0.76777	0.574139
chr3	4068812	4073745	3:4068812|4073745	.	-	exon	FBXL18	0.152976	0	0	29.5678	29.0283	23.4911	0.567844
chr3	125416359	125418275	3:125416359|125418275	.	+	exon	ROCK2	0.170367	0.102653	0	0	0	0	#DIV/0!
chr3	53270127	53270926	3:53270127|53270926	.	+	exon	TBC1D8	0.667556	1.38159	0.126818	0	0	0	#DIV/0!
chr11	67200730	67217022	11:67200730|67217022	.	+	exon	FARP1	0.130299	0.0540244	0.0243664	0	0	0	#DIV/0!
chr11	18313796	18355949	11:18313796|18355949	.	+	exon_intron	CAB39L	0.062265	0	0	0.111957	0	0	1
chr13	31682729	31683772	13:31682729|31683772	.	-	exon	QRICH1	0.661973	0.197457	0.0150661	0.750695	0.561666	0.692962	0.522047
chr14	107252265	107256259	14:107252265|107256259	.	-	exon	TCTN3	0.439773	0.0397368	0	13.0291	9.5419	6.78597	0.930762
chr1	131111611	131114296	1:131111611|131114296	.	-	exon	BUB1B	0.149444	0.055349	0.0753305	1.87039	1.14569	0.849842	0.883037
chr6	31835306	31849452	6:31835306|31849452	.	-	exon	CHD9	1.23164	0.181815	0.0451983	0	0	0	#DIV/0!
chr3	126549086	126580084	3:126549086|126580084	.	-	exon	TAF1B	0.259624	0.149237	0	8.51024	6.57144	6.69432	0.786051
chr9	87911045	87943328	9:87911045|87943328	.	+	exon	HDAC9	0.088956	0.09007	0	0.893381	0.653025	0.647078	0.508967
chr11	5587551	5602241	11:5587551|5602241	.	+	exon	PAN3	0.408265	0.305505	0.0544986	0.624667	0.269676	0.394702	0.439697
chr1	608276	619011	1:608276|619011	.	+	exon	WDR27	0.676846	0.2078	0.0394325	4.20998	3.10982	3.75136	0.63946
chr14	66664982	66666186	14:66664982|66666186	.	-	exon	JMJD1C	0.345112	0.329503	0.0150661	0	0	0	#DIV/0!
chr15	112958594	112965950	15:112958594|112965950	.	-	exon	ACADL	0.216172	0.0397368	0	32.6986	67.443	96.7419	-0.955039
chr11	1125630	1128292	11:1125630|1128292	.	-	exon	XPO4	0.322392	0.207391	0.0602644	0.0338775	0.0146196	0.0262539	0.327156
chr16	47980992	47986842	16:47980992|47986842	.	+	exon	MCCC2	0.250345	0.117068	0.0150661	0	0	0	#DIV/0!
chr3	94440419	94519807	3:94440419|94519807	.	-	exon	PRKCE	0.412601	0.0298026	0	0.0791568	0.0578388	0.126903	-0.278511
chr17	11420778	11422159	17:11420778|11422159	.	+	exon	VDAC3	0.319706	0.0625074	0.0602644	127.196	305.189	532.336	-0.833153
chr15	13741706	13745989	15:13741706|13745989	.	-	exon	HNMT	0.25715	0.318118	0.0996969	0.131148	0.246002	0.11551	0.787927
chr5	73372351	73387814	5:73372351|73387814	.	-	exon	GXYLT1	0.954162	0.231389	0.0451983	77.9265	41.3188	21.9794	0.988451
chr12	2306701	2308584	12:2306701|2308584	.	+	exon	EIF4A3	2.54522	1.03377	0.36289	157.446	167.447	153.361	0.0668401
chr2	42933467	42988525	2:42933467|42988525	.	+	exon	SOX6	0.062265	0.0298026	0	0.0167288	0.0183586	0.0300073	-0.906663
chr7	38369740	38372753	7:38369740|38372753	.	-	exon	ZNF318	0.153405	0.0447525	0	13.5264	11.3159	10.1373	0.998079
chr3	53873278	53894497	3:53873278|53894497	.	+	exon	CHST10	0.219233	0.0213195	0	0.187363	0.0414075	0.040166	0.996725
chr9	130297504	130337968	9:130297504|130337968	.	-	exon	RPS6KC1	0.694099	0.217325	0.0903966	0.097982	0.0976607	0.155158	-0.658992
chr10	53197803	53245866	10:53197803|53245866	.	-	exon	MLLT10	0.169865	0.258513	0	0.221605	0.128338	0.12194	0.234602
chr6	88952418	88953241	6:88952418|88953241	.	+	exon	ZBTB8A	0.379766	0.0312537	0.0150661	0.227895	0.161063	0.185782	0.915623
chr10	42177769	42194913	10:42177769|42194913	.	+	exon_intron	ZEB1	0.86941	0.338434	0	0.0180783	0	0	0.922446
chr8	18861488	18879156	8:18861488|18879156	.	-	exon	CCDC149	4.46547	2.18886	0.244592	6.42084	6.32594	7.30132	-0.791605
chr8	38273589	38287382	8:38273589|38287382	.	+	exon	SLAIN2	0.600628	0.0695393	0	0.0398087	0.0066826	0.0373638	0.465182
chr13	73882476	73890683	13:73882476|73890683	.	-	exon	NPHP3	0.514934	0.460099	0.0394325	0.313259	0.143956	0.0737294	0.794611
chr3	11750368	11782001	3:11750368|11782001	.	+	exon	GTF2I	0.0969613	0.0113853	0	0.683893	0.374182	0.593031	0.648318
chr5	68106936	68113748	5:68106936|68113748	.	+	exon	WNK1	1.21199	0.891291	0.114763	0.0778938	0.0239126	0.0733163	-0.1582
chr14	103553553	103570513	14:103553553|103570513	.	+	exon	BTAF1	0.462932	0.200359	0	20.6961	15.489	16.7496	0.777372
chr13	66228491	66231124	13:66228491|66231124	.	-	exon	EMC3	0.622877	0.15772	0.0394325	42.6938	57.783	71.9526	-0.951567
chr14	6745390	6754347	14:6745390|6754347	.	+	exon	PPP3CC	0.351716	0.106598	0	3.00332	2.93915	3.0052	0.19728
chr9	121607065	121612384	9:121607065|121612384	.	+	exon_intron	CEP350	0.547394	0.707674	0.0939311	0	0	0	#DIV/0!
chr1	223048622	223077506	1:223048622|223077506	.	-	exon	PTAR1	0.0893843	0.0198684	0	8.75412	4.82189	3.37737	0.998786
chr1	270893204	270895175	1:270893204|270895175	.	+	exon	ABL1	0.160982	0.0411879	0	3.62395	3.69612	2.32138	0.663703
chr4	29038357	29047618	4:29038357|29047618	.	-	exon	EMC2	0.584829	0.581072	0.0939311	6.4399	6.28318	7.52713	-0.992497
chr10	26997553	27021382	10:26997553|27021382	.	+	exon	FANCC	0.11432	0.0227707	0.0150661	0	0	0.00594444	-0.559204
chr11	16624767	16625500	11:16624767|16625500	.	-	exon	FAM124A	0.370327	0.13082	0.0451983	5.03366	5.63655	6.76708	-0.904446
chr14	131454717	131576631	14:131454717|131576631	.	-	exon	ATE1	0.357838	0.214423	0	0.230121	0.190353	0.44767	-0.850649
chr6	104058131	104060069	6:104058131|104060069	.	+	exon	METTL4	0.452167	0.20594	0	0.54928	0.313185	0.185793	0.992859
chr13	137185110	137226265	13:137185110|137226265	.	-	exon	SEC22A	0.91604	0.447262	0.0753305	7.85612	6.47233	6.58729	0.861737
chr12	60142177	60142559	12:60142177|60142559	.	+	intron	MFAP4	0.415234	0.428027	0.0301322	0	0	0	#DIV/0!
chr2	88057795	88062654	2:88057795|88062654	.	+	exon	JMY	0.104914	0.0304649	0.0394325	11.3759	11.1968	9.27529	0.470647
chr9	12102961	12106836	9:12102961|12106836	.	-	exon	CLNS1A	0.319256	0.399267	0.0451983	76.3649	71.3451	65.6791	0.761062
chr13	108951348	108963151	13:108951348|108963151	.	+	exon	PRKCI	0.483696	0.285637	0.0451983	17.074	13.6961	10.9698	0.993129
chr9	38512460	38565438	9:38512460|38565438	.	-	exon	ARHGAP20	0.180952	0.0213195	0	0.134619	0.0179625	0.0469327	0.939786
chr3	103726106	103727478	3:103726106|103727478	.	-	exon	CRIM1	0.143623	0.0668609	0	0.340878	0.461897	0.496349	-0.963435
chr8	121948198	121975426	8:121948198|121975426	.	-	exon	RAP1GDS1	0.584776	0.667149	0.0301322	0.0273849	0.048132	0.010473	0.894641
chr12	44814894	44815535	12:44814894|44815535	.	-	exon	PIGS	0.323719	0.141728	0	0	0	0	#DIV/0!
chr18	10082517	10087363	18:10082517|10087363	.	+	exon	HIPK2	0.460997	0.0596051	0	0.012345	0	0.0221016	-0.0516102
chr12	6461620	6462407	12:6461620|6462407	.	+	exon	NAT9	0.110756	0.0397368	0.0150661	0.844797	0.618243	1.08753	-0.267521
chr18	52599764	52628187	18:52599764|52628187	.	+	exon	GLI3	0.202752	0.0298026	0.0301322	0.015556	0	0.00602339	0.923981
chr1	163469286	163481032	1:163469286|163481032	.	-	exon	DPP8	0.10273	0.0411879	0	0.258834	0.144618	0.167802	0.82369
chr13	14768052	14774242	13:14768052|14774242	.	-	exon	AZI2	0.141439	0.0455414	0.0150661	0.00513897	0	0	0.972941
chr9	20809498	20833620	9:20809498|20833620	.	+	exon	TMEM135	0.814315	0.329503	0.0996969	6.77179	8.16014	10.562	-0.937175
chr15	137944669	137945054	15:137944669|137945054	.	+	exon	ASB1	0.421954	0.411655	0.0150661	0.0574423	0.0282948	0.0391198	0.168817
chr4	68935650	68958236	4:68935650|68958236	.	-	exon	MTFR1	1.94404	0.461998	0.0602644	0.0556671	0	0.0214183	0.828056
chr9	89383377	89400450	9:89383377|89400450	.	+	exon	ITGB8	0.624162	0.1633	0.0150661	5.24315	4.48464	5.79336	-0.143378
chr9	107013595	107035544	9:107013595|107035544	.	-	exon	COG5	0.635525	0.09231	0.0451983	10.6811	11.4501	9.9263	0.0664336
chr14	32734055	32737056	14:32734055|32737056	.	-	exon	ATXN2	1.60027	1.29083	0.135595	0.640098	0.542671	0.596562	0.140042
chr8	82913302	82927163	8:82913302|82927163	.	-	exon	SMAD1	0.537464	0.457421	0.0150661	1.02961	0.92444	1.21126	-0.870993
chr11	77514922	77517517	11:77514922|77517517	.	+	exon	ARHGEF7	0.104036	0.241547	0.0394325	1.87258	1.50109	1.79908	-0.874602
chr6	67470674	67471765	6:67470674|67471765	.	-	exon	DNAJC11	0.150343	0.083827	0.0150661	51.6439	62.4944	70.3592	-0.994861
chr14	71603653	71605070	14:71603653|71605070	.	-	exon	DNA2	0.276158	0.191652	0	5.09102	2.49862	1.90217	0.843443
chr14	71844195	71853159	14:71844195|71853159	.	+	exon	CCAR1	0.885166	0.225808	0	1.04651	0.286106	0.204137	0.987281
chr2	30046096	30094066	2:30046096|30094066	.	+	exon	MPPED2	0.616659	0	0	3.02656	1.2366	1.33156	0.998888
chr9	17645749	17656274	9:17645749|17656274	.	-	exon	DLG2	0.0974107	0.0540244	0.0301322	0.0835467	0.0115723	0.015843	0.91682
chr3	87299327	87301882	3:87299327|87301882	.	+	exon	PSME4	3.46689	2.65453	0.677046	0.166491	0.133377	0.101507	0.96949
chr9	139437252	139438339	9:139437252|139438339	.	+	exon	EGFR	0.649405	0.344483	0.118298	0.0136227	0.00770582	0	0.987058
chr2	14934512	14941779	2:14934512|14941779	.	+	exon	AGBL2	0.0885066	0.0540244	0	3.41408	3.13262	2.83689	0.993676
chr11	25573447	25589582	11:25573447|25589582	.	-	exon	NAA16	0.754815	0.130596	0.0301322	0.227731	0.0668858	0.162752	0.723244
chr14	9497312	9505715	14:9497312|9505715	.	-	exon	KCTD9	2.48884	1.14753	0.0881653	0	0	0	#DIV/0!
chr15	29812672	29813150	15:29812672|29813150	.	+	exon	CLASP1	0.51716	0.145546	0.0602644	0.00899632	0.00614813	0.0112268	-0.106125
chr5	103025477	103049158	5:103025477|103049158	.	-	exon	NAV3	0.580689	0.21152	0	0.0718678	0.0331049	0.0447932	0.786027
chr6	106043167	106050100	6:106043167|106050100	.	+	exon	THOC1	0.197862	0.0397368	0	0	0	0	#DIV/0!
chr17	38012333	38034591	17:38012333|38034591	.	-	exon	PIGU	0.117381	0.00993419	0	37.027	38.9657	35.1226	0.0711698
chr9	10137495	10164032	9:10137495|10164032	.	+	exon	UVRAG	0.263262	0.034156	0	5.42502	4.59593	5.96162	0.00344595
chr13	109739492	109748065	13:109739492|109748065	.	-	exon	TNIK	0.167628	0.0966635	0.105463	0	0	0	#DIV/0!
chr18	14212354	14226917	18:14212354|14226917	.	-	exon	AGBL3	1.60162	0.507413	0.120529	3.0996	1.7243	2.64687	0.562908
chr3	44298411	44303573	3:44298411|44303573	.	-	exon	TMEM87B	0.132107	0.0411879	0	0.0724125	0.079251	0.0586032	0.481257
chr14	6245495	6250627	14:6245495|6250627	.	+	exon	XPO7	0.132535	0.0198684	0	44.3421	43.7402	42.2323	0.809679
chr6	142567860	142584565	6:142567860|142584565	.	+	exon	ANKRD13C	0.321889	0.121421	0	8.50145	9.10883	9.6942	-0.991537
chr2	78352353	78353390	2:78352353|78353390	.	+	exon	MAPK9	0.0715973	0	0	0.142607	0.0735052	0.106874	0.875731
chr3	107198689	107229406	3:107198689|107229406	.	-	exon	BIRC6	0.759277	0.0540244	0	0	0	0.00277694	-0.554203
chr1	265991805	265996371	1:265991805|265996371	.	+	exon	GAPVD1	0.208072	0.112178	0.0150661	1.80686	1.517	2.00785	-0.410582
chr9	104960017	104965029	9:104960017|104965029	.	+	exon	KMT2E	1.24122	0.414781	0.0301322	22.0296	18.8334	17.528	0.99954
chr14	56675693	56680140	14:56675693|56680140	.	+	exon	TARBP1	0.219233	0.401127	0.0695647	17.1419	15.6237	15.4591	0.0327702
chr3	16486968	16487913	3:16486968|16487913	.	-	exon	TPST1	0.344546	0.0298026	0	23.0229	23.1506	39.2542	-0.571699
chr6	69106984	69124265	6:69106984|69124265	.	-	exon	RERE	2.2025	2.03113	0.310622	0.0561139	0.0463568	0.0855623	-0.948179
chr1	34973379	35034972	1:34973379|35034972	.	+	exon	PTPRK	0.265467	0.224357	0	0.19996	0.140044	0.116794	0.808917
chr1	90238341	90269663	1:90238341|90269663	.	-	exon	SENP6	1.16278	0.920422	0.0150661	0	0	0	#DIV/0!
chr13	68851130	68855419	13:68851130|68855419	.	+	exon	IFT122	0.142745	0.0113853	0	0.0160016	0.0120181	0.0330414	-0.404194
chr2	42009677	42012054	2:42009677|42012054	.	+	exon	PIK3C2A	0.43255	0.083827	0.0243664	0	0	0	#DIV/0!
chr15	125767447	125777791	15:125767447|125777791	.	-	exon	SERPINE2	0.128543	0.0525733	0	63.3316	41.1051	39.2503	0.939498
chr7	86044906	86058691	7:86044906|86058691	.	-	exon	CHD2	0.334431	0.0397368	0.0451983	0.0556339	0.0247455	0.0314407	0.981757
chr12	11669306	11671052	12:11669306|11671052	.	-	exon	PRKAR1A	18.7983	18.084	3.29839	0.223475	0.194593	0.234545	-0.684877
chr13	1507557	1513988	13:1507557|1513988	.	-	exon_intron	ATP2C1	0.169865	0.11363	0	0.00914395	0	0	0.754269
chr15	133924880	133929332	15:133924880|133929332	.	-	exon	USP40	1.43885	0.728546	0.0602644	19.4434	21.6145	24.5895	-0.994223
chr1	136175602	136179661	1:136175602|136179661	.	+	exon	AQR	0.154282	0.107133	0.0150661	0.0158392	0	0.00563962	0.48305
chr18	43322169	43328742	18:43322169|43328742	.	-	exon	CHN2	0.0756105	0.0227707	0	8.99926	6.35534	6.92599	0.875441
chr6	148455504	148504656	6:148455504|148504656	.	-	exon	ROR1	1.41109	0.101017	0	0	0	0	#DIV/0!
chr1	128405780	128409218	1:128405780|128409218	.	+	exon	UBR1	0.0885066	0.00993419	0	15.9901	12.9461	8.80868	0.8734
chr18	693027	703912	18:693027|703912	.	+	exon	NCAPG2	0.183712	0	0	0.248679	0.193618	0.236164	0.675861
chr1	90238341	90269663	1:90238341|90269663	.	-	exon	SENP6	1.16278	0.920422	0.0150661	0	0	0	#DIV/0!
chr9	75905635	75949857	9:75905635|75949857	.	-	exon	SLC25A13	0.0413425	0.0540244	0.0243664	10.8154	9.96621	7.42397	0.775569
chr2	4730666	4743385	2:4730666|4743385	.	+	exon	KMT5B	0.284057	0.20594	0.00930032	0.259058	0.148996	0.170525	0.579006
chr11	3193839	3199769	11:3193839|3199769	.	-	exon	MTMR6	0.158724	0.116532	0.0150661	0	0	0	#DIV/0!
chr6	135291962	135296176	6:135291962|135296176	.	+	exon	FUBP1	0.20363	0.0894077	0.0451983	0.74999	0.305504	0.37575	0.91255
chr15	106420737	106431085	15:106420737|106431085	.	+	exon	CARF	0.283233	0.0198684	0	0.257514	0.269172	0.0895898	0.504181
chr2	148884280	148889499	2:148884280|148889499	.	-	exon	JAKMIP2	0.417417	0	0	7.03222	0.989141	0.106445	0.993123
chr13	52433336	52439436	13:52433336|52439436	.	-	exon	FOXP1	0.559037	0.24032	0.0301322	0.899332	0.680694	0.82316	0.451295
chr11	49141097	49145731	11:49141097|49145731	.	-	exon	FBXL3	0.256113	0.0312537	0.0451983	0.139691	0.112505	0.246423	-0.271551
chr13	146058078	146066269	13:146058078|146066269	.	-	exon	GRAMD1C	0.371417	0.0978615	0.0120547	4.20218	1.57386	1.15773	0.99457
chr7	121224913	121226354	7:121224913|121226354	.	-	exon	WARS	0.371813	0.0724416	0	21.5489	21.965	16.8834	0.592856
chr5	99324926	99335687	5:99324926|99335687	.	-	exon	METTL25	0.671442	0.143432	0	7.56855	5.33166	5.07369	0.993947
chr15	15928996	15941387	15:15928996|15941387	.	+	exon	MCM6	0.29615	0.103695	0	89.9459	66.5639	45.2668	0.989592
chr9	131347317	131348762	9:131347317|131348762	.	+	exon	INTS7	0.447651	0.335181	0	18.3116	13.8706	13.0022	0.795931
chr1	146142261	146194348	1:146142261|146194348	.	-	exon	ATP9B	5.99622	2.07845	0.256124	0.102204	0.0140829	0.0375284	0.838844
chr1	83018121	83025603	1:83018121|83025603	.	+	exon	PGM3	0.179218	0.0496709	0	0.0953587	0.0252851	0	0.999916
chr10	9712990	9725416	10:9712990|9725416	.	+	exon	IARS2	0.169436	0.0569267	0	18.4315	23.5855	32.8696	-0.939079
chr1	236043218	236061313	1:236043218|236061313	.	+	exon	UNC13B	0.421002	0.102244	0.0451983	5.11643	3.60361	2.74063	0.974646
chr18	17584478	17602828	18:17584478|17602828	.	-	exon	MKLN1	0.433053	0.198684	0.0150661	0.0358779	0.0491558	0.0311601	0.184526
chr7	13232916	13237201	7:13232916|13237201	.	+	exon	CAP2	0.027997	0.0881805	0.0394325	66.5429	171.078	152.142	0.767083
chr7	97906851	97910353	7:97906851|97910353	.	-	exon	AREL1	0.194319	0.075344	0	0.04875	0.0286902	0.0181869	0.998766
chr13	192329286	192330052	13:192329286|192330052	.	-	exon	LTN1	0.0987167	0.0298026	0	9.96006	9.61491	8.40879	0.860282
chr1	130275526	130277126	1:130275526|130277126	.	+	exon	INO80	0.204561	0.157593	0.0602644	9.82673	10.103	11.3585	-0.988052
chr2	135356735	135361038	2:135356735|135361038	.	+	exon	HSPA4	0.512248	0.347921	0.0301322	2.64063	4.31625	4.3575	-0.774869
chr2	129669693	129675119	2:129669693|129675119	.	-	exon	ALDH7A1	2.43669	0.815275	0.295556	62.433	62.6452	49.4735	0.677507
chr4	119216681	119229594	4:119216681|119229594	.	-	exon	SNX7	0.238326	0.0867293	0	17.7753	42.0201	29.5131	-0.614027
chr12	20216955	20217947	12:20216955|20217947	.	-	exon	TUBG1	0.169436	0.0859404	0	0	0	0	#DIV/0!
chr1	608276	619011	1:608276|619011	.	+	exon	WDR27	0.676846	0.2078	0.0394325	4.20998	3.10982	3.75136	0.63946
chr6	135291962	135296176	6:135291962|135296176	.	+	exon	FUBP1	0.20363	0.0894077	0.0451983	0.74999	0.305504	0.37575	0.91255
chr17	13900084	13902833	17:13900084|13902833	.	-	exon	SLC23A2	0.301041	0.129144	0.0544986	3.54328	3.07005	3.34315	0.612112
chr8	38433778	38438269	8:38433778|38438269	.	-	exon	FRYL	0.104538	0.0554756	0	0.0362355	0.00917504	0.039907	-0.14449
chr3	44529050	44534535	3:44529050|44534535	.	+	exon	ANAPC1	0.342812	0.125015	0	14.3002	10.3797	9.24801	0.98824
chr13	75615215	75652667	13:75615215|75652667	.	+	exon	CEP63	0.387269	0.126466	0	0.614405	0.369082	0.492203	0.658703
chr8	31054732	31061764	8:31054732|31061764	.	-	exon	PDS5A	0.18459	0.0198684	0	0.0874363	0.0325646	0.104892	0.19086
chr15	60284731	60318148	15:60284731|60318148	.	+	exon	FMNL2	0.088956	0	0	0	0	0	#DIV/0!
chr13	200731731	200749144	13:200731731|200749144	.	+	exon	TTC3	1.84491	0.398127	0.0150661	0.629108	0.352003	0.35012	0.981256
chr2	114338109	114358238	2:114338109|114358238	.	-	exon	PJA2	0.465639	0.221678	0	0.0227145	0.0295867	0.00774015	0.649489
chr8	115813182	115827826	8:115813182|115827826	.	-	exon	NPNT	0.201446	0.0426391	0	0.111062	0.0263429	0.00885867	0.999135
chr7	46971594	46981624	7:46971594|46981624	.	-	intron	ELOVL5	0.198364	0.0525733	0.105463	0.00690155	0.0129587	0.0251637	-0.469546
chr13	74783978	74786263	13:74783978|74786263	.	-	exon	TOPBP1	0.254379	0.226753	0.0753305	0.0087304	0	0.0156303	-0.741894
chr10	19806730	19812293	10:19806730|19812293	.	+	exon	CAPN2	0.422541	0.723286	0.115286	0	0	0	#DIV/0!
chr15	56768770	56789645	15:56768770|56789645	.	+	exon	OCA2	0.16141	0.458083	0.0186006	0	0	0	#DIV/0!
chr4	106166396	106176162	4:106166396|106176162	.	+	exon	TRIM33	0.30425	0.0410613	0	16.8849	12.4679	9.81771	0.967521
chr1	92459864	92460262	1:92459864|92460262	.	-	exon	MTO1	0.146758	0.0198684	0.00930032	0.0795334	0.127136	0.0353726	0.0474639
chr4	93744902	93747422	4:93744902|93747422	.	+	exon	CCT3	1.11361	0.345904	0.105463	212.104	219.486	197.467	0.406237
chr2	58556416	58559527	2:58556416|58559527	.	-	exon	MAU2	2.99124	2.20176	0.971674	1.98004	1.46241	2.10313	-0.302501
chr1	186403746	186405020	1:186403746|186405020	.	-	exon	EXOC5	0.113871	0	0.0451983	0	0	0	#DIV/0!
chr4	65233835	65235030	4:65233835|65235030	.	+	exon	NCOA2	0.274424	0.11363	0	21.7862	17.7	11.7165	0.978598
chr1	34973379	35034972	1:34973379|35034972	.	+	exon	PTPRK	0.265467	0.224357	0	0.19996	0.140044	0.116794	0.808917
chr9	85677739	85698198	9:85677739|85698198	.	-	exon	ISPD	0.327208	0.368451	0.0602644	0	0	0	#DIV/0!
chr3	42011359	42012685	3:42011359|42012685	.	-	exon	IARS	1.99759	1.09296	0.286256	0.00658072	0	0.0266605	-0.699705
chr14	12794474	12837511	14:12794474|12837511	.	+	exon	HMBOX1	0.493937	0.0411879	0	0.263031	0.0360953	0.0462914	0.993395
chr7	41366635	41372594	7:41366635|41372594	.	-	exon	CYP39A1	0.533974	0.173459	0.0301322	15.9658	17.6421	15.6016	-0.0757305
chr17	32111605	32127002	17:32111605|32127002	.	-	exon	ATRN	0.0715973	0.0625074	0	22.627	20.0514	18.4277	0.859316
chr1	184715052	184720726	1:184715052|184720726	.	-	exon	ATG14	0.182708	0.0198684	0	3.04463	3.52639	3.48293	-0.983683
chr13	68595006	68611602	13:68595006|68611602	.	-	exon	RAF1	0.363681	0.0794735	0.00930032	0.141817	0.145781	0.120961	0.533287
chr18	1899819	1908209	18:1899819|1908209	.	+	exon	LMBR1	0.259624	0.00993419	0	2.64788	1.88546	2.16477	0.919398
chr5	73589496	73642776	5:73589496|73642776	.	+	exon	PPHLN1	0.286796	0.1095	0.0150661	0.0659536	0.0607685	0.0467459	0.907326
chr1	107843607	107847007	1:107843607|107847007	.	+	exon	CSNK1G1	0.24096	0.116532	0	0.0598687	0.0227236	0	0.992895
chr9	122444354	122452909	9:122444354|122452909	.	+	exon	XPR1	0.159602	0.00993419	0.0394325	8.6481	4.57999	3.3835	0.918849
chr13	195361319	195364404	13:195361319|195364404	.	-	exon	SCAF4	0.996874	0.363659	0.0753305	0.309932	0.325617	0.452739	-0.804424
chr14	135367778	135374679	14:135367778|135374679	.	-	exon	ADAM12	0.240531	0.0937612	0.0301322	0.00963885	0.00545231	0	0.955343
chr1	33672928	33696120	1:33672928|33696120	.	+	exon	ARHGAP18	0.104538	0.0540244	0	0.156909	0.219211	0.44333	-0.956536
chrX	68915977	68931508	X:68915977|68931508	.	-	exon	CHM	0.389045	0.0944235	0	13.023	12.1559	9.36567	0.834519
chr9	96241489	96261670	9:96241489|96261670	.	+	exon	SEMA3A	0.621228	0.301464	0.0753305	0	0	0	#DIV/0!
chr12	36105362	36110086	12:36105362|36110086	.	-	exon	TUBD1	0.128094	0.00993419	0	3.06793	3.017	3.07264	0.36854
chr16	22546397	22556122	16:22546397|22556122	.	-	exon	NUP155	0.200162	0.181942	0	13.5383	9.59161	8.55734	0.720158
chr2	15137502	15143152	2:15137502|15143152	.	+	exon	CELF1	0.245475	0.0397368	0	0.0250906	0.0487298	0.0380661	-0.814711
chr9	95307290	95372814	9:95307290|95372814	.	+	exon	SEMA3D	0.848112	0.371889	0	26.4923	21.4316	14.3862	0.986373
chr11	68934898	69025705	11:68934898|69025705	.	+	exon	PCCA	0.154282	0	0	8.78839	8.17118	12.2338	-0.372929
chr1	114772180	114915607	1:114772180|114915607	.	-	exon	TCF12	0.0658288	0.0440902	0.0730992	9.20127	7.64868	5.57199	-0.32065
chr13	1859167	1877815	13:1859167|1877815	.	-	intron	COL6A6	0.0849429	0.0397368	0.0150661	0.0241222	0.0238343	0.0559086	-0.765178
chr2	87254645	87286479	2:87254645|87286479	.	+	exon	SCAMP1	0.229369	0.0852781	0	17.5173	22.5116	23.0955	-0.960707
chr1	49303510	49331483	1:49303510|49331483	.	+	exon	ADGRB3	0.305429	0.0198684	0	0	0	0	#DIV/0!
chr1	95846715	95847499	1:95846715|95847499	.	+	exon	C18orf25	2.12981	1.14853	0.165727	0.106498	0.0936414	0.101602	0.376845
chr2	76365624	76370837	2:76365624|76370837	.	+	exon	DOT1L	0.194319	0.0525733	0	0.176058	0.0708484	0.123618	0.703837
chr5	57879958	57883521	5:57879958|57883521	.	+	exon	PLBD1	0.123203	0.0915211	0	3.43744	7.44503	8.81423	-0.852803
chr13	122190540	122191051	13:122190540|122191051	.	+	exon	PSMD2	0.401994	0.139079	0.0429671	0.0145705	0	0.00556805	0.79616
chr1	180431150	180431593	1:180431150|180431593	.	-	exon	SAV1	1.68368	0.79418	0.225991	15.7768	20.7852	23.1391	-0.996908
chr7	109906158	109913183	7:109906158|109913183	.	-	exon	GALC	0.0942752	0.0227707	0	3.96883	4.14817	3.83533	0.148614
chr14	23351791	23353660	14:23351791|23353660	.	-	exon	EP400	0.289879	0.183169	0.0301322	0	0	0	#DIV/0!
chr6	95925563	95938136	6:95925563|95938136	.	+	exon	RLF	0.281446	0.110727	0.0150661	15.9736	13.8508	12.4952	0.999401
chr1	19643979	19654272	1:19643979|19654272	.	+	exon	SHPRH	0.156968	0.0397368	0	7.80289	6.21367	5.37094	0.994774
chr3	107600089	107636043	3:107600089|107636043	.	+	exon	MEMO1	0.269084	0	0	1.40809	0.945505	1.314	0.657303
chr1	163469286	163481032	1:163469286|163481032	.	-	exon	DPP8	0.10273	0.0411879	0	0.258834	0.144618	0.167802	0.82369
chr18	1614773	1615577	18:1614773|1615577	.	-	exon	UBE3C	0.187652	0.0113853	0	0	0	0	#DIV/0!
chr9	22640189	22690654	9:22640189|22690654	.	-	exon	NOX4	1.00884	0.120885	0	0	0	0	#DIV/0!
chr14	42019899	42020478	14:42019899|42020478	.	+	exon	SSH1	0.295219	0.127917	0.0695647	0	0	0	#DIV/0!
chr18	9065917	9082725	18:9065917|9082725	.	+	exon	BRAF	0.242789	0.0625074	0.0150661	10.5852	8.69053	8.19354	1
chr7	58112449	58123585	7:58112449|58123585	.	+	exon	PTPN9	1.93236	1.05995	0.124063	0	0	0	#DIV/0!
chr13	30512469	30555481	13:30512469|30555481	.	-	exon	SMARCC1	0.148086	0	0	19.9051	15.1903	8.69977	0.816867
chr3	26082778	26107737	3:26082778|26107737	.	-	exon	C16orf62	0.0707196	0.0113853	0	0.852726	0.895451	0.733813	0.404272
chr4	42205209	42206174	4:42205209|42206174	.	+	exon	VIRMA	0.185843	0.147786	0.0753305	29.1884	30.03	26.37	0.843454
chr13	91310020	91314586	13:91310020|91314586	.	+	exon	MED12L	0.205962	0.0511221	0	1.63778	0.761123	0.281195	0.993317
chr4	106593778	106597570	4:106593778|106597570	.	-	exon	HIPK1	0.207665	0.11363	0.0301322	7.17249	8.05889	7.3868	-0.264877
chr1	99045293	99046690	1:99045293|99046690	.	-	exon	RPL17-C18orf32	0.61014	0.328052	0	4.99411	3.7825	3.30884	0.957932
chr4	98500781	98502211	4:98500781|98502211	.	+	exon	GOLPH3L	0.113871	0.00993419	0	31.4575	35.4296	30.7798	-0.304537
chr6	159788320	159790317	6:159788320|159790317	.	+	exon	ZCCHC11	0.458385	0.144883	0	0.739483	0.509409	0.7858	0.0521533
chr11	685277	686516	11:685277|686516	.	+	exon	ZMYM2	0.118259	0.034156	0	0.326028	0.111865	0.114148	0.957179
chr3	121918073	121922801	3:121918073|121922801	.	+	exon	NBAS	0.457935	0.256682	0.0465016	1.15669	1.68501	1.2314	-0.118224
chr5	60302547	60309182	5:60302547|60309182	.	+	exon	LRP6	0.150269	0.0198684	0	0.116964	0.0409053	0.0238026	0.998685
chr14	125166873	125175655	14:125166873|125175655	.	+	exon	FAM160B1	0.758802	0.390784	0.0301322	0.0494551	0.0780674	0.046497	0.0790094
chr5	28850613	28856645	5:28850613|28856645	.	+	exon	XPOT	0.156968	0.0525733	0	0.324185	0.216332	0.243988	0.833892
chr9	10137495	10164032	9:10137495|10164032	.	+	exon	UVRAG	0.263262	0.034156	0	5.42502	4.59593	5.96162	0.00344595
chr8	15073623	15117422	8:15073623|15117422	.	+	exon	SLIT2	0.313102	0	0	0	0	0	#DIV/0!
chr15	76192264	76216187	15:76192264|76216187	.	+	exon	UBR3	0.29081	0.220227	0.0150661	0	0	0	#DIV/0!
chr5	85187413	85194903	5:85187413|85194903	.	-	exon	APAF1	0.348184	0.0205307	0	30.4765	16.1594	11.4055	0.982151
chr18	54192244	54266233	18:54192244|54266233	.	-	exon	SUGCT	0.120966	0.0540244	0	0.0598169	0	0.030882	0.536583
chr1	243353403	243354450	1:243353403|243354450	.	-	exon	GRIN3A	0.404178	0.0397368	0	20.1234	8.01452	3.18066	0.981761
chr10	64037674	64050596	10:64037674|64050596	.	+	exon	SFMBT2	0.10273	0	0	0.132058	0.0653926	0.0114895	0.894912
chr15	54948781	54949658	15:54948781|54949658	.	+	exon	SARAF	0.062265	0	0.0336667	0	0	0	#DIV/0!
chr8	85357610	85373121	8:85357610|85373121	.	+	exon	INPP4B	0.249467	0.0440902	0.0301322	0.408968	0.38269	0.251924	0.672294
chr13	140332549	140347934	13:140332549|140347934	.	+	exon	GSK3B	0.541551	0.275703	0.0903966	47.4195	44.2012	31.2867	0.906148
chr10	68491183	68512874	10:68491183|68512874	.	-	exon	WDR37	0.186293	0.075344	0	0.860162	0.668075	0.76777	0.574139
chr9	105027689	105036423	9:105027689|105036423	.	-	exon	SRPK2	0.228492	0.106598	0.0301322	0.0183653	0	0.0185463	0.12266
chr18	19077166	19087736	18:19077166|19087736	.	-	exon	NRF1	1.35615	0.281507	0.105463	0.296551	0.216787	0.137638	0.924537
chr8	30730698	30731925	8:30730698|30731925	.	-	exon	UGDH	0.121447	0.0397368	0	105.914	81.0045	51.6691	0.970373
chr3	26082778	26107737	3:26082778|26107737	.	-	exon	C16orf62	0.0707196	0.0113853	0	0.852726	0.895451	0.733813	0.404272
chr4	77612564	77618720	4:77612564|77618720	.	+	exon	RB1CC1	1.02224	0.621569	0.131132	1.49233	0.776651	2.1103	-0.513638
chr2	9746481	9746687	2:9746481|9746687	.	+	intron	FADS1	0.115647	0.00993419	0	0.152003	0.131787	0.0742252	0.75414
chr5	16309169	16322891	5:16309169|16322891	.	+	exon	LARP4	0.402369	0.100793	0.0451983	10.676	12.3199	12.0476	-0.955249
chr13	30512469	30555481	13:30512469|30555481	.	-	exon	SMARCC1	0.148086	0	0	19.9051	15.1903	8.69977	0.816867
chr18	10794878	10800526	18:10794878|10800526	.	+	exon	KIAA1549	1.2722	0.188594	0.0753305	0	0	0	#DIV/0!
chr2	61364330	61366847	2:61364330|61366847	.	-	exon	AP1M1	0.246781	0.230161	0.0637989	47.2245	52.2932	50.3275	-0.209478
chr3	28657953	28692651	3:28657953|28692651	.	+	exon	PARN	0.117381	0.115081	0	0.0808777	0.0283702	0.0162673	0.657769
chr4	72056641	72065043	4:72056641|72065043	.	+	exon	ASPH	0.139631	0.0511221	0	4.92427	4.46291	3.8277	0.970222
chr6	72260976	72274749	6:72260976|72274749	.	+	exon	VPS13D	0.097839	0	0	0.00452496	0	0.00351035	0.673485
chr9	125947610	125962891	9:125947610|125962891	.	-	exon	EDEM3	0.180096	0.0910828	0	17.211	13.5444	10.5601	0.997836
chr7	37922045	37927684	7:37922045|37927684	.	+	exon	BICRAL	0.462398	0.287088	0.127598	0.0192241	0	0.0189192	0.0411059
chr15	59341631	59353857	15:59341631|59353857	.	+	exon	SAP130	0.124081	0.0298026	0.0602644	0	0	0	#DIV/0!
chr1	57349315	57354474	1:57349315|57354474	.	-	exon	UBE2J1	0.309998	0.0852781	0.0301322	24.4331	25.628	23.7444	0.0331454
chr4	48701407	48730191	4:48701407|48730191	.	+	exon	MMP16	0.342383	0.0397368	0.0150661	4.80073	2.96791	1.36813	0.914431
chr13	122703175	122717863	13:122703175|122717863	.	+	exon	VPS8	0.106743	0.0724416	0	0.370435	0.253568	0.262135	0.701824
chr12	12621342	12657864	12:12621342|12657864	.	-	exon	CEP112	0.309495	0.245676	0.00930032	13.3079	11.2744	9.10555	0.954791
chr13	73619280	73631399	13:73619280|73631399	.	+	exon	DNAJC13	0.106743	0.0198684	0	10.6927	8.94623	7.38225	0.950523
chr7	120464280	120473807	7:120464280|120473807	.	-	exon	SETD3	9.12541	3.17832	0.500716	28.0491	34.5225	30.871	-0.617225
chr15	81033539	81059534	15:81033539|81059534	.	-	exon	ATF2	0.0809297	0.160398	0	20.8119	15.461	14.8391	0.0999316
chr13	200731731	200749144	13:200731731|200749144	.	+	exon	TTC3	1.84491	0.398127	0.0150661	0.629108	0.352003	0.35012	0.981256
chr2	73280306	73281077	2:73280306|73281077	.	+	exon	LONP1	0.254326	0.349596	0.0903966	43.0231	59.1238	80.4149	-0.68553
chr3	77886072	77887860	3:77886072|77887860	.	+	exon	VPS54	0.277914	0.222341	0.0766338	0.0142973	0	0.0260375	-0.659354
chr15	56768770	56789645	15:56768770|56789645	.	+	exon	OCA2	0.16141	0.458083	0.0186006	0	0	0	#DIV/0!
chr6	98754169	98766305	6:98754169|98766305	.	-	exon	ANKRD12	0.249864	0.25974	0.0301322	12.1058	11.1148	11.1503	0.438535
chr9	124145686	124151755	9:124145686|124151755	.	+	exon	DHX9	0.263659	0.159171	0.0186006	0.353737	0.138991	0.195863	0.64723
chr2	60502168	60503198	2:60502168|60503198	.	-	exon	MYO9B	0.510138	0.468679	0.0939311	0.0538447	0.0277682	0.0533802	-0.405472
chr4	50433434	50447885	4:50433434|50447885	.	-	exon	WWP1	0.613994	0.320796	0.0301322	0	0	0	#DIV/0!
chr10	68684614	68688441	10:68684614|68688441	.	+	exon	LARP4B	2.34962	1.79395	0.357124	0	0	0	#DIV/0!
chr7	19265492	19273195	7:19265492|19273195	.	+	exon	MRS2	1.14137	0.810698	0.180793	3.19603	2.70031	2.45507	0.932074
chr4	19360870	19367922	4:19360870|19367922	.	+	exon	ENPP2	0.66395	0.0397368	0	0.0173585	0.0130875	0.0124535	0.997841
chr9	38512460	38565438	9:38512460|38565438	.	-	exon	ARHGAP20	0.180952	0.0213195	0	0.134619	0.0179625	0.0469327	0.939786
chr2	603367	606966	2:603367|606966	.	+	exon	AP2A2	1.05879	0.453164	0.0150661	0	0	0	#DIV/0!
chr5	88253163	88273584	5:88253163|88273584	.	+	exon	NR2C1	2.21083	0.698967	0.0451983	7.75746	7.27958	7.84594	0.0790941
chr1	229022737	229060398	1:229022737|229060398	.	+	exon	PCSK5	0.821627	0.118392	0.00930032	0.0864265	0.148612	0.0653599	-0.153145
chr11	63732198	63744217	11:63732198|63744217	.	+	exon	GPR180	0.150772	0.0213195	0	7.54723	8.48734	7.9361	-0.728952
chr12	47185025	47191168	12:47185025|47191168	.	+	exon	VPS53	0.107171	0.034156	0.0301322	0.00652975	0	0.00505672	0.639562
chr12	16840874	16853032	12:16840874|16853032	.	+	exon	CDC27	0.176564	0.0397368	0	0	0	0	#DIV/0!
chr11	50762620	50770811	11:50762620|50770811	.	-	exon	RNF219	0.349114	0.0610563	0.0150661	12.3515	14.1855	12.4434	-0.426599
chr13	33706642	33709310	13:33706642|33709310	.	-	exon	DCAF1	0.116953	0.0213195	0	0.23012	0.159294	0.201181	0.696174
chr9	12102961	12106836	9:12102961|12106836	.	-	exon	CLNS1A	0.319256	0.399267	0.0451983	76.3649	71.3451	65.6791	0.761062
chr2	42933467	42988525	2:42933467|42988525	.	+	exon	SOX6	0.062265	0.0298026	0	0.0167288	0.0183586	0.0300073	-0.906663
chr11	12858353	12862293	11:12858353|12862293	.	-	exon	SUPT20H	0.378042	0.308408	0.0693077	0.394187	0.472741	0.380515	0.430169
chr17	50761600	50765241	17:50761600|50765241	.	+	exon	CSE1L	0.185917	0.105147	0	0.144606	0.172386	0.136998	0.277521
chr7	60731692	60757895	7:60731692|60757895	.	-	exon	ARIH1	0.295251	0.0610563	0.0150661	40.3261	39.1028	36.9727	0.865409
chr6	28711467	28714979	6:28711467|28714979	.	+	exon	NFATC3	0.902044	0.364887	0.0301322	0.261322	0.137246	0.182299	0.726765
chr13	197148771	197154110	13:197148771|197154110	.	-	exon	GART	0.133434	0	0	0	0	0	#DIV/0!
chr6	14762341	14783640	6:14762341|14783640	.	-	exon	AP1G1	0.062265	0	0	1.20281	1.62204	0.979931	-0.17386
chr2	115894554	115897120	2:115894554|115897120	.	+	exon	WDR36	0.699984	0.380849	0.135595	9.55064	9.11976	8.46629	0.981357
chr8	74626204	74627248	8:74626204|74627248	.	+	exon	PLRG1	0.33837	0.0709905	0.0753305	24.8401	22.1653	19.8864	0.88155
chr1	166036953	166037819	1:166036953|166037819	.	+	exon	PIAS1	0.0942752	0.0298026	0.0451983	10.8275	13.6481	12.0666	-0.934868
chrX	61915993	61935991	X:61915993|61935991	.	-	exon	MAGT1	0.0840652	0.00993419	0	68.3599	67.7212	70.0101	-0.350544
chr9	19883798	19913189	9:19883798|19913189	.	-	exon	PICALM	1.67181	1.04812	0.175027	1.43116	1.83577	1.76142	-0.701725
chr11	21786478	21793730	11:21786478|21793730	.	-	exon	COG3	0.152955	0.106598	0.0150661	1.95483	3.65638	3.47324	-0.690416
chr13	25549786	25610799	13:25549786|25610799	.	-	exon	ULK4	0.164492	0.252932	0.0996969	1.49182	3.2626	1.92481	0.782901
chr6	109131969	109171834	6:109131969|109171834	.	-	exon	OSBPL1A	0.597074	0.21152	0.0451983	2.71058	3.73648	2.28387	0.0643045
chr6	82442094	82462831	6:82442094|82462831	.	+	exon	CLIC4	0.917912	0.727728	0.0544986	108.952	139.596	112.126	0.216382
chr8	42968179	42975076	8:42968179|42975076	.	-	exon	TLL1	0.522596	0	0.0150661	6.79615	2.00491	1.77755	0.997859
chr18	18676123	18682301	18:18676123|18682301	.	-	exon	KLHDC10	0.150772	0.153366	0.0150661	49.7562	44.4384	28.1056	0.967839
chr6	69106984	69124265	6:69106984|69124265	.	-	exon	RERE	2.2025	2.03113	0.310622	0.0561139	0.0463568	0.0855623	-0.948179
chr13	21819108	21838494	13:21819108|21838494	.	-	exon	MLH1	0.196053	0.126466	0	7.17317	6.78336	6.8735	0.611972
chr10	68684614	68688441	10:68684614|68688441	.	+	exon	LARP4B	2.34962	1.79395	0.357124	0	0	0	#DIV/0!
chr8	103313633	103321590	8:103313633|103321590	.	+	exon	PRDM5	0.64656	0.143432	0.0429671	8.64112	6.6971	5.70816	0.983518
chr4	46892870	46897315	4:46892870|46897315	.	-	exon	OSGIN2	0.343335	0.453291	0.0301322	8.67791	20.7766	18.6015	-0.100906
chr1	126674492	126678967	1:126674492|126678967	.	-	exon	SORD	0.088956	0.0327049	0.0451983	4.91645	4.34127	3.8811	0.782179
chr18	5802822	5817459	18:5802822|5817459	.	+	exon	RHEB	0.325474	0.227259	0.0150661	38.9665	49.9266	56.4274	-0.937543
chr1	180191312	180195770	1:180191312|180195770	.	-	exon	MAP4K5	0.0466617	0.0312537	0.0243664	0	0	0	#DIV/0!
chr1	52123108	52152735	1:52123108|52152735	.	+	exon	RIMS1	0.492557	0.0966635	0.0301322	0.0821417	0	0	0.991108
chr6	93582755	93587453	6:93582755|93587453	.	-	exon	MEAF6	0.207717	0.0654098	0	6.21664	3.87207	4.89543	0.72248
chr6	149980707	149982958	6:149980707|149982958	.	-	exon	USP1	0.547061	0.279832	0.0301322	35.9365	31.0786	28.1187	0.992846
chr11	75989454	76014359	11:75989454|76014359	.	+	exon	MYO16	0.0995944	0.231613	0.0150661	0	0	0	#DIV/0!
chr1	165162980	165168640	1:165162980|165168640	.	-	exon	AAGAB	0.397981	0.0511221	0.0451983	0.484177	0.0776512	0.300073	0.829475
chr5	6010064	6014815	5:6010064|6014815	.	+	exon	ARFGAP3	1.07115	0.452502	0.329223	40.173	76.8679	67.878	-0.923802
chr9	113011355	113156402	9:113011355|113156402	.	+	exon	TPK1	0.204207	0.325374	0.0243664	27.0861	25.4882	21.0321	0.784431
chr10	24770316	24781769	10:24770316|24781769	.	-	exon	KDM5B	0.874977	0.178815	0	76.1183	63.6528	45.7396	0.908075
chr13	77417167	77463301	13:77417167|77463301	.	-	exon	STAG1	0.140937	0.0312537	0	18.5284	19.9839	19.4437	-0.831707
chr12	37509450	37517080	12:37509450|37517080	.	-	exon	PPM1D	1.18189	0.457167	0.0451983	15.8467	16.6111	17.9522	-0.950989
chr4	66501313	66549885	4:66501313|66549885	.	-	exon	C8orf34	0.46519	0	0	1.58115	0.386704	0.410354	0.99985
chr4	79810142	79828416	4:79810142|79828416	.	+	exon	PRKDC	0.304531	0.034156	0.0150661	0	0	0	#DIV/0!
chr3	24203228	24210767	3:24203228|24210767	.	-	exon	UQCRC2	0.168934	0.0198684	0.0451983	77.8686	112.52	188.622	-0.624845
chr1	206097434	206114157	1:206097434|206114157	.	+	exon_intron	BNC2	0.398848	0.188974	0.0465016	15.9124	6.2754	4.40203	0.966042
chr17	22257920	22296667	17:22257920|22296667	.	-	exon	TASP1	0.106743	0.00993419	0	0.135339	0.0424445	0.0816783	0.868562
chrX	111867348	111883719	X:111867348|111883719	.	-	exon	ARHGEF6	0.187652	0.0496709	0.0150661	0.79022	0.77499	1.6582	-0.643595
chr18	693027	703912	18:693027|703912	.	+	exon	NCAPG2	0.183712	0	0	0.248679	0.193618	0.236164	0.675861
chr1	265729318	265751600	1:265729318|265751600	.	-	exon	SCAI	1.03917	0.198908	0.0150661	6.3225	2.89027	1.55785	0.994463
chr12	60366858	60376920	12:60366858|60376920	.	-	exon	SLC5A10	3.3144	2.41254	0.385953	0.047634	0.0462158	0.069112	-0.935654
chr6	160413189	160415719	6:160413189|160415719	.	-	exon	OSBPL9	0.232505	0.190425	0.0903966	0.0110332	0	0	0.728398
chr9	83970027	83977918	9:83970027|83977918	.	-	exon	DGKB	0.0987167	0.0327049	0	4.69587	4.19909	0.944327	0.828827
chr3	113259005	113309553	3:113259005|113309553	.	+	exon	DTNB	0.0707196	0	0	1.33166	0.415927	0.760919	0.92784
chr1	208322288	208364542	1:208322288|208364542	.	+	exon	NFIB	0.322392	0.200359	0.105463	0.196988	0.0597741	0.0446261	0.935494
chr2	15967840	15972185	2:15967840|15972185	.	+	exon	AMBRA1	0.162737	0.0823758	0	0.0217131	0.0296352	0.13584	-0.898588
chr14	131994533	132001995	14:131994533|132001995	.	+	exon	PLEKHA1	0.318251	0.241547	0.0150661	0	0	0	#DIV/0!
chr6	79043260	79063127	6:79043260|79063127	.	-	exon	EIF4G3	0.264066	0.0113853	0	0.0090419	0.00722455	0.0119187	-0.166934
chr4	94313136	94324938	4:94313136|94324938	.	+	exon	ASH1L	2.32389	1.4768	0.142664	0.0252405	0.0219455	0.0278492	-0.552029
chr13	158599501	158601951	13:158599501|158601951	.	+	exon	TOMM70	0.168109	0.120661	0.0301322	0	0	0	#DIV/0!
chr5	35648531	35649101	5:35648531|35649101	.	-	exon	ZFC3H1	0.0942752	0.0198684	0	0.383942	0.0879196	0.185553	0.862397
chr13	77417167	77463301	13:77417167|77463301	.	-	exon	STAG1	0.140937	0.0312537	0	18.5284	19.9839	19.4437	-0.831707
chr14	20270674	20282065	14:20270674|20282065	.	+	exon	NEK1	2.83815	0.766647	0.0150661	27.6658	18.257	13.938	0.998608
chr7	68811523	68816292	7:68811523|68816292	.	-	exon	SCFD1	0.218837	0.114292	0.0150661	21.2222	22.0409	19.6076	0.640519
chr4	83249068	83260866	4:83249068|83260866	.	-	exon	MPZL1	0.411274	0.232275	0	0.188378	0.0950057	0.19606	-0.142493
chr2	144567700	144612731	2:144567700|144612731	.	+	exon	ARHGAP26	0.0809297	0.112402	0	2.06205	1.80458	1.0239	0.87016
chr1	57775449	57788353	1:57775449|57788353	.	-	exon	MDN1	0.135671	0.0397368	0	0	0	0	#DIV/0!
chr16	24175667	24179590	16:24175667|24179590	.	-	exon	RICTOR	0.301919	0.190425	0.0903966	5.87605	5.16949	5.86661	0.0429203
chr2	139908352	139909610	2:139908352|139909610	.	+	exon	MYOT	0.0818603	0.727319	0.336292	0	0	0	#DIV/0!
chr17	17514572	17564444	17:17514572|17564444	.	+	exon	PLCB1	0.116953	0.00993419	0.0150661	0	0	0.00794808	-0.462733
chr1	182698437	182720865	1:182698437|182720865	.	-	exon	DDHD1	0.0791743	0.0724416	0	13.5149	9.81499	8.05071	0.796946
chr3	10962194	10965931	3:10962194|10965931	.	+	exon	BUD23	0.187599	0.120661	0	0.434722	0	0.306244	0.127548
chr10	46180686	46196391	10:46180686|46196391	.	+	exon	ITGA8	0.141868	0.00993419	0	21.2338	3.563	2.75108	0.999715
chr14	76222527	76230840	14:76222527|76230840	.	-	exon	ANXA7	0.158798	0.0852781	0	0	0	0	#DIV/0!
chr10	68491183	68512874	10:68491183|68512874	.	-	exon	WDR37	0.186293	0.075344	0	0.860162	0.668075	0.76777	0.574139
chr2	603367	606966	2:603367|606966	.	+	exon	AP2A2	1.05879	0.453164	0.0150661	0	0	0	#DIV/0!
chr3	19376119	19378539	3:19376119|19378539	.	+	exon	GTF3C1	0.118761	0.09231	0	0.018762	0.018338	0.0188421	-0.442371
chr18	38110775	38132080	18:38110775|38132080	.	-	exon	2019-09-07	1.05053	0.568596	0	0.0148238	0.0264948	0	0.597025
chr15	100164717	100170857	15:100164717|100170857	.	-	exon	HECW2	0.351213	0.152577	0	0.142134	0.264094	0.13442	-0.0225209
chr9	55994299	55999883	9:55994299|55999883	.	-	exon	ARHGAP32	0.587753	0.100793	0	0.0139895	0	0.00760127	0.742062
chr9	45849114	45850697	9:45849114|45850697	.	-	exon	IFT46	0.421933	0.239969	0.0451983	0	0	0	#DIV/0!
chr16	49118464	49125287	16:49118464|49125287	.	+	exon	TNPO1	0.0942752	0.0298026	0	0.0430995	0.0301804	0.0338833	0.82736
chr7	91526138	91526632	7:91526138|91526632	.	-	exon	ZFYVE26	0.381468	0.125015	0	0	0	0	#DIV/0!
chr9	44278271	44299316	9:44278271|44299316	.	-	exon	SIK3	0.513126	0.325374	0.102451	0	0	0	#DIV/0!
chr12	47612008	47615439	12:47612008|47615439	.	-	exon	YWHAE	0.236592	0.0511221	0	112.843	140.096	151.384	-0.996635
chr1	55666252	55669095	1:55666252|55669095	.	+	exon	ZNF292	21.5571	10.5249	2.00469	14.7703	11.1201	8.41091	0.999937
chr15	83234912	83250208	15:83234912|83250208	.	+	exon	AGPS	0.097839	0.0298026	0	0.199388	0.394095	0.252566	-0.46999
chr9	130613266	130615328	9:130613266|130615328	.	-	exon	TATDN3	0.179218	0.034156	0	9.09039	9.17432	10.822	-0.679471
chr8	112690688	112703724	8:112690688|112703724	.	-	exon	SEC24B	0.202377	0.11363	0.0150661	0.279612	0.169152	0.167097	0.858795
chr9	131347317	131348762	9:131347317|131348762	.	+	exon	INTS7	0.447651	0.335181	0	18.3116	13.8706	13.0022	0.795931
chr4	9061831	9069356	4:9061831|9069356	.	-	exon	EFR3A	0.139181	0.132047	0.0451983	0.316838	0.0971371	0.195401	0.128696
chr17	32351265	32363701	17:32351265|32363701	.	+	exon	C20orf194	0.0809297	0	0	0	0	0	#DIV/0!
chr12	60366858	60376920	12:60366858|60376920	.	-	exon	SLC5A10	3.3144	2.41254	0.385953	0.047634	0.0462158	0.069112	-0.935654
chr1	246218297	246257483	1:246218297|246257483	.	-	exon_intron	ABCA1	0.20363	0	0	0	0	0	#DIV/0!
chr17	38012333	38034591	17:38012333|38034591	.	-	exon	PIGU	0.117381	0.00993419	0	37.027	38.9657	35.1226	0.0711698
chr4	50356925	50370969	4:50356925|50370969	.	+	exon	RMDN1	0.684767	0.146334	0.0451983	6.28253	8.03372	8.95979	-0.98009
chr6	106951359	106958839	6:106951359|106958839	.	+	exon	MIB1	0.174755	0.0540244	0	12.859	10.2438	5.71206	0.932139
chr18	33732361	33736560	18:33732361|33736560	.	+	exon	DOCK4	0.373014	0.00993419	0.0301322	5.58206	4.60996	4.98162	0.943076
chr12	59758053	59777382	12:59758053|59777382	.	+	exon	AKAP10	0.062265	0.0554756	0	0.471114	0.411645	0.394581	0.742729
chr14	55783529	55807478	14:55783529|55807478	.	+	exon	B3GALNT2	0.0933975	0.0213195	0	30.2086	41.1094	29.9245	-0.278052
chr18	5199558	5218220	18:5199558|5218220	.	+	exon	KMT2C	0.784768	0.222906	0.0602644	0	0.00277595	0	-0.303164
chr6	91566041	91605991	6:91566041|91605991	.	+	exon	ZMYM4	0.167628	0.0213195	0	0.883921	0.551979	0.339726	0.960998
chr4	111151356	111151658	4:111151356|111151658	.	-	exon	GPSM2	0.720949	0.39242	0.098769	1.09018	0.783688	0.630629	0.987532
chr6	71360680	71376241	6:71360680|71376241	.	-	exon	MTOR	0.0849429	0.0113853	0	19.6842	21.4058	20.6628	-0.842692
chr3	57885445	57898889	3:57885445|57898889	.	-	exon	SMYD1	0.401983	0.740243	0.0451983	0.0613018	0.155851	0.228559	-0.447292
chr1	113372048	113377340	1:113372048|113377340	.	+	exon	ADAM10	0.0969613	0.0227707	0	23.5123	23.165	27.2413	-0.623466
chr15	46236003	46236269	15:46236003|46236269	.	-	exon	CFAP97	0.141868	0.0524467	0	0	0	0	#DIV/0!
chr1	209328952	209330339	1:209328952|209330339	.	+	exon	MPDZ	0.482046	0.273999	0.105463	0.0383755	0.0270151	0.0304609	0.722508
chr11	24850053	24852716	11:24850053|24852716	.	-	exon	DGKH	0.204957	0.0426391	0	4.28624	2.07165	2.26814	0.961422
chr11	68934898	69025705	11:68934898|69025705	.	+	exon	PCCA	0.154282	0	0	8.78839	8.17118	12.2338	-0.372929
chr15	112869863	112896614	15:112869863|112896614	.	-	exon	KANSL1L	1.73713	0.788434	0.0429671	0	0	0.0244235	-0.829409
chr13	157589373	157628266	13:157589373|157628266	.	+	exon	SENP7	0.17162	0.0213195	0	11.698	10.5094	7.53034	0.794557
chr3	121918073	121922801	3:121918073|121922801	.	+	exon	NBAS	0.457935	0.256682	0.0465016	1.15669	1.68501	1.2314	-0.118224
chr3	4288138	4290175	3:4288138|4290175	.	-	exon	RNF216	0.10273	0.0867293	0	0.416748	0.166214	0.338654	-0.0687841
chr12	20772388	20776382	12:20772388|20776382	.	-	exon	TTC25	0.133413	0.0198684	0	6.24619	4.50482	4.2504	0.999778
chr16	71262565	71266608	16:71262565|71266608	.	-	exon	G3BP1	0.230374	0.0695393	0.0301322	0.118701	0.0545391	0.080147	0.828453
chr7	33634073	33684944	7:33634073|33684944	.	+	exon	ZFAND3	0.230771	0.220101	0.0150661	67.7723	90.6598	89.5404	-0.500438
chr1	83098177	83112794	1:83098177|83112794	.	-	exon	DOPEY1	0.230247	0.00993419	0	8.39106	7.20225	6.57154	0.952286
chr13	180606799	180638334	13:180606799|180638334	.	+	exon	USP25	0.663501	0.244323	0.0301322	9.52896	15.1904	21.3202	-0.978517
chr12	43673069	43677207	12:43673069|43677207	.	-	exon	NF1	0.480185	0.161849	0.0301322	0.0143789	0	0.00473741	0.815159
chr3	11750368	11782001	3:11750368|11782001	.	+	exon	GTF2I	0.0969613	0.0113853	0	0.683893	0.374182	0.593031	0.648318
chr11	14579873	14590548	11:14579873|14590548	.	+	exon	COG6	0.396548	0.143432	0	0.205038	0.0139523	0.0579013	0.832817
chr11	5587551	5602241	11:5587551|5602241	.	+	exon	PAN3	0.408265	0.305505	0.0544986	0.624667	0.269676	0.394702	0.439697
chrX	13305101	13310994	X:13305101|13310994	.	-	exon	RBBP7	0.645714	0.50006	0.0451983	0.330907	0.116992	0.106387	0.717432
chr6	98833466	98842928	6:98833466|98842928	.	-	exon	NDUFV2	10.3206	5.68457	0.828635	14.7514	25.0008	38.4828	-0.997881
chr2	66252542	66252936	2:66252542|66252936	.	-	exon	ASNA1	0.303225	0.191525	0.0243664	0	0	0	#DIV/0!
chr14	73035685	73041085	14:73035685|73041085	.	+	exon	H2AFY2	0.238776	0.0113853	0.0301322	73.7427	36.3355	21.5436	0.938402
chr17	37831734	37841896	17:37831734|37841896	.	+	exon	ITCH	0.180075	0.0867293	0	0	0	0	#DIV/0!
chr16	19623753	19651638	16:19623753|19651638	.	-	exon	ADAMTS12	0.188979	0.103695	0	63.799	74.6683	46.4396	0.653166
chr4	66841442	66863184	4:66841442|66863184	.	-	exon	PREX2	0.20501	0.0113853	0	5.66472	4.52634	5.37087	0.663451
chr8	55297984	55298812	8:55297984|55298812	.	+	exon	CEP135	0.994871	0.469498	0.0544986	5.7419	2.61935	2.97021	0.847958
chr6	169095230	169111388	6:169095230|169111388	.	+	exon	FOXJ3	0.0715973	0.0525733	0	0	0	0	#DIV/0!
chr18	9065917	9082725	18:9065917|9082725	.	+	exon	BRAF	0.242789	0.0625074	0.0150661	10.5852	8.69053	8.19354	1
chr6	28931494	28932927	6:28931494|28932927	.	+	exon	PRMT7	0	0.00993419	0.0615677	26.5244	36.4838	38.6475	0.746344
chr9	121607065	121612384	9:121607065|121612384	.	+	exon_intron	CEP350	0.547394	0.707674	0.0939311	0	0	0	#DIV/0!
chr6	1466441	1472876	6:1466441|1472876	.	-	exon_intron	BANP	1.40821	0.237193	0.0903966	0	0	0	#DIV/0!
chr14	55105293	55105756	14:55105293|55105756	.	+	exon	ERO1B	0.624331	0.137063	0.0451983	0	0	0	#DIV/0!
chr7	86044906	86058691	7:86044906|86058691	.	-	exon	CHD2	0.334431	0.0397368	0.0451983	0.0556339	0.0247455	0.0314407	0.981757
chr16	44484459	44497468	16:44484459|44497468	.	+	exon	ERBIN	0.261935	0.100793	0.0301322	0.221047	0.0816563	0.11002	0.879654
chr13	197347452	197360689	13:197347452|197360689	.	+	exon	ITSN1	0.294865	0.376369	0.0150661	0.469151	0.212618	0.211614	0.30529
chr9	48161468	48168468	9:48161468|48168468	.	+	exon	TECTA	0.124102	0.0569267	0	4.62751	4.69306	3.08167	0.821257
chr2	15967840	15972185	2:15967840|15972185	.	+	exon	AMBRA1	0.162737	0.0823758	0	0.0217131	0.0296352	0.13584	-0.898588
chr3	44529050	44534535	3:44529050|44534535	.	+	exon	ANAPC1	0.342812	0.125015	0	14.3002	10.3797	9.24801	0.98824
chr6	82220584	82222549	6:82220584|82222549	.	+	exon	RCAN3	0.516636	0.1364	0.0514872	15.9242	10.663	9.72278	0.999516
chr5	44260657	44267166	5:44260657|44267166	.	+	exon	OVCH1	0.294395	0	0	0.165275	0.0827826	0.0221507	0.906599
chr3	44174961	44183383	3:44174961|44183383	.	+	exon	ZC3H8	0.228566	0.00993419	0	0.0189082	0.0260616	0.0501143	-0.705144
chr1	182184848	182194969	1:182184848|182194969	.	-	exon	TXNDC16	0.433555	0.0496709	0.0301322	0.0542036	0.0185522	0.0500218	0.554811
chr13	202874107	202875571	13:202874107|202875571	.	-	exon	BRWD1	0.516991	0.42494	0.0301322	7.10073	7.15012	7.87722	-0.992559
chr4	83026467	83034592	4:83026467|83034592	.	-	exon_intron	DCAF6	0.0840652	0.0298026	0	0.555814	0.264469	0.532005	0.237789
chr6	52992807	53015810	6:52992807|53015810	.	+	exon	SAE1	0.062265	0.0198684	0	147.639	147.867	126.552	0.739248
chr6	103889941	103901824	6:103889941|103901824	.	-	exon	SMCHD1	0.358362	0.113853	0	0	0	0	#DIV/0!
chr6	109131969	109171834	6:109131969|109171834	.	-	exon	OSBPL1A	0.597074	0.21152	0.0451983	2.71058	3.73648	2.28387	0.0643045
chr12	15148218	15151238	12:15148218|15151238	.	-	exon	DDX42	0.176511	0.360728	0.0301322	1.74981	0.475898	0.659275	-0.198195
chr6	104048465	104049643	6:104048465|104049643	.	-	exon	NDC80	0.130727	0.0198684	0	7.73034	5.84296	4.52862	0.961294
chr4	9061831	9069356	4:9061831|9069356	.	-	exon	EFR3A	0.139181	0.132047	0.0451983	0.316838	0.0971371	0.195401	0.128696
chr6	80936662	80944957	6:80936662|80944957	.	+	exon	KDM1A	0.730424	0.181718	0	50.6495	51.2219	34.4242	0.670479
chr17	38012333	38034591	17:38012333|38034591	.	-	exon	PIGU	0.117381	0.00993419	0	37.027	38.9657	35.1226	0.0711698
chr13	31448023	31473909	13:31448023|31473909	.	-	exon	PRKAR2A	0.236571	0.0327049	0.0753305	0	0	0	#DIV/0!
chr12	27528864	27538247	12:27528864|27538247	.	+	exon	UTP18	1.0794	0.411061	0.105463	5.2578	5.49669	4.79685	0.473251
chr5	3717600	3739361	5:3717600|3739361	.	-	exon	ATXN10	6.63419	2.52669	0.202928	175.158	185.698	185.733	-0.93521
chr14	71093567	71097952	14:71093567|71097952	.	+	exon	SIRT1	1.30725	0.530524	0.0602644	0	0	0	#DIV/0!
chr10	25750796	25773920	10:25750796|25773920	.	+	exon	SLC35D2	0.427733	0.20181	0.0602644	0.0146818	0	0.0227396	-0.223277
chr4	65669225	65684360	4:65669225|65684360	.	-	exon	SULF1	0.0715973	0	0	5.43582	3.55637	2.33682	0.920565
chr7	113130074	113138055	7:113130074|113138055	.	-	exon	PPP4R3A	0.443786	0.186071	0.0150661	0	0.00844447	0.0090718	-0.940939
chr9	126270541	126275426	9:126270541|126275426	.	+	exon	RNF2	4.4115	1.52862	0.0602644	45.2318	40.1882	30.456	0.933507
chr5	33860701	33862629	5:33860701|33862629	.	+	exon	CCT2	0.372564	0.146334	0	0.413789	0.27943	0.451545	-0.0869329
chr3	107198689	107229406	3:107198689|107229406	.	-	exon	BIRC6	0.759277	0.0540244	0	0	0	0.00277694	-0.554203
chr1	250949831	250956707	1:250949831|250956707	.	+	exon	PALM2	0.196106	0.35243	0.129829	0.813891	1.56773	0.280307	0.991434
chr6	75076438	75083806	6:75076438|75083806	.	+	exon	SPEN	0.630036	0.198908	0.0602644	0.395933	0.538299	0.868496	-0.87093
chr14	71199909	71239477	14:71199909|71239477	.	-	exon	HERC4	0.0809297	0.00993419	0	14.7346	15.8583	11.0719	0.39858
chr12	23599557	23616154	12:23599557|23616154	.	-	exon	ARHGAP23	0.187652	0.187522	0	0	0.0188307	0.0616415	-0.954724
chr1	264094123	264097152	1:264094123|264097152	.	-	exon	STRBP	0.221042	0.0511221	0.0150661	10.4161	5.26345	3.7031	0.998242
chrX	19987739	19995816	X:19987739|19995816	.	-	exon	APOO	0.933208	0.461774	0.195859	10.0533	12.3937	16.8369	-0.943867
chr1	116193122	116206833	1:116193122|116206833	.	+	exon	PRTG	0.127591	0.00993419	0	1.537	0.944815	0.455581	0.921588
chr6	75076438	75083806	6:75076438|75083806	.	+	exon	SPEN	0.630036	0.198908	0.0602644	0.395933	0.538299	0.868496	-0.87093
chr3	28657953	28692651	3:28657953|28692651	.	+	exon	PARN	0.117381	0.115081	0	0.0808777	0.0283702	0.0162673	0.657769
chr18	42554763	42590713	18:42554763|42590713	.	-	exon	ZNRF2	0.406758	0.09231	0.0150661	8.22728	7.48983	6.95818	0.970621
chr6	85664602	85681933	6:85664602|85681933	.	+	exon	GMEB1	0.136046	0.0411879	0.0451983	0.360138	0.19646	0.356396	0.548869
chr15	140199412	140202579	15:140199412|140202579	.	-	exon	THAP4	0.27435	0.22423	0	0	0	0	#DIV/0!
chr9	41453661	41454859	9:41453661|41454859	.	-	exon	USP28	0.027997	0.0213195	0.0394325	0.629314	1.41903	2.34533	0.65941
chr13	30512469	30555481	13:30512469|30555481	.	-	exon	SMARCC1	0.148086	0	0	19.9051	15.1903	8.69977	0.816867
chr1	263873074	263909041	1:263873074|263909041	.	+	exon	RABGAP1	0.593405	0.115081	0.027901	0.0360915	0.0242994	0.025157	0.978253
chr11	45222332	45246755	11:45222332|45246755	.	+	exon	PIBF1	0.516229	0.160622	0.0846308	9.26512	8.34761	7.04826	0.897358
chr1	85961743	85964180	1:85961743|85964180	.	-	exon	BCKDHB	1.2361	0.204712	0.105463	17.7995	13.0325	18.8075	0.27648
chr5	6010064	6014815	5:6010064|6014815	.	+	exon	ARFGAP3	1.07115	0.452502	0.329223	40.173	76.8679	67.878	-0.923802
chr13	162388403	162401582	13:162388403|162401582	.	-	exon	CRYBG3	0.190734	0.312537	0	6.70007	14.3126	15.6072	-0.258594
chr2	142406868	142408112	2:142406868|142408112	.	+	exon	HARS2	0.42234	0.0952123	0	0.0577404	0.036198	0.0963755	-0.370113
chr11	51540591	51554792	11:51540591|51554792	.	+	exon	NDFIP2	0.188101	0.0525733	0.0150661	0	0	0	#DIV/0!
chr12	26770017	26771864	12:26770017|26771864	.	+	exon	RSAD1	0.129849	0.0198684	0	0	0	0	#DIV/0!
chr3	11750368	11782001	3:11750368|11782001	.	+	exon	GTF2I	0.0969613	0.0113853	0	0.683893	0.374182	0.593031	0.648318
chr2	15967840	15972185	2:15967840|15972185	.	+	exon	AMBRA1	0.162737	0.0823758	0	0.0217131	0.0296352	0.13584	-0.898588
chr3	113259005	113309553	3:113259005|113309553	.	+	exon	DTNB	0.0707196	0	0	1.33166	0.415927	0.760919	0.92784
chr8	115581461	115618279	8:115581461|115618279	.	+	exon	TBCK	0.15699	0.0952123	0.0301322	0.0040316	0	0	0.858412
chr15	76192264	76216187	15:76192264|76216187	.	+	exon	UBR3	0.29081	0.220227	0.0150661	0	0	0	#DIV/0!
chr14	103553553	103570513	14:103553553|103570513	.	+	exon	BTAF1	0.462932	0.200359	0	20.6961	15.489	16.7496	0.777372
chr1	113012687	113013582	1:113012687|113013582	.	-	exon	RNF111	0.622105	0.151915	0	0.0621901	0.0865524	0.0842517	-0.948599
chr4	123121212	123125471	4:123121212|123125471	.	+	exon	ARHGAP29	0.187673	0.0198684	0	28.4623	39.9201	42.2684	-0.998009
chr3	110442415	110455791	3:110442415|110455791	.	-	exon	PPP1CB	0.427755	0.116532	0.0451983	0.248357	0.403322	0.756344	-0.842565
chr3	42011359	42012685	3:42011359|42012685	.	-	exon	IARS	1.99759	1.09296	0.286256	0.00658072	0	0.0266605	-0.699705
chr10	43523156	43523881	10:43523156|43523881	.	+	exon	VIM	0.366013	0.335181	0	843.168	1074.46	491.118	0.886691
chr13	26892208	26912092	13:26892208|26912092	.	-	exon	ANO10	0.290307	0.135173	0	0.0696731	0	0	0.885177
chr1	90803041	90809755	1:90803041|90809755	.	+	exon	COL12A1	0.210351	0.034156	0	0	0	0	#DIV/0!
chr1	254621255	254631949	1:254621255|254631949	.	+	exon	ZNF618	0.12453	0.0198684	0	0	0	0	#DIV/0!
chr1	127195769	127207695	1:127195769|127207695	.	-	exon	CASC4	0.420659	0.311086	0.0602644	23.5034	26.3538	19.7772	0.733098
chr9	48161468	48168468	9:48161468|48168468	.	+	exon	TECTA	0.124102	0.0569267	0	4.62751	4.69306	3.08167	0.821257
chr7	78519438	78520854	7:78519438|78520854	.	+	exon	TEP1	0.080052	0.11363	0	0	0	0	#DIV/0!
chr12	54651213	54655388	12:54651213|54655388	.	-	exon	DHRS7C	0.0742834	0.169105	0.172796	0.0576488	0.016628	0.013947	-0.999765
chr3	72926175	72929955	3:72926175|72929955	.	+	exon	AAK1	0.152078	0.0639586	0	0	0	0	#DIV/0!
chr16	21524717	21540786	16:21524717|21540786	.	-	exon	NADK2	0.804813	0.278381	0	8.79555	11.6247	11.4334	-0.917904
chr13	66493801	66495580	13:66493801|66495580	.	-	exon	SEC13	9.28797	5.0627	0.7529	0.489432	0.201676	0.392858	0.324319
chrX	16491482	16500039	X:16491482|16500039	.	-	exon	RPS6KA3	0.52065	0.433199	0.135595	0.0259892	0.0338206	0.0452745	-0.980613
chr14	112981467	112990508	14:112981467|112990508	.	-	exon	C10orf76	0.197026	0.129144	0.0301322	3.80037	3.61969	3.40187	0.998568
chr2	138308109	138308679	2:138308109|138308679	.	+	exon	SMAD5	4.58028	2.91145	0.510016	0.569515	1.61283	2.21425	-0.967046
chr17	52987380	53003684	17:52987380|53003684	.	-	exon	ATP9A	0.290254	0.0227707	0	82.2286	63.3393	64.9428	0.989182
chr7	47969622	47971049	7:47969622|47971049	.	-	exon	ADAMTS7	0.917272	0.878981	0.169262	0	0	0	#DIV/0!
chr13	68595006	68611602	13:68595006|68611602	.	-	exon	RAF1	0.363681	0.0794735	0.00930032	0.141817	0.145781	0.120961	0.533287
chr2	132363410	132382906	2:132363410|132382906	.	+	exon	ADAMTS19	0.125408	0.0981146	0	0	0	0	#DIV/0!
chr5	33533423	33548592	5:33533423|33548592	.	+	exon	CPSF6	0.646914	0.0298026	0	0.0950806	0.0235082	0.0417913	0.958473
chr1	138126809	138166855	1:138126809|138166855	.	+	exon	LRRC28	0.813088	0.305505	0.0186006	0.00551765	0.0346798	0.0137816	-0.423683
chr8	33422988	33432916	8:33422988|33432916	.	-	exon	ATP8A1	0.813268	0.33786	0.0429671	0.25767	0.089921	0.0366909	0.987819
chr13	138736852	138739314	13:138736852|138739314	.	+	exon	IQCB1	0.0960836	0.00993419	0	5.82038	8.29107	4.70275	-0.119928
chr2	132363410	132382906	2:132363410|132382906	.	+	exon	ADAMTS19	0.125408	0.0981146	0	0	0	0	#DIV/0!
chr13	126204996	126205688	13:126204996|126205688	.	+	exon	LPP	0.262834	0.0511221	0	0	0	0	#DIV/0!
chr12	59320434	59323398	12:59320434|59323398	.	+	exon	NCOR1	0.364226	2.67662	0.259658	0	0.00616272	0.0147575	-0.132747
chr6	28239819	28245743	6:28239819|28245743	.	+	exon	CTCF	0.090262	0	0	0.583581	0.431608	0.598747	0.427266
chr9	131855849	131875580	9:131855849|131875580	.	-	exon	RCOR3	0.0942752	0.0198684	0	0.379386	0.150075	0.325368	0.522344
chr4	97566524	97595259	4:97566524|97595259	.	-	exon	SNX27	0.909769	0.281284	0	29.9169	33.5202	28.4339	0.0704821
chr3	31360595	31361255	3:31360595|31361255	.	+	exon	ZC3H7A	0.119639	0.0327049	0	0.0566328	0.0122344	0.0247252	0.855689
chr2	144567700	144612731	2:144567700|144612731	.	+	exon	ARHGAP26	0.0809297	0.112402	0	2.06205	1.80458	1.0239	0.87016
chr2	89083911	89089816	2:89083911|89089816	.	+	exon	ZFYVE16	0.147636	0.0809247	0	0.0232423	0.0206145	0.033883	-0.792324
chr14	11850183	11857089	14:11850183|11857089	.	+	exon	ELP3	0.128971	0.083827	0	0.0160642	0	0	0.768013
chr9	120607167	120628488	9:120607167|120628488	.	+	exon	RALGPS2	0.202377	0.176361	0.0695647	0.025137	0.0560295	0.0121648	0.588879
chr16	64650290	64669823	16:64650290|64669823	.	+	exon	EBF1	0.0782966	0.0554756	0.0673335	0.00650855	0	0	0.854488
chr12	38083733	38093378	12:38083733|38093378	.	+	exon	GGNBP2	0.667514	0.345466	0.00930032	0.326271	0.211328	0.231835	0.762245
chr11	67477011	67524738	11:67477011|67524738	.	-	exon	STK24	0.287267	0.1364	0	0	0	0	#DIV/0!
chr12	14697840	14708065	12:14697840|14708065	.	+	exon	PECAM1	0.156466	0.106598	0.0939311	44.5201	111.198	193.193	-0.924813
chr8	11712865	11724812	8:11712865|11724812	.	-	exon	LDB2	1.21173	0.516022	0.105463	0.506633	0.799099	0.919744	-0.996136
chr17	37831734	37841896	17:37831734|37841896	.	+	exon	ITCH	0.180075	0.0867293	0	0	0	0	#DIV/0!
chr1	16352299	16356103	1:16352299|16356103	.	+	exon	KATNA1	0.0809297	0.0298026	0	34.6695	41.3475	42.962	-0.982387
chr4	88784438	88791889	4:88784438|88791889	.	-	exon	ATF6	0.168056	0.0937612	0	30.1912	26.1412	23.1245	0.988622
chr6	158113662	158125574	6:158113662|158125574	.	-	exon	MRPL37	0.677639	0.318215	0.217994	0.0710514	0.113979	0.0506457	0.00634571
chr9	19883798	19913189	9:19883798|19913189	.	-	exon	PICALM	1.67181	1.04812	0.175027	1.43116	1.83577	1.76142	-0.701725
chr5	6010064	6014815	5:6010064|6014815	.	+	exon	ARFGAP3	1.07115	0.452502	0.329223	40.173	76.8679	67.878	-0.923802
chr18	1899819	1908209	18:1899819|1908209	.	+	exon	LMBR1	0.259624	0.00993419	0	2.64788	1.88546	2.16477	0.919398
chr18	29115878	29125048	18:29115878|29125048	.	-	exon	ST7	0.216119	0.0426391	0	1.01634	0.986032	1.12441	-0.480362
chr8	60634650	60636983	8:60634650|60636983	.	+	exon	ADGRL3	0.376556	0.0858139	0.0301322	0.0394256	0	0	0.988738
chr3	94440419	94519807	3:94440419|94519807	.	-	exon	PRKCE	0.412601	0.0298026	0	0.0791568	0.0578388	0.126903	-0.278511
chr8	43586874	43588226	8:43586874|43588226	.	-	exon	CPE	0.156038	0.0426391	0.0243664	223.974	122.565	70.8831	0.978076
chr1	90803041	90809755	1:90803041|90809755	.	+	exon	COL12A1	0.210351	0.034156	0	0	0	0	#DIV/0!
chrX	67336836	67356454	X:67336836|67356454	.	-	exon	RPS6KA6	1.61955	0.988948	0.103231	5.5789	3.81744	1.04419	0.999511
chr4	14638092	14638411	4:14638092|14638411	.	+	exon	WASHC5	0.0707196	0.0525733	0.0487328	3.41653	2.06188	1.66849	0.998652
chr11	685277	686516	11:685277|686516	.	+	exon	ZMYM2	0.118259	0.034156	0	0.326028	0.111865	0.114148	0.957179
chr17	35445886	35452830	17:35445886|35452830	.	+	exon	TPX2	0.321064	0.083827	0.0602644	1.15847	0.378334	0.649094	0.908727
chr14	85602428	85620168	14:85602428|85620168	.	+	exon	CCSER2	1.04187	1.67161	0.0903966	0.0184309	0.0240025	0.0398331	-0.789826
chr1	158983390	159000991	1:158983390|159000991	.	-	exon	ZCCHC2	0.377989	0.168881	0.0186006	0	0.0117469	0.00635579	-0.617218
chr2	85500415	85518807	2:85500415|85518807	.	+	exon	IQGAP2	0.12453	0.0298026	0	19.6409	21.1379	12.5242	0.557568
chr1	189746194	189769062	1:189746194|189769062	.	+	exon	MNAT1	0.595488	0.397591	0.0301322	10.1055	16.5618	16.3508	-0.749279
chr16	18853042	18873158	16:18853042|18873158	.	+	exon	NPR3	0.264943	0.134949	0.0394325	0.474203	0.103185	0.0979196	0.911716
chr5	100337600	100370383	5:100337600|100370383	.	-	exon	ACSS3	0.184537	0.053109	0	0.0555242	0.0208312	0.0953426	-0.317407
chr1	138126809	138166855	1:138126809|138166855	.	+	exon	LRRC28	0.813088	0.305505	0.0186006	0.00551765	0.0346798	0.0137816	-0.423683
chr9	234482	245431	9:234482|245431	.	+	exon	TMEM41B	0.403194	0.132047	0	2.38727	2.35175	2.13283	0.830404
chr8	73837182	73853347	8:73837182|73853347	.	+	exon	FRAS1	0.141011	0.166203	0.0301322	26.6725	12.4869	18.6642	-0.100332
chr3	18069859	18074367	3:18069859|18074367	.	+	exon	MVP	0.0786719	0.0760062	0.0336667	0	0	0	#DIV/0!
chr17	39197685	39225969	17:39197685|39225969	.	+	exon	PHF20	0.316998	0.0625074	0	0	0.00531088	0.0145416	-0.881973
chr14	50139933	50158793	14:50139933|50158793	.	+	exon	MAPK1	0.382045	0.0496709	0	0.0748113	0.0253271	0.0245677	0.994317
chr8	16681471	16704217	8:16681471|16704217	.	-	exon	ADGRA3	0.280547	0.0738928	0.0150661	58.4973	45.0106	32.8655	0.960823
chr8	1852335	1858809	8:1852335|1858809	.	+	exon	HTT	0.32191	0.0496709	0	42.8767	41.833	36.2164	0.726762
chr15	81780551	81799621	15:81780551|81799621	.	-	exon	LNPK	0.731074	0.635768	0.0881653	0.170577	0.0909306	0.116275	0.337902
chr14	105137081	105147398	14:105137081|105147398	.	-	exon	FRA10AC1	0.451865	0.0867293	0	11.4029	11.5119	11.2436	0.285623
chr16	44484459	44497468	16:44484459|44497468	.	+	exon	ERBIN	0.261935	0.100793	0.0301322	0.221047	0.0816563	0.11002	0.879654
chr6	18549366	18551182	6:18549366|18551182	.	-	exon	BBS2	2.32244	0.902228	0.184328	37.688	29.7457	28.7043	0.973663
chrX	16491482	16500039	X:16491482|16500039	.	-	exon	RPS6KA3	0.52065	0.433199	0.135595	0.0259892	0.0338206	0.0452745	-0.980613
chr8	97066763	97075274	8:97066763|97075274	.	-	exon	HSPA4L	0.208595	0.09231	0.0301322	6.45371	3.79771	2.90338	0.994417
chr15	132001973	132068151	15:132001973|132068151	.	+	exon	ARMC9	0.189502	0.0496709	0.0150661	6.68295	7.17387	5.12997	0.461708
chr3	56975159	56975594	3:56975159|56975594	.	+	exon	KANSL3	0.365114	0.399267	0.253112	0.0198143	0.00555504	0.0259213	-0.865091
chr5	88177384	88182006	5:88177384|88182006	.	+	exon	FGD6	0.858549	0.204362	0.00930032	0	0	0	#DIV/0!
chr15	48271060	48277942	15:48271060|48277942	.	-	exon	DDHD2	0.330719	0.132047	0.0150661	0.11731	0.0299243	0.0856536	0.491834
chr15	44992726	44997594	15:44992726|44997594	.	+	exon	TRAPPC11	0.221438	0.133498	0	10.4491	10.1422	10.9824	-0.714676
chr3	126946689	126961596	3:126946689|126961596	.	-	exon	ASAP2	0.11294	0.0198684	0	33.3833	21.9476	23.9415	0.94622
chr9	92499455	92512914	9:92499455|92512914	.	+	exon	SLC25A40	0.352689	0.0913946	0.0243664	0.208181	0.130527	0.0853262	0.984228
chr15	104631042	104636333	15:104631042|104636333	.	-	exon	ORC2	0.116953	0.0312537	0	8.01891	8.52039	7.76027	0.0785476
chr13	19606761	19620366	13:19606761|19620366	.	+	exon	PDCD6IP	0.297884	0.0511221	0	1.24223	0.721818	0.797882	0.956252
chr18	54192244	54266233	18:54192244|54266233	.	-	exon	SUGCT	0.120966	0.0540244	0	0.0598169	0	0.030882	0.536583
chr16	35113222	35116352	16:35113222|35116352	.	-	exon	IL6ST	0.199638	0.00993419	0.0301322	0.0036746	0	0	0.995291
chr16	23735576	23745763	16:23735576|23745763	.	-	exon	LIFR	4.94994	3.28387	0.572512	0.0102944	0.00436734	0.0239163	-0.773321
chr13	77417167	77463301	13:77417167|77463301	.	-	exon	STAG1	0.140937	0.0312537	0	18.5284	19.9839	19.4437	-0.831707
chr8	134925770	134941606	8:134925770|134941606	.	-	exon	GPAT3	0.618081	1.73536	0.144895	0	0	0	#DIV/0!
chr15	31182230	31203096	15:31182230|31203096	.	-	exon	EPB41L5	1.07695	0.266996	0.0544986	2.99158	1.82084	1.83626	0.978093
chr9	62207589	62208307	9:62207589|62208307	.	+	exon	GUCY1A2	0.35207	0.0455414	0.0301322	5.69572	2.85958	2.35645	0.995226
chr16	46495563	46503607	16:46495563|46503607	.	+	exon	PIK3R1	0.419675	0.247127	0	26.9951	34.4464	33.5392	-0.740053
chr1	83295333	83295734	1:83295333|83295734	.	+	exon_intron	UBE3D	0.467802	0.126466	0	0.20375	0.305502	0.34367	-0.999997
chr13	173821241	173840262	13:173821241|173840262	.	+	exon	GBE1	0.0756105	0.0227707	0	0	0	0	#DIV/0!
chr14	90030644	90044289	14:90030644|90044289	.	-	exon	ERCC6	0.159247	0.116532	0	0	0	0	#DIV/0!
chr1	187388814	187391730	1:187388814|187391730	.	+	exon	ARID4A	0.10228	0.0809247	0.078865	0.0244155	0	0	0.99684
chr4	123121212	123125471	4:123121212|123125471	.	+	exon	ARHGAP29	0.187673	0.0198684	0	28.4623	39.9201	42.2684	-0.998009
chr9	45789727	45795661	9:45789727|45795661	.	+	exon	KMT2A	0.36642	0.0809247	0	0	0	0	#DIV/0!
chr14	55995859	56018680	14:55995859|56018680	.	+	exon	ARID4B	0.0933975	0.0796974	0	15.1297	13.2586	11.3431	0.928445
chr16	44194905	44214957	16:44194905|44214957	.	-	exon	SGTB	0.335288	0.193103	0.0602644	12.8415	12.7346	3.13218	0.860967
chr1	266947329	266999838	1:266947329|266999838	.	+	exon	MVB12B	0.757543	0.170995	0.0602644	0.240367	0.0963955	0.133347	0.92185
chr12	11892148	11892556	12:11892148|11892556	.	-	exon	AMZ2	0.730154	0.293643	0.0487328	0.111787	0.0699589	0.132203	-0.165836
chr6	109131969	109171834	6:109131969|109171834	.	-	exon	OSBPL1A	0.597074	0.21152	0.0451983	2.71058	3.73648	2.28387	0.0643045
chr12	60366858	60376920	12:60366858|60376920	.	-	exon	SLC5A10	3.3144	2.41254	0.385953	0.047634	0.0462158	0.069112	-0.935654
chr16	17730698	17746986	16:17730698|17746986	.	-	exon	DROSHA	0.152955	0.133498	0	0	0	0	#DIV/0!
chr14	35484129	35513136	14:35484129|35513136	.	-	exon	FBXW8	0.267651	0.0327049	0.0150661	24.08	20.0353	16.3933	0.908641
chr15	72490893	72495976	15:72490893|72495976	.	-	exon	TTC21B	0.162309	0.0709905	0.0451983	12.5381	9.83102	8.58171	0.994715
chr2	69747922	69758755	2:69747922|69758755	.	+	exon	SMARCA4	0.125836	0.00993419	0.0150661	0.023902	0	0.00732936	0.965161
chr6	35268122	35269984	6:35268122|35269984	.	+	exon	ZNF423	0.186774	0.217861	0.0150661	2.31627	2.64338	1.77666	0.971294
chr7	64286782	64287500	7:64286782|64287500	.	+	exon	RALGAPA1	2.37083	1.24199	0.667746	0.0381023	0	0.00752738	0.865141
chr13	108816286	108820326	13:108816286|108820326	.	-	exon	PHC3	0.805315	0.347921	0.0150661	0.0742648	0.0139441	0.0148456	0.902223
chr2	38950389	39012138	2:38950389|39012138	.	-	exon	PRMT3	0.571711	0.120885	0	0	0	0	#DIV/0!
chr15	74459701	74574354	15:74459701|74574354	.	-	exon	STK39	0.062265	0.00993419	0	23.2299	16.8102	7.95776	0.89325
chr15	76192264	76216187	15:76192264|76216187	.	+	exon	UBR3	0.29081	0.220227	0.0150661	0	0	0	#DIV/0!
chr16	19623753	19651638	16:19623753|19651638	.	-	exon	ADAMTS12	0.188979	0.103695	0	63.799	74.6683	46.4396	0.653166
chr13	31604187	31613159	13:31604187|31613159	.	+	exon	ARIH2	0.768811	0.332406	0.0429671	0.392218	0.156988	0.168461	0.900232
chr10	16541738	16607933	10:16541738|16607933	.	-	exon	AKT3	0.218784	0.10688	0	0.00606561	0.0168731	0	0.34242
chr14	131454717	131576631	14:131454717|131576631	.	-	exon	ATE1	0.357838	0.214423	0	0.230121	0.190353	0.44767	-0.850649
chr11	48096771	48110822	11:48096771|48110822	.	+	exon	LMO7	0.0782966	0.211744	0.0730992	0.27149	0.248659	0.557789	-0.583464
chr5	6185346	6186572	5:6185346|6186572	.	+	exon	POLDIP3	1.97661	0.859024	0.120529	0.374416	0.296613	0.33543	0.598983
chr3	69390770	69401023	3:69390770|69401023	.	-	exon	ALMS1	0.158798	0.0327049	0	8.93536	5.41541	3.9655	0.995833
chr11	14579873	14590548	11:14579873|14590548	.	+	exon	COG6	0.396548	0.143432	0	0.205038	0.0139523	0.0579013	0.832817
chr9	12512347	12516453	9:12512347|12516453	.	-	exon	ALG8	0.32954	0.0709905	0.0150661	0.00903615	0	0	0.986012
chr15	8022396	8044280	15:8022396|8044280	.	+	exon	GTDC1	0.211657	0	0.0150661	0.328806	0.420686	0.438787	-0.97635
chr6	88424922	88432891	6:88424922|88432891	.	-	exon	PTP4A2	0.0311325	0	0.0336667	42.4795	55.6958	60.7194	-0.185028
chr4	90154266	90175000	4:90154266|90175000	.	+	exon	COPA	0.300184	0.0312537	0.0301322	131.487	122.628	92.5007	0.678467
chr6	28569464	28571141	6:28569464|28571141	.	-	exon	SLC12A4	0.378513	0.260626	0.0903966	0.0332497	0.0215742	0.0255993	0.561731
chr3	49135557	49135742	3:49135557|49135742	.	-	exon	NCK2	0.148567	0.356569	0	119.32	184.776	184.668	0.0972177
chr9	109411982	109431724	9:109411982|109431724	.	+	exon	EZH2	0.479233	0.0397368	0.00930032	35.7843	26.3528	23.6817	0.988208
chr13	95698444	95703536	13:95698444|95703536	.	-	exon	SLC33A1	1.65875	0.316667	0.0602644	19.4192	19.6025	18.4546	0.500624
chr5	73473989	73474314	5:73473989|73474314	.	-	exon_intron	YAF2	0.443337	0.503274	0.209227	0.146975	0.137607	0.138969	0.193334
chr2	138308109	138308679	2:138308109|138308679	.	+	exon	SMAD5	4.58028	2.91145	0.510016	0.569515	1.61283	2.21425	-0.967046
chr8	85357610	85373121	8:85357610|85373121	.	+	exon	INPP4B	0.249467	0.0440902	0.0301322	0.408968	0.38269	0.251924	0.672294
chr9	10684937	10701055	9:10684937|10701055	.	+	exon	EMSY	0.314333	0.0596051	0	0.438471	0.315279	0.377316	0.760184
chr3	126848011	126848971	3:126848011|126848971	.	+	exon	ADAM17	0.175633	0.38605	0.0421869	9.75443	9.11641	8.59354	0.331479
chr7	121567316	121571021	7:121567316|121571021	.	+	exon	DLK1	0.0373294	0.00993419	0.0243664	1.51561	16.7788	14.8494	-0.905507
chr4	41968917	41969658	4:41968917|41969658	.	-	exon	DPY19L4	0.352165	0.0881805	0	0.135141	0.0672141	0.0874876	0.858768
chrX	39036989	39047521	X:39036989|39047521	.	-	exon	MAOB	0.106743	0	0	10.4641	10.275	5.98579	0.531981
chr1	128284940	128300710	1:128284940|128300710	.	-	exon	TMEM62	0.0715973	0.0455414	0	5.09358	5.58543	6.16111	-0.993896
chr13	131641552	131642810	13:131641552|131642810	.	-	exon	LSG1	0.35758	0.275226	0.0451983	0	0	0	#DIV/0!
chr7	55655839	55658193	7:55655839|55658193	.	-	exon	IDH2	1.53914	0.834452	0.105463	0.00541681	0.0101708	0.0220121	-0.973217
chr13	132986164	133023430	13:132986164|133023430	.	+	exon	DLG1	2.21794	0.741382	0.0301322	0.580102	0.657642	0.454285	0.444426
chr1	169408333	169430733	1:169408333|169430733	.	-	exon	MYO9A	0.188979	0.163963	0.0150661	0	0	0.00435178	-0.991112
chr15	106867717	106882819	15:106867717|106882819	.	+	exon	ABI2	6.26477	1.71482	0.338266	0.106675	0.035348	0.0268744	0.991951
chr2	73085600	73104003	2:73085600|73104003	.	+	exon	RANBP3	0.29339	0.0411879	0.0544986	0	0	0	#DIV/0!
chr14	85602428	85620168	14:85602428|85620168	.	+	exon	CCSER2	1.04187	1.67161	0.0903966	0.0184309	0.0240025	0.0398331	-0.789826
chr10	29569850	29573233	10:29569850|29573233	.	+	exon	AGTPBP1	0.561596	0.194554	0.0429671	8.3427	3.69388	4.30561	0.917288
chr13	1507557	1513988	13:1507557|1513988	.	-	exon_intron	ATP2C1	0.169865	0.11363	0	0.00914395	0	0	0.754269
chr13	28871682	28873176	13:28871682|28873176	.	+	exon	SACM1L	0.304208	0.125677	0.00930032	20.0729	18.9532	17.6367	0.985973
chr9	131855849	131875580	9:131855849|131875580	.	-	exon	RCOR3	0.0942752	0.0198684	0	0.379386	0.150075	0.325368	0.522344
chr4	112443186	112443826	4:112443186|112443826	.	-	exon	NTNG1	1.95961	0.119434	0.0150661	0.0451314	0	0.00535599	0.98777
chr15	106074746	106076503	15:106074746|106076503	.	+	exon	BMPR2	6.48311	3.07323	0.523117	27.9981	24.2887	21.0955	0.999202
chr14	112705127	112712035	14:112705127|112712035	.	-	exon	FBXW4	0.217404	0.083827	0.0522674	0.452254	0.950946	1.02599	-0.998178
chr8	137747353	137787892	8:137747353|137787892	.	+	exon	ANTXR2	0.330344	0.0668609	0	0.210935	0.27068	0.133127	0.265065
chr13	140007530	140008343	13:140007530|140008343	.	+	exon	GPR156	0.284163	0.1633	0	5.35115	4.91443	3.17429	0.969693
chr9	118014576	118041744	9:118014576|118041744	.	-	exon	RFWD2	3.4434	2.25579	0.413854	0.588066	0.466505	0.490673	0.670021
chr18	33732361	33736560	18:33732361|33736560	.	+	exon	DOCK4	0.373014	0.00993419	0.0301322	5.58206	4.60996	4.98162	0.943076
chr6	160413189	160415719	6:160413189|160415719	.	-	exon	OSBPL9	0.232505	0.190425	0.0903966	0.0110332	0	0	0.728398
chr5	85331880	85340765	5:85331880|85340765	.	-	exon	TMPO	0.436743	0.287088	0	0	0	0	#DIV/0!
chr3	121918073	121922801	3:121918073|121922801	.	+	exon	NBAS	0.457935	0.256682	0.0465016	1.15669	1.68501	1.2314	-0.118224
chr8	82654479	82654959	8:82654479|82654959	.	+	exon	ZNF827	0.426353	0.305915	0.0394325	0.216775	0.0634545	0.124891	0.41067
chr3	83349428	83358984	3:83349428|83358984	.	+	exon	FANCL	1.33447	0.465904	0.00930032	1.98123	1.50146	1.13871	0.995243
chr13	148496646	148534946	13:148496646|148534946	.	-	exon	NECTIN3	0.85478	0.274252	0.0150661	0.0207376	0	0.0378056	-0.247568
chr9	53111710	53114635	9:53111710|53114635	.	-	exon	CDON	0.142317	0	0	51.4884	35.0333	20.0065	0.878821
chr6	91566041	91605991	6:91566041|91605991	.	+	exon	ZMYM4	0.167628	0.0213195	0	0.883921	0.551979	0.339726	0.960998
chr5	35866143	35877522	5:35866143|35877522	.	+	exon	TBC1D15	0.663971	0.154817	0.0602644	17.373	20.1129	18.7065	-0.774373
chr11	25209180	25224424	11:25209180|25224424	.	+	exon	VWA8	0.123203	0.119308	0.0301322	3.34305	4.19366	4.31735	-0.626819
chr3	7553137	7562712	3:7553137|7562712	.	-	exon	RRN3	0.0885066	0.0794735	0	0	0	0	#DIV/0!
chr2	47486153	47489786	2:47486153|47489786	.	-	exon	USP47	0.754255	0.39242	0.0301322	0	0	0	#DIV/0!
chr16	22868833	22875446	16:22868833|22875446	.	+	exon	WDR70	0.977665	0.50753	0.0753305	13.505	15.4895	17.0275	-0.99881
chr1	271368904	271377311	1:271368904|271377311	.	+	exon	PRRC2B	0.18321	0.0511221	0.0451983	0.0360887	0.00428851	0.00416381	0.999402
chr1	130599844	130628238	1:130599844|130628238	.	-	exon	RAD51	0.217927	0.0525733	0.0150661	15.317	11.3759	8.91012	0.976592
chr13	120919103	120935351	13:120919103|120935351	.	-	exon	DCUN1D1	2.57813	0.769481	0.0451983	0.889251	0.860828	0.715171	0.817846
chr6	106951359	106958839	6:106951359|106958839	.	+	exon	MIB1	0.174755	0.0540244	0	12.859	10.2438	5.71206	0.932139
chr7	13444525	13445267	7:13444525|13445267	.	-	exon	NUP153	0.213893	0.146334	0	24.3856	21.2742	18.3669	0.973873
chr11	9145564	9170916	11:9145564|9170916	.	+	exon	PDS5B	3.07262	0.870848	0.150661	0	0	0	#DIV/0!
chr1	182335259	182341782	1:182335259|182341782	.	+	exon	PSMC6	2.05566	0.645255	0.135861	39.5534	39.8967	45.203	-0.742508
chr2	73836406	73852681	2:73836406|73852681	.	-	exon	KDM4B	0.20501	0.0540244	0	0	0	0	#DIV/0!
chr6	147836889	147841815	6:147836889|147841815	.	-	exon	CACHD1	0.353096	0.166203	0.0243664	33.2601	25.8152	28.1872	0.723623
chr1	113097686	113102025	1:113097686|113102025	.	+	exon_intron	SLTM	0.200997	0.101455	0	0.507956	0.44513	0.653966	-0.685388
chr9	22640189	22690654	9:22640189|22690654	.	-	exon	NOX4	1.00884	0.120885	0	0	0	0	#DIV/0!
chr14	59457849	59465262	14:59457849|59465262	.	+	exon	TTC13	0.301041	0.00993419	0	0.146858	0.120691	0.0903182	0.859007
chr12	48532439	48543642	12:48532439|48543642	.	-	exon	METTL16	0.184088	0.149013	0	0	0.0175666	0.0180325	-0.664379
chr6	13568695	13577407	6:13568695|13577407	.	+	exon	SF3B3	0.122272	0	0	0.146366	0.0868801	0.207317	-0.00702322
chr13	45391196	45447139	13:45391196|45447139	.	+	exon	ATXN7	0.629608	0.25003	0	6.31031	6.55066	6.58532	-0.958417
chr3	7480870	7487795	3:7480870|7487795	.	+	exon	PDXDC1	0.237502	0.0625074	0	34.8566	37.5904	25.9318	0.526234
chr1	126169042	126174995	1:126169042|126174995	.	-	exon	BLOC1S6	0.271664	0.170556	0	32.5875	38.1143	32.9595	0.0861825
chr7	60731692	60757895	7:60731692|60757895	.	-	exon	ARIH1	0.295251	0.0610563	0.0150661	40.3261	39.1028	36.9727	0.865409
chr6	37957475	37968385	6:37957475|37968385	.	+	exon	VPS35	0.223696	0.0298026	0	69.1958	73.3011	66.7369	-0.0208178
chr3	103139402	103152191	3:103139402|103152191	.	+	exon	HEATR5B	0.135168	0	0	0.247474	0.0802198	0.130001	0.957078
chr14	62667130	62701927	14:62667130|62701927	.	-	exon	FAM13C	0.199744	0.237193	0.0903966	0	0	0	#DIV/0!
chr9	125200441	125209465	9:125200441|125209465	.	-	exon	COLGALT2	0.090262	0.0596051	0	17.2771	10.6212	7.24963	0.932333
chr6	89009889	89010260	6:89009889|89010260	.	-	exon	SYNC	0.0351457	0.207391	0.0580332	0.164021	0.136764	0.153698	-0.965919
chr8	78370924	78381727	8:78370924|78381727	.	+	exon	LRBA	0.168934	0.203261	0.0602644	0	0	0	#DIV/0!
chr17	39197685	39225969	17:39197685|39225969	.	+	exon	PHF20	0.316998	0.0625074	0	0	0.00531088	0.0145416	-0.881973
chr14	101580430	101582623	14:101580430|101582623	.	+	exon	KIF20B	0.121395	0.162385	0	0.00594313	0.00812313	0	0.999854
chr11	3636057	3664233	11:3636057|3664233	.	+	exon	ATP8A2	0.199189	0.034156	0	0.0436369	0	0	0.987064
chr6	91974319	91985640	6:91974319|91985640	.	+	exon	AGO3	0.17696	0.0511221	0	19.0085	16.4829	14.2052	0.978173
chr3	107198689	107229406	3:107198689|107229406	.	-	exon	BIRC6	0.759277	0.0540244	0	0	0	0.00277694	-0.554203
chr14	124868787	124896623	14:124868787|124896623	.	-	exon	ABLIM1	0.129421	0.0213195	0	0.0623896	0.0321416	0.0917923	-0.145531
chr9	130297504	130337968	9:130297504|130337968	.	-	exon	RPS6KC1	0.694099	0.217325	0.0903966	0.097982	0.0976607	0.155158	-0.658992
chr11	1125630	1128292	11:1125630|1128292	.	-	exon	XPO4	0.322392	0.207391	0.0602644	0.0338775	0.0146196	0.0262539	0.327156
chr5	313664	341527	5:313664|341527	.	-	exon	PPP6R2	0.143623	0.0724416	0.0301322	0	0	0	#DIV/0!
chr18	17584478	17602828	18:17584478|17602828	.	-	exon	MKLN1	0.433053	0.198684	0.0150661	0.0358779	0.0491558	0.0311601	0.184526
chr5	73589496	73642776	5:73589496|73642776	.	+	exon	PPHLN1	0.286796	0.1095	0.0150661	0.0659536	0.0607685	0.0467459	0.907326
chr15	100164717	100170857	15:100164717|100170857	.	-	exon	HECW2	0.351213	0.152577	0	0.142134	0.264094	0.13442	-0.0225209
chr15	76192264	76216187	15:76192264|76216187	.	+	exon	UBR3	0.29081	0.220227	0.0150661	0	0	0	#DIV/0!
chr3	5919432	5923596	3:5919432|5923596	.	+	exon	TRRAP	0.40909	0.2459	0	0.081795	0.0168825	0.0374236	0.577985
chr9	75515137	75646985	9:75515137|75646985	.	+	exon	DYNC1I1	0.136548	0.00993419	0	0	0	0	#DIV/0!
chr9	674059	678558	9:674059|678558	.	+	exon	ST5	0.062265	0.0227707	0	0.0594943	0.134143	0.0971874	-0.631237
chr12	2401755	2405707	12:2401755|2405707	.	+	exon_intron	TBC1D16	0.116953	0.282511	0.0150661	0	0	0	#DIV/0!
chr17	32351265	32363701	17:32351265|32363701	.	+	exon	C20orf194	0.0809297	0	0	0	0	0	#DIV/0!
chr1	203544304	203547745	1:203544304|203547745	.	-	exon	DENND4C	0.192564	0.0511221	0.0301322	0	0	0	#DIV/0!
chr14	87854602	87861103	14:87854602|87861103	.	+	exon	BMPR1A	0.876432	0.400494	0.078865	0	0.0159309	0	-0.111012
chr7	69814386	69828037	7:69814386|69828037	.	+	exon	PRKD1	0.270464	0.494917	0.0602644	21.918	37.1781	47.1193	-0.374086
chr14	136678729	136684752	14:136678729|136684752	.	+	exon	DOCK1	0.567491	0.308408	0.144895	26.6847	21.945	15.596	0.97731
chr3	42011359	42012685	3:42011359|42012685	.	-	exon	IARS	1.99759	1.09296	0.286256	0.00658072	0	0.0266605	-0.699705
chr13	153818741	153839132	13:153818741|153839132	.	-	exon	ALCAM	0.104538	0	0	0.703466	0.0192423	0.0376195	0.999722
chr6	93886963	93895849	6:93886963|93895849	.	-	exon	INPP5B	0.179646	0	0.0150661	0.0401815	0.0110726	0.0311507	0.787755
chr11	7850587	7864009	11:7850587|7864009	.	+	exon	B3GLCT	0.160982	0.0411879	0	40.6686	29.0746	22.2877	0.992207
chr15	120549038	120558909	15:120549038|120558909	.	-	exon	USP37	0.190285	0.150688	0	8.82098	8.24232	7.41177	0.975399
chr17	8529782	8530635	17:8529782|8530635	.	+	exon	FAT1	0.565588	0.150688	0.0150661	0	0	0	#DIV/0!
chr8	80787216	80815987	8:80787216|80815987	.	-	exon	ARHGAP10	15.0288	38.0773	6.81859	32.8601	104.121	114.806	0.146751
chr7	68180561	68189993	7:68180561|68189993	.	+	exon	HEATR5A	0.0885066	0.0298026	0	0	0	0	#DIV/0!
chr16	64200028	64201782	16:64200028|64201782	.	-	exon	UBLCP1	0.124081	0.0327049	0	0.488198	0.340981	0.435374	0.587932
chr3	42946461	42959932	3:42946461|42959932	.	+	exon	FAM120A	0.623808	0.0496709	0.0607876	53.7153	56.3946	49.0357	0.138291
chr13	133302378	133312344	13:133302378|133312344	.	-	exon	PAK2	0.527809	0.208842	0.105463	0.847329	0.740386	0.53221	0.891574
chr1	225154199	225159215	1:225154199|225159215	.	-	exon	ABHD17B	0.665256	0.288539	0.0150661	0.47175	1.26649	1.30305	-0.923667
chr13	29953610	29960782	13:29953610|29960782	.	-	exon	SETD2	0.609262	0.204488	0.0602644	0.0347685	0.0150572	0.0450025	-0.0753557
chr1	4822372	4843415	1:4822372|4843415	.	-	exon	QKI	0.564752	0.877403	0.102451	0.609233	1.14708	0.784906	0.572992
chr13	26470717	26473420	13:26470717|26473420	.	+	exon	FAM198A	0.219609	0.0455414	0	0.0300658	0	0.103406	-0.421248
chr14	20270674	20282065	14:20270674|20282065	.	+	exon	NEK1	2.83815	0.766647	0.0150661	27.6658	18.257	13.938	0.998608
chr18	23753795	23761530	18:23753795|23761530	.	+	exon	WASL	0.154335	0.160369	0.0996969	0.0266454	0	0	0.419793
chr3	80390445	80407271	3:80390445|80407271	.	+	exon	USP34	0.895857	0.345242	0.105463	21.9781	17.1862	11.855	0.967911
chr18	1463489	1481335	18:1463489|1481335	.	-	exon	DNAJB6	0.292137	0.131258	0	10.2222	7.84128	7.70592	0.914192
chr6	17352018	17362974	6:17352018|17362974	.	-	exon	NFAT5	0.530484	0.143432	0	17.9198	6.64901	4.25772	0.995024
chr4	93744902	93747422	4:93744902|93747422	.	+	exon	CCT3	1.11361	0.345904	0.105463	212.104	219.486	197.467	0.406237
chr5	88177384	88182006	5:88177384|88182006	.	+	exon	FGD6	0.858549	0.204362	0.00930032	0	0	0	#DIV/0!
chr1	231088302	231101198	1:231088302|231101198	.	+	exon	CEP78	0.108927	0.034156	0	18.4647	11.7084	10.415	0.987004
chr6	106951359	106958839	6:106951359|106958839	.	+	exon	MIB1	0.174755	0.0540244	0	12.859	10.2438	5.71206	0.932139
chr1	128405780	128409218	1:128405780|128409218	.	+	exon	UBR1	0.0885066	0.00993419	0	15.9901	12.9461	8.80868	0.8734
chr6	43867657	43879544	6:43867657|43879544	.	+	exon	LSM14A	0.129849	0.151915	0	5.35589	5.53253	4.69185	0.997838
chr16	34798441	34800600	16:34798441|34800600	.	-	exon	SLC38A9	0.222369	0.083827	0.0602644	0.0115034	0.00830336	0.0405757	-0.538295
chr12	23043948	23047980	12:23043948|23047980	.	+	exon	CACNB1	0.362407	0.403396	0.0695647	0.0255778	0.0397497	0.137189	-0.973737
chr5	2906978	2911166	5:2906978|2911166	.	-	exon	GRAMD4	0.558428	0.235966	0.0451983	14.2432	17.4321	22.734	-0.958307
chr4	125746959	125783720	4:125746959|125783720	.	+	exon	ZNF644	0.481094	0.219	0.0301322	0.152171	0.0356305	0.0988514	0.538
chr8	16681471	16704217	8:16681471|16704217	.	-	exon	ADGRA3	0.280547	0.0738928	0.0150661	58.4973	45.0106	32.8655	0.960823
chr4	67516638	67518910	4:67516638|67518910	.	+	exon	ARFGEF1	0.176511	0.217325	0.120529	17.8389	15.4581	10.8424	0.714703
chr2	17201917	17227421	2:17201917|17227421	.	-	exon	PRDM11	0.43972	0.132047	0.0602644	0.0272339	0.00721783	0.0131754	0.89018
chr15	101024492	101083385	15:101024492|101083385	.	-	exon	ANKRD44	0.175686	0.0715262	0.0487328	1.13225	0.730644	0.420143	0.960868
chr2	49641538	49657680	2:49641538|49657680	.	+	exon	SBF2	0.20546	0.0794735	0.0150661	19.9809	14.6229	13.6562	0.980728
chrX	14767831	14801436	X:14767831|14801436	.	-	exon	SCML2	0.237523	0.0809247	0	5.5068	3.87021	3.32481	0.995086
chr13	158685847	158688234	13:158685847|158688234	.	-	exon	TBC1D23	0.430065	0.265136	0.0186006	0	0	0	#DIV/0!
chr1	266554302	266575250	1:266554302|266575250	.	+	exon	PBX3	0.978585	0.0894077	0.0451983	2.26996	0.545824	0.469104	0.999991
chr10	48814823	48820979	10:48814823|48820979	.	-	exon	YME1L1	0.505078	0.130596	0.0301322	51.1714	51.5399	42.8404	0.635145
chr6	19395407	19399179	6:19395407|19399179	.	+	exon	POLR2C	0.383298	0.278605	0.0301322	55.8547	62.8398	76.0955	-0.998549
chr11	32746346	32806006	11:32746346|32806006	.	-	exon	DIAPH3	0.149444	0	0	15.732	8.94911	5.41329	0.941454
chr18	18273088	18276491	18:18273088|18276491	.	+	exon	COPG2	0.159602	0.0198684	0	0	0	0	#DIV/0!
chr18	5199558	5218220	18:5199558|5218220	.	+	exon	KMT2C	0.784768	0.222906	0.0602644	0	0.00277595	0	-0.303164
chr2	49641538	49657680	2:49641538|49657680	.	+	exon	SBF2	0.20546	0.0794735	0.0150661	19.9809	14.6229	13.6562	0.980728
chr9	126957682	126982274	9:126957682|126982274	.	+	exon	HMCN1	0.473539	0.0654098	0	21.4992	5.68045	3.24171	0.99999
chr12	12621342	12657864	12:12621342|12657864	.	-	exon	CEP112	0.309495	0.245676	0.00930032	13.3079	11.2744	9.10555	0.954791
chr18	44885414	44903054	18:44885414|44903054	.	-	exon	TAX1BP1	0.636159	0.357855	0.0544986	0.146601	0.113746	0.106588	0.928691
chr1	168870864	168884181	1:168870864|168884181	.	+	exon	THSD4	0.291761	0.102244	0	1.44835	1.33098	0.712861	0.854847
chr13	32466924	32478114	13:32466924|32478114	.	+	exon	RBM6	6.18958	1.35718	0.146198	0.0398211	0.118206	0.0521417	-0.461558
chr8	42968179	42975076	8:42968179|42975076	.	-	exon	TLL1	0.522596	0	0.0150661	6.79615	2.00491	1.77755	0.997859
chr16	32390636	32396298	16:32390636|32396298	.	+	exon	ITGA2	0.0840652	0.0639586	0.00930032	12.722	28.6856	16.336	0.0431431
chr3	11750368	11782001	3:11750368|11782001	.	+	exon	GTF2I	0.0969613	0.0113853	0	0.683893	0.374182	0.593031	0.648318
chr2	2079637	2089434	2:2079637|2089434	.	-	exon	NAP1L4	0.158724	0.164752	0	0.03983	0.0316396	0.0699831	-0.985252
chr12	43006733	43029509	12:43006733|43029509	.	-	exon	SUZ12	1.07703	0.164752	0	0	0	0	#DIV/0!
chr1	41076032	41083592	1:41076032|41083592	.	+	exon	TBC1D32	0.090262	0.0298026	0	3.86679	1.67434	1.18794	0.987432
chr4	57769241	57795001	4:57769241|57795001	.	-	exon	ZC2HC1A	0.134291	0.0596051	0	0	0	0	#DIV/0!
chr13	35849054	35861795	13:35849054|35861795	.	+	exon	CACNA1D	0.141868	0.0198684	0	6.07925	2.7779	1.39634	0.986987
chr16	44484459	44497468	16:44484459|44497468	.	+	exon	ERBIN	0.261935	0.100793	0.0301322	0.221047	0.0816563	0.11002	0.879654
chr4	72630918	72643259	4:72630918|72643259	.	-	exon	CHD7	3.44594	3.29737	0.378479	0	0	0	#DIV/0!
chr13	201067069	201130602	13:201067069|201130602	.	+	exon	DYRK1A	0.232505	0.169105	0	0.0926626	0.0962576	0.163805	-0.975451
chr18	47629573	47656999	18:47629573|47656999	.	-	exon	MPP6	3.28514	1.21577	0.0602644	0.663425	0.238997	0.0644307	0.997251
chr14	112014287	112021682	14:112014287|112021682	.	+	exon	SLF2	0.270786	0.169105	0	0	0	0	#DIV/0!
chr2	70832690	70836232	2:70832690|70836232	.	-	exon	HNRNPM	0.246781	0.223665	0.0301322	1.29131	0.422745	0.76782	0.213685
chrX	46871978	46878238	X:46871978|46878238	.	-	exon	FAM120C	1.76038	0.846753	0.0753305	0	0	0	#DIV/0!
chr7	56509179	56519340	7:56509179|56519340	.	-	exon	ETFA	1.45851	0.892577	0.120529	38.4871	51.725	78.6702	-0.994414
chr13	100191799	100205633	13:100191799|100205633	.	-	exon	KPNA4	0.062265	0.0298026	0.0301322	35.2419	46.792	45.0506	-0.991373
chr17	52987380	53003684	17:52987380|53003684	.	-	exon	ATP9A	0.290254	0.0227707	0	82.2286	63.3393	64.9428	0.989182
chr5	35648531	35649101	5:35648531|35649101	.	-	exon	ZFC3H1	0.0942752	0.0198684	0	0.383942	0.0879196	0.185553	0.862397
chr9	26899161	26905802	9:26899161|26905802	.	+	exon	AMOTL1	4.30513	1.30518	0.120529	4.17775	6.68921	9.61814	-0.958334
chr16	47882641	47883657	16:47882641|47883657	.	+	exon	BDP1	0.270411	0.181026	0	10.0785	8.06473	5.5871	0.99108
chr13	81783159	81784515	13:81783159|81784515	.	+	exon	SLC25A36	0.172122	0.0981146	0	4.22252	1.42727	1.45456	0.818051
chr13	22216776	22239729	13:22216776|22239729	.	+	exon	GOLGA4	1.31468	0.547938	0.21446	0.0107883	0	0.0207576	-0.273727
chr1	8822877	8825081	1:8822877|8825081	.	-	exon_intron	TULP4	1.62932	0.164752	0.0150661	0	0	0	#DIV/0!
chr4	127616914	127631029	4:127616914|127631029	.	-	exon	PKN2	0.215241	0.0937612	0	0.556282	0.810955	0.926725	-0.990358
chr2	81555541	81568052	2:81555541|81568052	.	-	exon	SIMC1	0.411776	0.137851	0.0150661	15.6174	12.6256	10.4823	0.99264
chr7	68180561	68189993	7:68180561|68189993	.	+	exon	HEATR5A	0.0885066	0.0298026	0	0	0	0	#DIV/0!
chr13	100191799	100205633	13:100191799|100205633	.	-	exon	KPNA4	0.062265	0.0298026	0.0301322	35.2419	46.792	45.0506	-0.991373
chr5	94095466	94097979	5:94095466|94097979	.	+	exon	KITLG	0.0715973	0.0858139	0.0391755	12.1322	13.9837	21.6462	-0.88397
chr1	209328952	209330339	1:209328952|209330339	.	+	exon	MPDZ	0.482046	0.273999	0.105463	0.0383755	0.0270151	0.0304609	0.722508
chr7	86044906	86058691	7:86044906|86058691	.	-	exon	CHD2	0.334431	0.0397368	0.0451983	0.0556339	0.0247455	0.0314407	0.981757
chr1	271368904	271377311	1:271368904|271377311	.	+	exon	PRRC2B	0.18321	0.0511221	0.0451983	0.0360887	0.00428851	0.00416381	0.999402
chr6	95853280	95853697	6:95853280|95853697	.	-	exon	PPT1	0.158724	0.0397368	0	27.4244	32.0822	32.7077	-0.990984
chr14	73499753	73538241	14:73499753|73538241	.	+	exon_intron	ADAMTS14	0.33165	0.142205	0.0602644	0.195755	0.063883	0.0456721	0.982501
chr3	25218373	25225309	3:25218373|25225309	.	-	exon	REXO5	0.820792	0.18049	0.0150661	0.301881	0.267142	0.211498	0.895724
chr13	30512469	30555481	13:30512469|30555481	.	-	exon	SMARCC1	0.148086	0	0	19.9051	15.1903	8.69977	0.816867
chr4	127616914	127631029	4:127616914|127631029	.	-	exon	PKN2	0.215241	0.0937612	0	0.556282	0.810955	0.926725	-0.990358
chr5	67679713	67688990	5:67679713|67688990	.	-	exon	KDM5A	0.304605	0.0327049	0	19.0077	17.2973	15.7613	0.923132
chr1	264094123	264097152	1:264094123|264097152	.	-	exon	STRBP	0.221042	0.0511221	0.0150661	10.4161	5.26345	3.7031	0.998242
chr2	87349250	87352300	2:87349250|87352300	.	-	exon	LHFPL2	0.228619	0.115081	0.00930032	0.0180057	0	0.0416111	-0.548625
chr14	40966694	40972298	14:40966694|40972298	.	-	exon	ANKRD13A	0.184162	0.0397368	0.0301322	0.652435	0.386955	0.482387	0.913735
chr7	63270975	63297711	7:63270975|63297711	.	+	exon	SLC25A21	0.233906	0.105147	0.0150661	1.27278	1.49299	1.60372	-0.996215
chr6	157314278	157338944	6:157314278|157338944	.	+	exon	USP24	0.421409	0.292669	0	0	0	0.00514897	-0.954542
chr6	142567860	142584565	6:142567860|142584565	.	+	exon	ANKRD13C	0.321889	0.121421	0	8.50145	9.10883	9.6942	-0.991537
chr6	155709580	155724087	6:155709580|155724087	.	-	exon	PRKAA2	3.17528	2.7505	0.566746	0	0	0	#DIV/0!
chr3	106416134	106443851	3:106416134|106443851	.	-	exon	LTBP1	0.488735	0.0227707	0	0.357679	0.0143981	0.00657053	0.999763
chr8	20273058	20339782	8:20273058|20339782	.	+	exon	TBC1D19	0.23609	0.0397368	0	0	0	0	#DIV/0!
chr11	69792527	69794145	11:69792527|69794145	.	-	exon	NALCN	1.01362	1.01551	0.159961	3.41835	4.17804	3.89734	-0.147127
chr15	117631742	117639443	15:117631742|117639443	.	+	exon	ATIC	0.353043	0.0625074	0.0150661	62.4478	55.6316	51.1693	0.962783
chr12	60366858	60376920	12:60366858|60376920	.	-	exon	SLC5A10	3.3144	2.41254	0.385953	0.047634	0.0462158	0.069112	-0.935654
chr13	108951348	108963151	13:108951348|108963151	.	+	exon	PRKCI	0.483696	0.285637	0.0451983	17.074	13.6961	10.9698	0.993129
chr15	15928996	15941387	15:15928996|15941387	.	+	exon	MCM6	0.29615	0.103695	0	89.9459	66.5639	45.2668	0.989592
chr8	135444527	135453410	8:135444527|135453410	.	+	exon	SEC31A	0.11294	0.0198684	0	0.457297	0.16968	0.297264	0.811507
chr13	121003053	121006776	13:121003053|121006776	.	-	exon	MCCC1	0.57216	0.13416	0.0637989	0.0202725	0	0	0.99181
chr8	76608764	76609327	8:76608764|76609327	.	+	exon	FBXW7	0.131605	0.0327049	0	2.44462	2.07336	1.38983	0.899614
chr13	166836891	166863547	13:166836891|166863547	.	-	exon_intron	EPHA3	0.62384	0.0937612	0	0.0251298	0	0	0.990241
chr4	7094328	7116661	4:7094328|7116661	.	+	exon	ZFAT	2.67466	0.985608	0.135595	0.0214506	0	0.00763579	0.768774
chr13	39118678	39122809	13:39118678|39122809	.	+	exon	APPL1	0.251244	0.122113	0	19.2239	22.2097	22.2896	-0.884858
chr14	71603653	71605070	14:71603653|71605070	.	-	exon	DNA2	0.276158	0.191652	0	5.09102	2.49862	1.90217	0.843443
chr13	13968981	13979086	13:13968981|13979086	.	-	exon	SLC4A7	0.330772	0.0397368	0	0	0	0	#DIV/0!
chr8	20273058	20339782	8:20273058|20339782	.	+	exon	TBC1D19	0.23609	0.0397368	0	0	0	0	#DIV/0!
chr18	5199558	5218220	18:5199558|5218220	.	+	exon	KMT2C	0.784768	0.222906	0.0602644	0	0.00277595	0	-0.303164
chr15	56502940	56520557	15:56502940|56520557	.	+	exon	HERC2	0.108927	0.0312537	0	0	0	0	#DIV/0!
chr8	1172060	1185079	8:1172060|1185079	.	-	exon	POLN	0.681235	0.167654	0.0394325	2.58355	0.885908	2.12539	0.562641
chr7	68180561	68189993	7:68180561|68189993	.	+	exon	HEATR5A	0.0885066	0.0298026	0	0	0	0	#DIV/0!
chr13	4422391	4462661	13:4422391|4462661	.	-	exon	TBC1D5	0.28383	0.198908	0.0150661	13.4182	12.4835	9.86739	0.998348
chr1	15373485	15374123	1:15373485|15374123	.	-	exon	PLEKHG1	0.102302	0.0455414	0.0150661	0	0	0	#DIV/0!
chr14	113588149	113595468	14:113588149|113595468	.	+	exon	SUFU	0.146758	0.153366	0	0	0	0	#DIV/0!
chr1	58519672	58523658	1:58519672|58523658	.	-	exon	MAP3K7	0.124958	0.0496709	0	23.9352	24.8047	19.7651	0.694193
chr13	160189396	160204381	13:160189396|160204381	.	-	exon	ST3GAL6	0.432698	0.201021	0	3.532	2.87524	2.68583	0.964355
chr15	60284731	60318148	15:60284731|60318148	.	+	exon	FMNL2	0.088956	0	0	0	0	0	#DIV/0!
chr7	98294778	98298611	7:98294778|98298611	.	-	exon	NEK9	0.183585	0.0993419	0	49.7351	52.1478	42.3747	0.754841
chr10	32800584	32819154	10:32800584|32819154	.	+	exon	UBAP2	0.404627	0.234291	0.0150661	0	0	0	#DIV/0!
chr2	136907206	136933834	2:136907206|136933834	.	+	exon	SEC24A	0.220989	0.0198684	0	0.215453	0.217616	0.128704	0.551049
chr3	7159062	7167249	3:7159062|7167249	.	-	exon_intron	NDE1	0.160125	0.0823758	0	0.415253	0.267483	0.265771	0.862654
chr8	71406213	71407184	8:71406213|71407184	.	+	exon	USO1	0.104538	0.0411879	0	0.481546	0.157795	0.254078	0.767674
chr5	58045514	58054445	5:58045514|58054445	.	-	exon	ATF7IP	0.934033	0.261415	0.0301322	15.8593	12.6058	11.3683	0.999776
chrX	6859159	6871558	X:6859159|6871558	.	+	exon	WWC3	0.837627	0.335308	0.0451983	0	0	0	#DIV/0!
chr3	42946461	42959932	3:42946461|42959932	.	+	exon	FAM120A	0.623808	0.0496709	0.0607876	53.7153	56.3946	49.0357	0.138291
chr3	103139402	103152191	3:103139402|103152191	.	+	exon	HEATR5B	0.135168	0	0	0.247474	0.0802198	0.130001	0.957078
chr1	238620343	238622572	1:238620343|238622572	.	+	exon	DCAF10	0.0969613	0.0198684	0	0	0	0	#DIV/0!
chr5	53620694	53637818	5:53620694|53637818	.	-	exon	AEBP2	0.177389	0.220227	0	36.4009	34.027	31.9795	0.731224
chr14	40098524	40101523	14:40098524|40101523	.	+	exon	BICDL1	0.898972	0.16371	0.0451983	3.78891	2.54167	1.15436	0.910701
chr13	31854941	31860323	13:31854941|31860323	.	-	exon	USP4	0.205439	0.00993419	0	18.6908	21.7765	21.0749	-0.966002
chr1	271368904	271377311	1:271368904|271377311	.	+	exon	PRRC2B	0.18321	0.0511221	0.0451983	0.0360887	0.00428851	0.00416381	0.999402
chr3	11750368	11782001	3:11750368|11782001	.	+	exon	GTF2I	0.0969613	0.0113853	0	0.683893	0.374182	0.593031	0.648318
chr5	103025477	103049158	5:103025477|103049158	.	-	exon	NAV3	0.580689	0.21152	0	0.0718678	0.0331049	0.0447932	0.786027
chr5	83981205	83982237	5:83981205|83982237	.	+	exon	UHRF1BP1L	0.115626	0	0	0.0571765	0.0766573	0.0345445	0.0431615
chr6	142463752	142468767	6:142463752|142468767	.	-	exon	CTH	0.107171	0.00993419	0	4.48857	2.9787	3.61278	0.870089
chr16	24175667	24179590	16:24175667|24179590	.	-	exon	RICTOR	0.301919	0.190425	0.0903966	5.87605	5.16949	5.86661	0.0429203
chr11	23784316	23826266	11:23784316|23826266	.	+	exon	ENOX1	0.993876	0.393871	0.135595	0.0267866	0.043631	0.034553	-0.647747
chr2	136907206	136933834	2:136907206|136933834	.	+	exon	SEC24A	0.220989	0.0198684	0	0.215453	0.217616	0.128704	0.551049
chr3	11750368	11782001	3:11750368|11782001	.	+	exon	GTF2I	0.0969613	0.0113853	0	0.683893	0.374182	0.593031	0.648318
chr12	22936839	22953012	12:22936839|22953012	.	+	exon	FBXL20	0.162309	0.00993419	0	0	0	0	#DIV/0!
chr13	166836891	166863547	13:166836891|166863547	.	-	exon_intron	EPHA3	0.62384	0.0937612	0	0.0251298	0	0	0.990241
chr15	31342936	31387416	15:31342936|31387416	.	-	exon	PTPN4	0.559285	0.323923	0.0695647	4.01409	5.8893	9.1525	-0.991259
chr11	65359974	65375023	11:65359974|65375023	.	-	exon	UGGT2	0.281551	0.1095	0	18.852	12.4449	9.36034	0.99742
chr11	32746346	32806006	11:32746346|32806006	.	-	exon	DIAPH3	0.149444	0	0	15.732	8.94911	5.41329	0.941454
chr6	12704998	12713457	6:12704998|12713457	.	+	exon	WDR59	0.599247	0.139303	0.0753305	0.0607308	0.085413	0.0123017	0.293151
chr18	45722444	45738214	18:45722444|45738214	.	+	exon	SKAP2	0.0893843	0.0625074	0	21.4901	14.4515	15.5527	0.624934
chr10	47937894	47949908	10:47937894|47949908	.	+	exon	FRMD4A	0.160104	0.0227707	0	12.1657	12.3706	12.3354	-0.957332
chr1	232482316	232487605	1:232482316|232487605	.	+	exon	TLE4	0.106294	0.0213195	0	0.737876	0.280984	0.279013	0.982569
chr6	52352277	52353500	6:52352277|52353500	.	+	exon	HIF3A	0.680754	0.171219	0.0150661	0.0129075	0.0438075	0	-0.00662737
chr2	15838942	15839476	2:15838942|15839476	.	+	exon	ARHGAP1	0.556821	0.401692	0.179865	51.4187	89.5096	60.9226	-0.139777
chr6	106951359	106958839	6:106951359|106958839	.	+	exon	MIB1	0.174755	0.0540244	0	12.859	10.2438	5.71206	0.932139
chr7	28649149	28655668	7:28649149|28655668	.	+	exon	RAB23	0.270358	0.105147	0.0451983	27.0101	43.9252	37.3292	-0.791727
chr17	36302890	36317007	17:36302890|36317007	.	-	exon	COMMD7	0.131605	0.0312537	0.0150661	0.46914	0.264188	0.495571	0.286434
chr13	54119777	54175789	13:54119777|54175789	.	-	exon	SHQ1	0.247606	0.00993419	0	9.16942	7.9797	6.25876	0.829189
chr4	56162673	56163561	4:56162673|56163561	.	-	exon	ZBTB10	0.585881	0.350823	0.0602644	2.98504	2.64576	1.80008	0.983662
chr16	34798441	34800600	16:34798441|34800600	.	-	exon	SLC38A9	0.222369	0.083827	0.0602644	0.0115034	0.00830336	0.0405757	-0.538295
chr8	118440560	118483348	8:118440560|118483348	.	-	exon	NFKB1	0.205888	0.339973	0	0.271293	0.792688	0.987806	-0.378197
chr1	113372048	113377340	1:113372048|113377340	.	+	exon	ADAM10	0.0969613	0.0227707	0	23.5123	23.165	27.2413	-0.623466
chr14	140791456	140855937	14:140791456|140855937	.	+	exon	INPP5A	0.158296	0.0411879	0	0.267419	0.297467	0.805704	-0.735737
chr16	53031114	53117260	16:53031114|53117260	.	-	exon_intron	RANBP17	0.847186	0.0411879	0	4.91952	3.71932	3.16936	0.963992
chr14	71327584	71335961	14:71327584|71335961	.	+	exon	MYPN	0.140937	0.337986	0.0753305	0.238856	0.938912	0.473438	0.837688
chr11	18256532	18265450	11:18256532|18265450	.	-	exon	SETDB2	0.117381	0.0213195	0.0150661	0.0342626	0.0236515	0.00621521	0.820429
chr14	77548420	77560359	14:77548420|77560359	.	+	exon	KAT6B	1.39826	0.285637	0.0602644	0.363166	0.107831	0.0714488	0.999064
chr9	48161468	48168468	9:48161468|48168468	.	+	exon	TECTA	0.124102	0.0569267	0	4.62751	4.69306	3.08167	0.821257
chr14	11850183	11857089	14:11850183|11857089	.	+	exon	ELP3	0.128971	0.083827	0	0.0160642	0	0	0.768013
chr2	16373975	16389509	2:16373975|16389509	.	+	exon	PHF21A	41.7606	18.0111	2.55661	0.508104	0.37705	0.378831	0.915563
chr1	263873074	263909041	1:263873074|263909041	.	+	exon	RABGAP1	0.593405	0.115081	0.027901	0.0360915	0.0242994	0.025157	0.978253
chr14	112837889	112844150	14:112837889|112844150	.	-	exon	MGEA5	0.240531	0.0952123	0	0.00472192	0.0247452	0	0.0609597
chr3	38413987	38414699	3:38413987|38414699	.	+	exon	CREBBP	0.957287	0.203573	0.0301322	63.932	65.6949	67.6708	-0.928804
chr2	136907206	136933834	2:136907206|136933834	.	+	exon	SEC24A	0.220989	0.0198684	0	0.215453	0.217616	0.128704	0.551049
chr3	101017984	101028254	3:101017984|101028254	.	+	exon	MAP4K3	0.24327	0.363659	0	0.0406666	0.0494166	0.0731832	-0.828729
chr3	25218373	25225309	3:25218373|25225309	.	-	exon	REXO5	0.820792	0.18049	0.0150661	0.301881	0.267142	0.211498	0.895724
chr18	10794878	10800526	18:10794878|10800526	.	+	exon	KIAA1549	1.2722	0.188594	0.0753305	0	0	0	#DIV/0!
chr5	88177384	88182006	5:88177384|88182006	.	+	exon	FGD6	0.858549	0.204362	0.00930032	0	0	0	#DIV/0!
chr6	15860537	15863316	6:15860537|15863316	.	-	exon	ZFHX3	0.228941	0.0198684	0	0	0	0	#DIV/0!
chr15	65981726	66027687	15:65981726|66027687	.	+	exon	TANC1	0.318378	0.243436	0	10.3989	15.1992	14.0208	-0.490706
chr13	202874107	202875571	13:202874107|202875571	.	-	exon	BRWD1	0.516991	0.42494	0.0301322	7.10073	7.15012	7.87722	-0.992559
chr14	125438861	125448835	14:125438861|125448835	.	+	exon	ATRNL1	1.13335	0.153366	0	20.1171	7.84138	4.64177	0.997404
chr18	44166842	44186515	18:44166842|44186515	.	-	exon	CREB5	0.680484	0.241391	0.0451983	0	0	0	#DIV/0!
chr3	23956138	23956449	3:23956138|23956449	.	-	exon	EEF2K	0.128469	0.396335	0.108997	13.7989	24.3084	18.6807	0.855999
chr2	48891637	48904720	2:48891637|48904720	.	+	exon	MRVI1	0.0715973	0	0	1.67114	2.62032	3.69233	-0.847961
chr15	44992726	44997594	15:44992726|44997594	.	+	exon	TRAPPC11	0.221438	0.133498	0	10.4491	10.1422	10.9824	-0.714676
chr1	265357209	265369337	1:265357209|265369337	.	-	exon	NR6A1	0.223622	0.143432	0	1.67307	1.10301	1.01442	0.84661
chr8	1989253	2024483	8:1989253|2024483	.	+	exon	RGS12	0.0995944	0.0113853	0	0	0	0	#DIV/0!
chr4	46748819	46752975	4:46748819|46752975	.	-	exon	DECR1	0.19876	0.0639586	0	0.162932	0.0912349	0.349724	-0.541544
chr10	54298482	54331737	10:54298482|54331737	.	-	exon	PLXDC2	0.123652	0.0667344	0	0.137588	0.150655	0.0864616	0.782831
chr1	121217326	121230821	1:121217326|121230821	.	+	exon	TRPM7	0.136548	0.0298026	0	0	0	0	#DIV/0!
chr13	127446430	127448471	13:127446430|127448471	.	-	exon	P3H2	0.159676	0.0852781	0	0.0723436	0.0104474	0.0286058	0.658253
chr8	131458503	131467157	8:131458503|131467157	.	-	exon	NUDT9	0.263711	0.312635	0	0.995153	1.41874	1.81863	-0.773665
chr7	90698518	90751496	7:90698518|90751496	.	+	exon	GPHN	0.504243	0.153902	0.163496	15.3735	18.7273	15.8137	-0.619964
chr1	263804087	263814895	1:263804087|263814895	.	-	exon	RC3H2	1.07273	0.335308	0.0903966	12.0463	10.701	8.88903	0.933445
chr6	12081612	12085956	6:12081612|12085956	.	+	exon	ADAT1	0.157471	0.0738928	0	2.96814	3.47139	4.26363	-0.98665
chr1	86186816	86191879	1:86186816|86191879	.	+	exon	ELOVL4	0.260951	0	0	6.84725	2.64132	1.91577	0.990675
chr12	36391790	36392716	12:36391790|36392716	.	+	exon	MED13	0.180598	0.1364	0	0	0	0	#DIV/0!
chr4	98027350	98027649	4:98027350|98027649	.	-	exon	PIP5K1A	0.796591	0.340324	0.0451983	47.7939	43.5122	38.0159	0.981089
chr11	7850587	7864009	11:7850587|7864009	.	+	exon	B3GLCT	0.160982	0.0411879	0	40.6686	29.0746	22.2877	0.992207
chr4	127616914	127631029	4:127616914|127631029	.	-	exon	PKN2	0.215241	0.0937612	0	0.556282	0.810955	0.926725	-0.990358
chr7	39403319	39407636	7:39403319|39407636	.	+	exon	CDC5L	0.0987167	0.075344	0.0301322	33.5959	37.4561	34.7682	-0.118593
chr9	95307290	95372814	9:95307290|95372814	.	+	exon	SEMA3D	0.848112	0.371889	0	26.4923	21.4316	14.3862	0.986373
chr1	74737037	74738472	1:74737037|74738472	.	+	exon	FOXO3	0.701602	0.338366	0.0816194	33.4168	37.5825	34.2401	-0.282631
chr2	142212377	142219557	2:142212377|142219557	.	+	exon	ANKHD1	0.175205	0.0496709	0.00930032	0	0	0	#DIV/0!
chr1	16940019	16964137	1:16940019|16964137	.	-	exon	UST	0.0885066	0.0198684	0.0301322	0	0	0	#DIV/0!
chr4	99515003	99537986	4:99515003|99537986	.	+	exon	RNF115	5.41118	2.03423	0.467049	11.7938	10.3851	9.9608	0.995735
chr12	36391790	36392716	12:36391790|36392716	.	+	exon	MED13	0.180598	0.1364	0	0	0	0	#DIV/0!
chr6	135487968	135493279	6:135487968|135493279	.	-	exon	MIGA1	0.970009	0.617819	0.0602644	0.890198	0.907541	0.659069	0.897578
chr6	165903478	165929040	6:165903478|165929040	.	+	exon	TESK2	0.492706	0.246436	0	0.0385273	0.0670024	0.111044	-0.992431
chr13	123517976	123520235	13:123517976|123520235	.	-	exon	IGF2BP2	0.298334	0.0423859	0	1.36663	0.602268	0.612525	0.989738
chr1	221674329	221675520	1:221674329|221675520	.	+	exon	PGM5	0.425582	0.397913	0	0	0	0	#DIV/0!
chr13	132986164	133023430	13:132986164|133023430	.	+	exon	DLG1	2.21794	0.741382	0.0301322	0.580102	0.657642	0.454285	0.444426
chr5	313664	341527	5:313664|341527	.	-	exon	PPP6R2	0.143623	0.0724416	0.0301322	0	0	0	#DIV/0!
chr6	17352018	17362974	6:17352018|17362974	.	-	exon	NFAT5	0.530484	0.143432	0	17.9198	6.64901	4.25772	0.995024
chr14	48456454	48458261	14:48456454|48458261	.	+	exon	DEPDC5	0.213465	0.1095	0	11.0923	16.1668	12.8824	-0.3337
chr2	82921814	82943497	2:82921814|82943497	.	+	exon	ARHGEF28	0.733591	0.513656	0.0753305	0.0503718	0.0232576	0.0342163	0.430054
chr4	94071242	94073490	4:94071242|94073490	.	+	exon	ARHGEF2	0.181455	0.173235	0.0974657	1.11514	1.74965	1.93325	-0.736581
chr13	158599501	158601951	13:158599501|158601951	.	+	exon	TOMM70	0.168109	0.120661	0.0301322	0	0	0	#DIV/0!
chr7	94829992	94879720	7:94829992|94879720	.	+	exon	SIPA1L1	0.0942752	0.0397368	0	13.5845	16.1785	10.3813	0.473971
chr1	31303623	31305779	1:31303623|31305779	.	+	exon	MOXD1	1.84364	0.0738928	0	0	0	0	#DIV/0!
[truncated: 5,193 more rows]
